# Supplementary material for: A species-specific lncRNA modulates the reproductive ability of the asian tiger mosquito
Source: Front Bioeng Biotechnol. 2022 Aug 24;10:885767. doi: 10.3389/fbioe.2022.885767 (PMC9448860; doi:10.3389/fbioe.2022.885767)
Supplement: Supplementary file 6 [file DataSheet1.XLSX]

## Sheet: XR_annotation
qseqid	species_num	FEELnc_coding_potential	FEELnc_label	CPC2_coding_probability	CPC2_label	RNA_size	lncRNA_gene	partnerRNA_gene	partnerRNA_transcript	direction	type	distance	subtype	location	tau	NBF_Ovaries_tau_fraction	PBM_Ovaries_12hr_tau_fraction	PBM_Ovaries_24hr_tau_fraction	PBM_Ovaries_36hr_tau_fraction	PBM_Ovaries_48hr_tau_fraction	PBM_Ovaries_60hr_tau_fraction	PBM_Ovaries_72hr_tau_fraction	max_PBM_Ovaries_tau_fraction
XR_002126951.1	0	0.01	0	0.0171254	noncoding	543	LOC109396979	LOC109397006	XM_019669328.1	sense	intergenic	49602	same_strand	downstream	0.967	0	0.967	0.24	0	0	0	0	0.967
XR_002126952.1	0	0.038	0	0.0363192	noncoding	304	NA	NA	NA	NA	NA	NA	NA	NA	NA	NA	NA	NA	NA	NA	NA	NA	NA
XR_002126953.1	1	0.004	0	0.0333631	noncoding	1349	LOC109396985	LOC109396984	XM_019669298.1	antisense	genic	0	nested	intronic	NA	NA	NA	NA	NA	NA	NA	NA	NA
XR_002126954.1	1	0	0	0.0333631	noncoding	1353	LOC109396985	LOC109396984	XM_019669298.1	antisense	genic	0	nested	intronic	NA	NA	NA	NA	NA	NA	NA	NA	NA
XR_002126955.1	0	0.05	0	0.0102239	noncoding	1170	LOC109396987	LOC109396984	XM_019669298.1	antisense	genic	0	nested	intronic	0.974	0.792	0	0	0	0	0	0	0.792
XR_002126956.1	0	0.05	0	0.0102239	noncoding	1173	LOC109396987	LOC109396984	XM_019669298.1	antisense	genic	0	nested	intronic	0.985	0	0	0.218	0	0	0	0.34	0.34
XR_002126957.1	0	0.118	0	0.0180601	noncoding	215	LOC109396986	LOC109396977	XM_019669292.1	antisense	genic	0	overlapping	exonic	0.981	0	0	0	0	0	0	0	0
XR_002126958.1	0	0.01	0	0.0292873	noncoding	355	LOC109397009	LOC109397046	XM_019669371.1	antisense	intergenic	6258	divergent	upstream	NA	NA	NA	NA	NA	NA	NA	NA	NA
XR_002126959.1	0	0.032	0	0.0680798	noncoding	583	LOC109397052	LOC109397101	XM_019669435.1	antisense	intergenic	3729	divergent	upstream	NA	NA	NA	NA	NA	NA	NA	NA	NA
XR_002126960.1	0	0.024	0	0.327175	noncoding	492	LOC109397060	LOC109397057	XM_019669381.1	antisense	genic	0	nested	intronic	0.956	0	0	0	0	0	0	0	0
XR_002126961.1	0	0.02	0	0.00580215	noncoding	460	LOC109397071	LOC109397119	XM_019669454.1	antisense	intergenic	4326	convergent	downstream	NA	NA	NA	NA	NA	NA	NA	NA	NA
XR_002126962.1	0	0.222	0	0.013038	noncoding	181	LOC109397076	LOC109397133	XM_019669472.1	sense	intergenic	16619	same_strand	upstream	NA	NA	NA	NA	NA	NA	NA	NA	NA
XR_002126963.1	0	0.216	0	0.0532241	noncoding	345	LOC109397077	LOC109397125	XM_019669461.1	sense	intergenic	12547	same_strand	upstream	NA	NA	NA	NA	NA	NA	NA	NA	NA
XR_002126964.1	0	0.21	0	0.0756494	noncoding	350	LOC109397078	LOC109397133	XM_019669472.1	antisense	intergenic	14868	divergent	upstream	0.978	0	0	0	0	0	0	0	0
XR_002126965.1	0	0.074	0	0.0134551	noncoding	277	LOC109397079	LOC109397143	XM_019669483.1	antisense	intergenic	1216	divergent	upstream	NA	NA	NA	NA	NA	NA	NA	NA	NA
XR_002126966.1	1	0.006	0	0.0153854	noncoding	1374	LOC109397088	LOC109397082	XM_019669400.1	sense	genic	0	nested	intronic	0.8	0.025	0	0.014	0	0	0.075	0.027	0.075
XR_002126967.1	1	0.006	0	0.0138356	noncoding	1394	LOC109397088	LOC109397082	XM_019669400.1	sense	genic	0	nested	intronic	0.9	0	0	0	0	0	0	0	0
XR_002126968.1	0	0	0	0.0342817	noncoding	706	LOC109397089	LOC109397047	XM_019669368.1	antisense	intergenic	9618	divergent	upstream	0.785	0.77	0.392	0.58	0	0	0.785	0.716	0.785
XR_002126971.1	0	0	0	0.176921	noncoding	873	LOC109397102	LOC109397092	XM_019669417.1	antisense	genic	0	nested	intronic	0.956	0	0	0	0	0	0	0	0
XR_002126972.1	0	0.186	0	0.120587	noncoding	599	LOC109397106	LOC109397104	XM_019669438.1	antisense	intergenic	6851	divergent	upstream	NA	NA	NA	NA	NA	NA	NA	NA	NA
XR_002126973.1	0	0.014	0	0.202619	noncoding	776	LOC109397107	LOC109397023	XM_019669345.1	sense	intergenic	26163	same_strand	upstream	NA	NA	NA	NA	NA	NA	NA	NA	NA
XR_002126974.1	0	0	0	0.16141	noncoding	743	LOC109397108	LOC109397145	XM_019669485.1	sense	intergenic	19056	same_strand	upstream	NA	NA	NA	NA	NA	NA	NA	NA	NA
XR_002126975.1	0	0.004	0	0.0491744	noncoding	689	LOC109397113	LOC109397137	XM_019669476.1	antisense	intergenic	9422	divergent	upstream	0.564	0.564	0.438	0.457	0.302	0.421	0.52	0.486	0.564
XR_002126976.1	0	0.548	1	0.0104588	noncoding	320	LOC109397153	LOC109397152	XM_019669492.1	sense	intergenic	8	same_strand	downstream	0.917	0	0	0	0	0	0	0	0
XR_002126977.2	0	0.004	0	0.0156755	noncoding	551	LOC109397158	LOC109397157	XM_019669496.1	antisense	genic	0	nested	intronic	NA	NA	NA	NA	NA	NA	NA	NA	NA
XR_002126978.1	0	0.022	0	0.411192	noncoding	881	LOC109397181	LOC109397204	XM_019669547.1	sense	intergenic	556	same_strand	upstream	1	0	0	0	0	0	0	0	0
XR_002126979.1	0	0.002	0	0.0144924	noncoding	820	LOC109397182	LOC109397177	XM_019669512.1	antisense	intergenic	15125	divergent	upstream	NA	NA	NA	NA	NA	NA	NA	NA	NA
XR_002126980.1	0	0.006	0	0.02139	noncoding	582	LOC109397183	LOC109397196	XM_019669539.1	sense	intergenic	2059	same_strand	upstream	NA	NA	NA	NA	NA	NA	NA	NA	NA
XR_002126981.1	0	0.016	0	0.0723226	noncoding	713	LOC109397185	LOC109397174	XM_019669508.1	sense	intergenic	16763	same_strand	downstream	0.793	0.55	0.793	0.138	0.576	0.028	0.285	0.517	0.793
XR_002126982.1	0	0.026	0	0.0824354	noncoding	564	LOC109397186	LOC109397203	XM_019669545.1	antisense	intergenic	638	divergent	upstream	NA	NA	NA	NA	NA	NA	NA	NA	NA
XR_002126983.1	0	0	0	0.0686579	noncoding	1610	LOC109397188	LOC109397184	XM_019669518.1	antisense	genic	0	nested	intronic	0.978	0	0	0	0	0	0	0	0
XR_002126984.1	0	0.202	0	0.041426	noncoding	659	LOC109397192	LOC109397189	XM_019669531.1	sense	genic	0	nested	intronic	NA	NA	NA	NA	NA	NA	NA	NA	NA
XR_002126985.1	1	0.406	0	0.00689193	noncoding	244	LOC109397193	LOC109397184	XM_019669518.1	sense	genic	0	nested	intronic	NA	NA	NA	NA	NA	NA	NA	NA	NA
XR_002126986.1	0	0.002	0	0.0127371	noncoding	511	LOC109397199	LOC109397198	XM_019669541.1	antisense	intergenic	325	convergent	downstream	0.852	0	0	0	0	0	0	0	0
XR_002126987.2	0	0.014	0	0.103067	noncoding	1553	LOC109397214	LOC109397208	XM_019669551.1	sense	intergenic	10886	same_strand	upstream	0.733	0.57	0.063	0.022	0	0	0.285	0.026	0.57
XR_002126988.1	0	0.004	0	0.0255621	noncoding	1047	LOC109397215	LOC109397228	XM_019669558.1	antisense	intergenic	26397	divergent	upstream	0.956	0	0	0	0	0	0	0	0
XR_002126989.2	0	0	0	0.0248725	noncoding	1785	LOC109397216	LOC109397208	XM_019669551.1	sense	intergenic	6290	same_strand	downstream	0.983	0.629	0.983	0	0	0	0	0	0.983
XR_002126990.1	0	0	0	0.0309616	noncoding	961	LOC109397217	LOC109397210	XM_019669553.1	antisense	intergenic	11905	convergent	downstream	NA	NA	NA	NA	NA	NA	NA	NA	NA
XR_002126991.1	0	0.106	0	0.025667	noncoding	623	LOC109397218	LOC109397226	XM_019669557.1	antisense	intergenic	2049	divergent	upstream	NA	NA	NA	NA	NA	NA	NA	NA	NA
XR_002126992.1	0	0.084	0	0.163234	noncoding	532	LOC109397219	LOC109397226	XM_019669557.1	antisense	intergenic	1146	divergent	upstream	0.844	0	0	0	0	0	0	0	0
XR_002126993.1	0	0	0	0.0157357	noncoding	782	LOC109397220	LOC109397228	XM_019669558.1	antisense	intergenic	33989	convergent	downstream	NA	NA	NA	NA	NA	NA	NA	NA	NA
XR_002126994.1	0	0.008	0	0.0320928	noncoding	764	LOC109397221	LOC109397208	XM_019669551.1	sense	intergenic	46089	same_strand	downstream	NA	NA	NA	NA	NA	NA	NA	NA	NA
XR_002126995.1	0	0.01	0	0.0431864	noncoding	703	LOC109397221	LOC109397208	XM_019669551.1	sense	intergenic	46089	same_strand	downstream	NA	NA	NA	NA	NA	NA	NA	NA	NA
XR_002126996.1	0	0.01	0	0.0336792	noncoding	710	LOC109397221	LOC109397208	XM_019669551.1	sense	intergenic	46089	same_strand	downstream	NA	NA	NA	NA	NA	NA	NA	NA	NA
XR_002126997.1	0	0.002	0	0.0153975	noncoding	657	NA	NA	NA	NA	NA	NA	NA	NA	NA	NA	NA	NA	NA	NA	NA	NA	NA
XR_002126998.1	0	0.122	0	0.3951	noncoding	524	LOC109397223	LOC109397226	XM_019669557.1	sense	intergenic	4343	same_strand	upstream	NA	NA	NA	NA	NA	NA	NA	NA	NA
XR_002126999.1	0	0.546	1	0.351582	noncoding	362	LOC109397224	LOC109397228	XM_019669558.1	sense	intergenic	4839	same_strand	upstream	NA	NA	NA	NA	NA	NA	NA	NA	NA
XR_002127000.1	0	0	0	0.0202477	noncoding	666	LOC109397225	LOC109397228	XM_019669558.1	antisense	intergenic	17343	divergent	upstream	NA	NA	NA	NA	NA	NA	NA	NA	NA
XR_002127002.1	0	0.04	0	0.0816375	noncoding	476	LOC109397229	LOC109397228	XM_019669558.1	antisense	intergenic	5463	convergent	downstream	0.978	0	0	0	0	0	0	0	0
XR_002127003.1	0	0.014	0	0.0083579	noncoding	529	LOC109397235	LOC109397236	XM_019669565.1	antisense	intergenic	5924	divergent	upstream	0.785	0	0	0	0	0	0	0	0
XR_002127005.1	0	0	0	0.0340712	noncoding	3534	LOC109397237	LOC109397236	XM_019669565.1	antisense	intergenic	307	convergent	downstream	0.37	0.088	0.079	0.065	0.013	0.023	0	0	0.088
XR_002127006.1	0	0.006	0	0.0663194	noncoding	860	LOC109397240	LOC109397239	XM_019669566.1	sense	genic	0	containing	intronic	NA	NA	NA	NA	NA	NA	NA	NA	NA
XR_002127007.1	0	0.008	0	0.0203496	noncoding	607	LOC109397241	LOC109397231	XM_019669560.1	sense	genic	0	overlapping	exonic	NA	NA	NA	NA	NA	NA	NA	NA	NA
XR_002127008.1	0	0.01	0	0.0141524	noncoding	550	LOC109397242	LOC109397231	XM_019669560.1	sense	intergenic	2249	same_strand	downstream	NA	NA	NA	NA	NA	NA	NA	NA	NA
XR_002127009.1	1	0.002	0	0.0321788	noncoding	802	LOC109397245	LOC109397243	XM_019669567.1	sense	genic	0	nested	intronic	NA	NA	NA	NA	NA	NA	NA	NA	NA
XR_002127010.1	1	0	0	0.0508836	noncoding	626	LOC109397245	LOC109397243	XM_019669567.1	sense	genic	0	nested	intronic	0.989	0	0	0	0	0	0	0	0
XR_002127011.1	0	0.034	0	0.0115167	noncoding	409	LOC109397246	LOC109397243	XM_019669567.1	sense	intergenic	31125	same_strand	upstream	NA	NA	NA	NA	NA	NA	NA	NA	NA
XR_002127012.1	0	0.012	0	0.0149204	noncoding	315	NA	NA	NA	NA	NA	NA	NA	NA	0.844	0	0	0.007	0	0	0	0	0.007
XR_002127013.1	0	0.014	0	0.0315071	noncoding	445	LOC109397256	LOC109397230	XM_019669559.1	antisense	genic	0	nested	intronic	0.867	0	0	0	0	0	0	0	0
XR_002127014.1	71	0.004	0	0.0112789	noncoding	1100	LOC109397258	LOC109397253	XM_019669577.1	antisense	intergenic	12209	divergent	upstream	0.781	0	0	0	0	0	0	0	0
XR_002127015.2	0	0.002	0	0.0131743	noncoding	1157	LOC109397260	LOC109397257	XM_019669580.1	antisense	intergenic	20508	convergent	downstream	NA	NA	NA	NA	NA	NA	NA	NA	NA
XR_002127016.1	0	0.056	0	0.0542918	noncoding	377	NA	NA	NA	NA	NA	NA	NA	NA	0.978	0.978	0	0	0.53	0	0	0	0.978
XR_002127017.1	0	0.128	0	0.0570307	noncoding	479	LOC109397271	LOC109397270	XM_019669590.1	antisense	genic	0	nested	intronic	NA	NA	NA	NA	NA	NA	NA	NA	NA
XR_002127018.1	0	0.04	0	0.0777803	noncoding	487	LOC109397276	LOC109397306	XM_019669636.1	antisense	intergenic	2323	convergent	downstream	NA	NA	NA	NA	NA	NA	NA	NA	NA
XR_002127019.1	0	0.242	0	0.494232	noncoding	506	LOC109397279	LOC109397277	XM_019669596.1	sense	genic	0	nested	intronic	1	0	0	0	0	0	0	0	0
XR_002127020.1	0	0.03	0	0.0364781	noncoding	317	LOC109397280	LOC109397277	XM_019669597.1	antisense	genic	0	nested	intronic	NA	NA	NA	NA	NA	NA	NA	NA	NA
XR_002127021.1	0	0.032	0	0.305947	noncoding	1116	NA	NA	NA	NA	NA	NA	NA	NA	NA	NA	NA	NA	NA	NA	NA	NA	NA
XR_002127022.1	0	0.008	0	0.268759	noncoding	813	LOC109397284	LOC109397282	XM_019669603.1	antisense	genic	0	nested	intronic	NA	NA	NA	NA	NA	NA	NA	NA	NA
XR_002127023.1	0	0.034	0	0.368266	noncoding	722	LOC109397284	LOC109397282	XM_019669603.1	antisense	genic	0	nested	intronic	0.956	0.191	0.956	0.413	0	0.25	0	0	0.956
XR_002127024.1	0	0.08	0	0.206678	noncoding	560	NA	NA	NA	NA	NA	NA	NA	NA	NA	NA	NA	NA	NA	NA	NA	NA	NA
XR_002127025.1	0	0.164	0	0.0232039	noncoding	369	LOC109397287	LOC109397293	XM_019669620.1	sense	intergenic	19641	same_strand	downstream	NA	NA	NA	NA	NA	NA	NA	NA	NA
XR_002127026.1	0	0	0	0.0067684	noncoding	964	LOC109397299	LOC109397296	XM_019669627.1	antisense	genic	0	nested	intronic	0.951	0.812	0.618	0	0	0	0.352	0	0.812
XR_002127027.1	0	0.006	0	0.00720361	noncoding	692	LOC109397300	LOC109397296	XM_019669625.1	antisense	genic	0	nested	intronic	0.97	0.452	0	0	0	0	0	0.11	0.452
XR_002127028.1	0	0.016	0	6.75734e-07	noncoding	184	LOC109397305	LOC109397289	XM_019669612.1	antisense	intergenic	29305	convergent	downstream	NA	NA	NA	NA	NA	NA	NA	NA	NA
XR_002127029.1	0	0.06	0	0.0396568	noncoding	363	LOC109397324	LOC109397314	XM_019669644.1	antisense	intergenic	60125	divergent	upstream	0.879	0.749	0.879	0.691	0.383	0.589	0.625	0.499	0.879
XR_002127030.1	0	0	0	0.137892	noncoding	708	LOC109397325	LOC109397314	XM_019669644.1	antisense	intergenic	10604	convergent	downstream	NA	NA	NA	NA	NA	NA	NA	NA	NA
XR_002127031.1	0	0.02	0	0.123591	noncoding	553	LOC109397328	LOC109397366	XM_019669695.1	sense	intergenic	55	same_strand	upstream	NA	NA	NA	NA	NA	NA	NA	NA	NA
XR_002127032.1	0	0.14	0	0.116676	noncoding	798	LOC109397332	LOC109397362	XM_019669688.1	antisense	intergenic	63390	divergent	upstream	NA	NA	NA	NA	NA	NA	NA	NA	NA
XR_002127033.1	0	0.104	0	0.00329721	noncoding	288	LOC109397335	LOC109397362	XM_019669688.1	antisense	intergenic	69925	divergent	upstream	NA	NA	NA	NA	NA	NA	NA	NA	NA
XR_002127034.1	0	0.032	0	0.0313326	noncoding	256	LOC109397336	LOC109397319	XM_019669649.1	antisense	intergenic	2203	convergent	downstream	NA	NA	NA	NA	NA	NA	NA	NA	NA
XR_002127035.2	0	0.008	0	0.0271168	noncoding	672	LOC109397341	LOC109397066	XM_019669393.1	antisense	intergenic	14406	divergent	upstream	NA	NA	NA	NA	NA	NA	NA	NA	NA
XR_002127036.1	2	0.042	0	1.13117e-06	noncoding	242	LOC109397348	LOC109397342	XM_019669668.1	sense	intergenic	167	same_strand	upstream	0.835	0	0	0	0	0	0	0	0
XR_002127037.1	0	0.12	0	0.940242	coding	1056	LOC109397349	LOC109397342	XM_019669668.1	sense	genic	0	nested	intronic	0.956	0	0	0	0	0	0	0	0
XR_002127038.1	0	0.036	0	1.45062e-06	noncoding	138	LOC109397347	LOC109397066	XM_019669393.1	sense	intergenic	13667	same_strand	upstream	NA	NA	NA	NA	NA	NA	NA	NA	NA
XR_002127039.1	0	0.006	0	0.0301003	noncoding	755	LOC109397353	LOC109397352	XM_019669678.1	antisense	genic	0	nested	intronic	0.978	0	0.392	0	0	0	0	0	0.392
XR_002127040.1	0	0.018	0	0.0108078	noncoding	314	LOC109397355	LOC109397066	XM_019669393.1	antisense	intergenic	13812	divergent	upstream	NA	NA	NA	NA	NA	NA	NA	NA	NA
XR_002127041.1	0	0.008	0	0.00591812	noncoding	470	LOC109397361	LOC109397201	XM_019669554.1	antisense	intergenic	62655	divergent	upstream	NA	NA	NA	NA	NA	NA	NA	NA	NA
XR_002127042.1	5	0.032	0	0.0124424	noncoding	1136	NA	NA	NA	NA	NA	NA	NA	NA	0.944	0	0	0	0	0	0	0	0
XR_002127043.1	0	0.974	1	0.999377	coding	752	LOC109397406	LOC109397394	XM_019669709.1	antisense	genic	0	nested	intronic	0.911	0	0	0	0	0	0	0	0
XR_002127044.1	0	0.03	0	0.0138977	noncoding	309	LOC109397408	LOC109397407	XM_019669725.1	antisense	genic	0	nested	intronic	NA	NA	NA	NA	NA	NA	NA	NA	NA
XR_002127045.1	0	0.818	1	0.999471	coding	867	LOC109397416	LOC109397413	XM_019669734.1	antisense	genic	0	nested	intronic	0.926	0	0	0	0	0	0	0	0
XR_002127046.1	0	0.004	0	0.189841	noncoding	836	NA	NA	NA	NA	NA	NA	NA	NA	NA	NA	NA	NA	NA	NA	NA	NA	NA
XR_002127047.2	0	0	0	0.0254048	noncoding	962	NA	NA	NA	NA	NA	NA	NA	NA	NA	NA	NA	NA	NA	NA	NA	NA	NA
XR_002127048.1	0	0.002	0	0.0626815	noncoding	833	NA	NA	NA	NA	NA	NA	NA	NA	NA	NA	NA	NA	NA	NA	NA	NA	NA
XR_002127049.1	0	0.094	0	0.217407	noncoding	591	LOC109397426	LOC109397415	XM_019669738.1	antisense	intergenic	21264	divergent	upstream	NA	NA	NA	NA	NA	NA	NA	NA	NA
XR_002127050.1	0	0.078	0	0.0377058	noncoding	424	LOC109397431	LOC109397434	XM_019669749.1	sense	intergenic	2437	same_strand	upstream	NA	NA	NA	NA	NA	NA	NA	NA	NA
XR_002127051.1	0	0	0	0.0153204	noncoding	723	LOC109397432	LOC109397434	XM_019669749.1	antisense	intergenic	5785	divergent	upstream	0.956	0	0	0	0	0	0	0	0
XR_002127052.1	0	0.002	0	0.0712126	noncoding	1241	LOC109397435	LOC109397415	XM_019669738.1	antisense	intergenic	19996	divergent	upstream	NA	NA	NA	NA	NA	NA	NA	NA	NA
XR_002127053.1	0	0.036	0	0.0232969	noncoding	398	LOC109397439	LOC109397451	XM_019669755.1	sense	intergenic	2903	same_strand	downstream	NA	NA	NA	NA	NA	NA	NA	NA	NA
XR_002127054.1	0	0.684	1	0.0150459	noncoding	515	LOC109397440	LOC109397451	XM_019669756.1	sense	intergenic	19855	same_strand	upstream	NA	NA	NA	NA	NA	NA	NA	NA	NA
XR_002127055.1	0	0.01	0	0.0152089	noncoding	614	LOC109397441	LOC109397451	XM_019669755.1	sense	intergenic	9432	same_strand	downstream	0.922	0	0	0	0	0	0	0	0
XR_002127056.1	0	0.696	1	0.756287	coding	656	LOC109397442	LOC109397437	XM_019669752.1	sense	intergenic	31575	same_strand	downstream	NA	NA	NA	NA	NA	NA	NA	NA	NA
XR_002127057.1	0	0.21	0	0.0244839	noncoding	453	LOC109397444	LOC109397451	XM_019669755.1	sense	intergenic	40186	same_strand	upstream	0.68	0.195	0.618	0.137	0	0	0	0.013	0.618
XR_002127058.1	0	0.018	0	0.0169984	noncoding	443	LOC109397445	LOC109397437	XM_019669752.1	sense	intergenic	24288	same_strand	downstream	NA	NA	NA	NA	NA	NA	NA	NA	NA
XR_002127059.1	0	0.162	0	0.0196487	noncoding	356	LOC109397446	LOC109397451	XM_019669755.1	antisense	intergenic	3108	divergent	upstream	NA	NA	NA	NA	NA	NA	NA	NA	NA
XR_002127060.1	0	0	0	0.0660955	noncoding	644	LOC109397448	LOC109397437	XM_019669752.1	sense	intergenic	26747	same_strand	upstream	NA	NA	NA	NA	NA	NA	NA	NA	NA
XR_002127061.1	0	0.01	0	0.0621225	noncoding	525	LOC109397449	LOC109397437	XM_019669752.1	sense	intergenic	20342	same_strand	upstream	NA	NA	NA	NA	NA	NA	NA	NA	NA
XR_002127062.1	0	0.03	0	0.0266831	noncoding	499	LOC109397449	LOC109397437	XM_019669752.1	sense	intergenic	20342	same_strand	upstream	1	0	0	0	0	0	0	0	0
XR_002127063.1	0	0.016	0	0.0140934	noncoding	679	LOC109397450	LOC109397437	XM_019669752.1	sense	intergenic	6495	same_strand	upstream	NA	NA	NA	NA	NA	NA	NA	NA	NA
XR_002127064.1	0	0.018	0	0.0169984	noncoding	443	LOC109397452	LOC109397451	XM_019669756.1	sense	intergenic	4041	same_strand	upstream	NA	NA	NA	NA	NA	NA	NA	NA	NA
XR_002127065.1	0	0.106	0	0.037607	noncoding	454	NA	NA	NA	NA	NA	NA	NA	NA	NA	NA	NA	NA	NA	NA	NA	NA	NA
XR_002127066.1	0	0.024	0	0.00668439	noncoding	358	LOC109397456	LOC109397457	XM_019669758.1	sense	intergenic	21702	same_strand	upstream	NA	NA	NA	NA	NA	NA	NA	NA	NA
XR_002127067.1	0	0.076	0	0.00865877	noncoding	550	LOC109397458	LOC109397457	XM_019669758.1	sense	intergenic	437	same_strand	upstream	NA	NA	NA	NA	NA	NA	NA	NA	NA
XR_002127068.1	0	0.134	0	0.0504266	noncoding	422	NA	NA	NA	NA	NA	NA	NA	NA	NA	NA	NA	NA	NA	NA	NA	NA	NA
XR_002127069.1	0	0	0	0.0384315	noncoding	648	NA	NA	NA	NA	NA	NA	NA	NA	NA	NA	NA	NA	NA	NA	NA	NA	NA
XR_002127070.1	0	0.038	0	0.164522	noncoding	624	NA	NA	NA	NA	NA	NA	NA	NA	NA	NA	NA	NA	NA	NA	NA	NA	NA
XR_002127071.1	0	0.002	0	0.186322	noncoding	781	NA	NA	NA	NA	NA	NA	NA	NA	NA	NA	NA	NA	NA	NA	NA	NA	NA
XR_002127072.1	0	0	0	0.283173	noncoding	954	NA	NA	NA	NA	NA	NA	NA	NA	1	0	1	0	0	0	0	0	1
XR_002127073.1	0	0.058	0	0.0143336	noncoding	210	LOC109397499	LOC109397492	XM_019669785.1	antisense	intergenic	8095	convergent	downstream	NA	NA	NA	NA	NA	NA	NA	NA	NA
XR_002127074.1	0	0.082	0	0.00918908	noncoding	471	LOC109397501	LOC109397500	XM_019669797.1	antisense	genic	0	nested	intronic	NA	NA	NA	NA	NA	NA	NA	NA	NA
XR_002127075.1	0	0.084	0	0.00870226	noncoding	422	LOC109397501	LOC109397500	XM_019669797.1	antisense	genic	0	nested	intronic	NA	NA	NA	NA	NA	NA	NA	NA	NA
XR_002127076.2	0	0.024	0	0.00840713	noncoding	507	LOC109397509	LOC109397531	XM_019669832.2	sense	intergenic	43868	same_strand	downstream	1	0	0	0	0	0	0	0	0
XR_002127077.1	0	0.002	0	0.00722771	noncoding	992	LOC109397510	LOC109397536	XM_019669837.1	antisense	intergenic	2670	divergent	upstream	1	0	0	0	0	0	0	0	0
XR_002127079.1	0	0.268	0	0.0797418	noncoding	301	NA	NA	NA	NA	NA	NA	NA	NA	NA	NA	NA	NA	NA	NA	NA	NA	NA
XR_002127080.1	0	0.052	0	0.0833505	noncoding	469	NA	NA	NA	NA	NA	NA	NA	NA	NA	NA	NA	NA	NA	NA	NA	NA	NA
XR_002127081.1	0	0.008	0	0.00328226	noncoding	453	LOC109397541	LOC109397539	XM_019669842.2	antisense	genic	0	nested	intronic	NA	NA	NA	NA	NA	NA	NA	NA	NA
XR_002127082.2	0	0.008	0	0.00333704	noncoding	444	LOC109397541	LOC109397539	XM_019669842.2	antisense	genic	0	nested	intronic	NA	NA	NA	NA	NA	NA	NA	NA	NA
XR_002127083.2	0	0.008	0	0.00328226	noncoding	450	LOC109397541	LOC109397539	XM_019669842.2	antisense	genic	0	nested	intronic	NA	NA	NA	NA	NA	NA	NA	NA	NA
XR_002127084.2	0	0.164	0	7.2831e-06	noncoding	183	LOC109397542	LOC109397539	XM_019669842.2	antisense	genic	0	nested	intronic	NA	NA	NA	NA	NA	NA	NA	NA	NA
XR_002127085.2	0	0.162	0	0.00995558	noncoding	181	LOC109397542	LOC109397539	XM_019669842.2	antisense	genic	0	nested	intronic	NA	NA	NA	NA	NA	NA	NA	NA	NA
XR_002127087.2	0	0.174	0	0.0038866	noncoding	88	LOC109397543	LOC109397539	XM_019669842.2	antisense	genic	0	nested	intronic	NA	NA	NA	NA	NA	NA	NA	NA	NA
XR_002127088.1	0	0.016	0	2.12345e-06	noncoding	445	LOC109397545	LOC109397544	XM_019669845.1	antisense	genic	0	nested	intronic	NA	NA	NA	NA	NA	NA	NA	NA	NA
XR_002127089.2	0	0.094	0	0.00961839	noncoding	359	LOC109397550	LOC109397549	XM_019669852.2	antisense	intergenic	16	convergent	downstream	NA	NA	NA	NA	NA	NA	NA	NA	NA
XR_002127090.2	0	0	0	0.0608649	noncoding	950	LOC109397552	LOC109397551	XM_019669854.1	antisense	intergenic	16267	divergent	upstream	0.719	0.653	0.641	0.134	0.187	0.17	0.2	0.255	0.653
XR_002127091.1	1	0	0	0.121577	noncoding	1311	LOC109397555	LOC109621501	XM_020075532.1	antisense	intergenic	475	divergent	upstream	0.597	0.533	0.596	0.597	0.461	0.529	0.538	0.532	0.597
XR_002127092.1	0	0.004	0	0.00850034	noncoding	558	LOC109397557	LOC109397556	XM_019669858.1	sense	genic	0	nested	intronic	NA	NA	NA	NA	NA	NA	NA	NA	NA
XR_002127093.1	0	0	0	0.0326635	noncoding	1525	LOC109397559	LOC109397554	XM_019669856.1	sense	intergenic	1055	same_strand	downstream	0.56	0.069	0.247	0.261	0.138	0.218	0.104	0.092	0.261
XR_002127094.1	0	0.01	0	0.0950125	noncoding	499	LOC109397565	LOC109397563	XM_019669862.1	antisense	intergenic	1712	divergent	upstream	NA	NA	NA	NA	NA	NA	NA	NA	NA
XR_002127095.1	0	0.01	0	0.0362099	noncoding	1338	LOC109397567	LOC109397566	XM_019669863.1	antisense	genic	0	containing	intronic	0.889	0.889	0.417	0.304	0.403	0.369	0.22	0.39	0.889
XR_002127096.1	0	0.084	0	0.0564277	noncoding	501	LOC109397572	LOC109397571	XM_019669867.2	antisense	genic	0	nested	intronic	NA	NA	NA	NA	NA	NA	NA	NA	NA
XR_002127097.1	0	0.086	0	0.070791	noncoding	495	LOC109397572	LOC109397571	XM_019669867.2	antisense	genic	0	nested	intronic	NA	NA	NA	NA	NA	NA	NA	NA	NA
XR_002127098.1	0	0.084	0	0.0564277	noncoding	501	LOC109397573	LOC109397571	XM_019669867.2	sense	genic	0	nested	intronic	NA	NA	NA	NA	NA	NA	NA	NA	NA
XR_002127099.1	0	0.086	0	0.070791	noncoding	495	LOC109397573	LOC109397571	XM_019669867.2	sense	genic	0	nested	intronic	NA	NA	NA	NA	NA	NA	NA	NA	NA
XR_002127100.1	1	0.042	0	0.0206915	noncoding	394	NA	NA	NA	NA	NA	NA	NA	NA	NA	NA	NA	NA	NA	NA	NA	NA	NA
XR_002127101.1	1	0	0	0.0738907	noncoding	642	NA	NA	NA	NA	NA	NA	NA	NA	NA	NA	NA	NA	NA	NA	NA	NA	NA
XR_002127102.1	0	0.022	0	0.00652455	noncoding	680	LOC109397586	LOC109397583	XM_019669876.1	antisense	intergenic	11790	convergent	downstream	NA	NA	NA	NA	NA	NA	NA	NA	NA
XR_002127103.1	0	0.028	0	0.0111434	noncoding	609	LOC109397587	LOC109397583	XM_019669876.1	antisense	intergenic	8936	convergent	downstream	NA	NA	NA	NA	NA	NA	NA	NA	NA
XR_002127104.1	0	0.022	0	0.00724277	noncoding	575	LOC109397588	LOC109397606	XM_019669895.2	antisense	intergenic	12024	divergent	upstream	NA	NA	NA	NA	NA	NA	NA	NA	NA
XR_002127105.1	0	0.036	0	0.168611	noncoding	722	LOC109397590	LOC109397605	XM_019669894.1	sense	intergenic	83857	same_strand	upstream	NA	NA	NA	NA	NA	NA	NA	NA	NA
XR_002127106.1	0	0.002	0	0.121685	noncoding	700	LOC109397591	LOC109397598	XM_019669889.1	antisense	intergenic	137	divergent	upstream	NA	NA	NA	NA	NA	NA	NA	NA	NA
XR_002127107.1	0	0.024	0	0.131195	noncoding	382	LOC109397593	LOC109397584	XM_019669877.1	antisense	intergenic	16965	convergent	downstream	NA	NA	NA	NA	NA	NA	NA	NA	NA
XR_002127108.1	0	0.132	0	0.0051649	noncoding	221	LOC109397592	LOC109397479	XM_019669776.1	sense	intergenic	11292	same_strand	upstream	NA	NA	NA	NA	NA	NA	NA	NA	NA
XR_002127109.1	0	0.008	0	0.0316527	noncoding	591	LOC109397599	LOC109397598	XM_019669889.1	antisense	genic	0	overlapping	exonic	0.986	0	0	0	0	0	0	0	0
XR_002127110.2	0	0.4	0	0.0440835	noncoding	289	LOC109397597	LOC109397490	XM_019669787.1	sense	intergenic	33515	same_strand	downstream	NA	NA	NA	NA	NA	NA	NA	NA	NA
XR_002127111.1	0	0.194	0	0.153059	noncoding	544	LOC109397602	LOC109397581	XM_019669874.1	sense	intergenic	45860	same_strand	upstream	1	0	0	0	0	0	0	0	0
XR_002127112.1	0	0.054	0	0.0143352	noncoding	385	LOC109397603	LOC109397581	XM_019669874.1	antisense	intergenic	22204	divergent	upstream	NA	NA	NA	NA	NA	NA	NA	NA	NA
XR_002127113.1	0	0.074	0	0.0217399	noncoding	470	LOC109397610	LOC109397583	XM_019669876.1	antisense	intergenic	5663	convergent	downstream	0.822	0.258	0.243	0	0	0	0	0	0.258
XR_002127114.1	0	0	0	0.0490764	noncoding	2041	LOC109397611	LOC109397616	XM_019669905.1	sense	intergenic	4953	same_strand	downstream	NA	NA	NA	NA	NA	NA	NA	NA	NA
XR_002127115.1	0	0	0	0.0203956	noncoding	1990	LOC109397611	LOC109397616	XM_019669905.1	sense	intergenic	4953	same_strand	downstream	NA	NA	NA	NA	NA	NA	NA	NA	NA
XR_002127116.1	1	0.042	0	0.0549106	noncoding	546	LOC109397615	LOC109397535	XM_019669841.1	antisense	intergenic	2241	divergent	upstream	NA	NA	NA	NA	NA	NA	NA	NA	NA
XR_002127117.1	0	0	0	0.0516434	noncoding	1185	LOC109397623	LOC109397636	XM_019669924.1	sense	intergenic	58140	same_strand	upstream	0.683	0	0.115	0	0.33	0.328	0	0	0.33
XR_002127118.1	0	0	0	0.065354	noncoding	1361	LOC109397621	LOC109397535	XM_019669841.1	antisense	intergenic	8369	divergent	upstream	0.591	0.436	0.457	0.406	0.419	0.42	0.331	0.386	0.457
XR_002127119.1	0	0.002	0	0.0480707	noncoding	1087	LOC109397625	LOC109397616	XM_019669905.1	sense	intergenic	839	same_strand	upstream	NA	NA	NA	NA	NA	NA	NA	NA	NA
XR_002127120.1	0	0.002	0	0.0202398	noncoding	1036	LOC109397625	LOC109397616	XM_019669905.1	sense	intergenic	839	same_strand	upstream	NA	NA	NA	NA	NA	NA	NA	NA	NA
XR_002127121.1	0	0.248	0	0.0349977	noncoding	448	LOC109397629	LOC109397613	XM_019669903.1	antisense	intergenic	78686	divergent	upstream	NA	NA	NA	NA	NA	NA	NA	NA	NA
XR_002127122.1	0	0.394	0	0.210026	noncoding	351	LOC109397630	LOC109397612	XM_019669902.1	antisense	intergenic	99443	divergent	upstream	NA	NA	NA	NA	NA	NA	NA	NA	NA
XR_002127123.1	0	0.152	0	4.66575e-07	noncoding	248	LOC109397631	LOC109397618	XM_019669907.1	antisense	intergenic	59164	divergent	upstream	NA	NA	NA	NA	NA	NA	NA	NA	NA
XR_002127124.1	0	0.004	0	0.0649553	noncoding	577	LOC109397628	LOC109397535	XM_019669841.1	sense	intergenic	19142	same_strand	upstream	0.844	0.497	0.039	0.427	0	0.528	0.27	0.809	0.809
XR_002127125.1	0	0.002	0	0.0115486	noncoding	580	LOC109397639	LOC109397646	XM_019669963.1	antisense	intergenic	4272	divergent	upstream	1	0	0	0	0	0	0	0	0
XR_002127127.1	0	0	0	0.0712268	noncoding	929	LOC109397659	LOC109397657	XM_019669952.2	antisense	genic	0	nested	intronic	NA	NA	NA	NA	NA	NA	NA	NA	NA
XR_002127128.1	0	0	0	0.0555809	noncoding	878	LOC109397659	LOC109397657	XM_019669952.2	antisense	genic	0	nested	intronic	NA	NA	NA	NA	NA	NA	NA	NA	NA
XR_002127129.1	0	0	0	0.107412	noncoding	1178	LOC109397662	LOC109397664	XM_019669964.1	sense	intergenic	12083	same_strand	downstream	NA	NA	NA	NA	NA	NA	NA	NA	NA
XR_002127132.1	0	0	0	0.0364314	noncoding	1312	LOC109397666	LOC109397664	XM_019669964.1	sense	genic	0	nested	intronic	0.867	0	0	0	0	0	0	0	0
XR_002127133.1	0	0.148	0	0.066944	noncoding	982	LOC109397667	LOC109397664	XM_019669962.1	sense	intergenic	11903	same_strand	upstream	0.978	0	0	0	0	0	0	0	0
XR_002127134.1	0	0.02	0	0.112584	noncoding	851	LOC109397668	LOC109397663	XM_019669958.1	sense	genic	0	nested	intronic	NA	NA	NA	NA	NA	NA	NA	NA	NA
XR_002127135.1	0	0.022	0	0.0643772	noncoding	607	LOC109397680	LOC109397692	XM_019669989.1	antisense	intergenic	1874	divergent	upstream	NA	NA	NA	NA	NA	NA	NA	NA	NA
XR_002127136.1	0	0.03	0	0.0108432	noncoding	657	LOC109397686	LOC109397697	XM_019669997.1	antisense	intergenic	1902	divergent	upstream	0.978	0	0	0	0	0	0	0	0
XR_002127137.1	0	0.002	0	0.0272109	noncoding	765	LOC109397687	LOC109397692	XM_019669989.1	sense	intergenic	9547	same_strand	upstream	1	0	1	0	0	0	0	0	1
XR_002127138.1	0	0.026	0	0.00922767	noncoding	357	LOC109397689	LOC109397715	XM_019670026.1	antisense	intergenic	26289	divergent	upstream	NA	NA	NA	NA	NA	NA	NA	NA	NA
XR_002127139.1	0	0.08	0	0.00983162	noncoding	314	LOC109397691	LOC109397712	XM_019670024.1	sense	intergenic	4267	same_strand	downstream	NA	NA	NA	NA	NA	NA	NA	NA	NA
XR_002127140.1	0	0.454	1	0.037859	noncoding	161	LOC109397696	LOC109397695	XM_019669993.1	sense	genic	0	nested	intronic	NA	NA	NA	NA	NA	NA	NA	NA	NA
XR_002127142.1	0	0.03	0	0.202942	noncoding	1368	LOC109397698	LOC109397697	XM_019669997.1	antisense	genic	0	nested	intronic	0.867	0.867	0.332	0.565	0	0	0	0	0.867
XR_002127143.1	0	0	0	0.0350988	noncoding	950	LOC109397706	LOC109397703	XM_019670017.1	antisense	genic	0	nested	intronic	NA	NA	NA	NA	NA	NA	NA	NA	NA
XR_002127144.1	0	0.01	0	0.467249	noncoding	901	LOC109397706	LOC109397703	XM_019670017.1	antisense	genic	0	nested	intronic	NA	NA	NA	NA	NA	NA	NA	NA	NA
XR_002127145.1	0	0.006	0	0.0305318	noncoding	462	LOC109397707	LOC109397703	XM_019670017.1	antisense	genic	0	nested	intronic	NA	NA	NA	NA	NA	NA	NA	NA	NA
XR_002127146.1	0	0.422	0	0.28063	noncoding	472	LOC109397713	LOC109397712	XM_019670024.1	sense	genic	0	nested	intronic	0.993	0	0	0	0	0	0	0	0
XR_002127147.1	1	0	0	0.0677922	noncoding	1543	LOC109397736	LOC109397715	XM_019670026.1	antisense	intergenic	12520	divergent	upstream	0.933	0	0	0.899	0	0	0.363	0	0.899
XR_002127148.1	1	0	0	0.049793	noncoding	1439	LOC109397736	LOC109397715	XM_019670026.1	antisense	intergenic	12520	divergent	upstream	NA	NA	NA	NA	NA	NA	NA	NA	NA
XR_002127149.1	1	0.002	0	0.0804838	noncoding	1043	LOC109397736	LOC109397715	XM_019670026.1	antisense	intergenic	12520	divergent	upstream	1	0	0	0	0	0	0	0	0
XR_002127150.2	0	0.014	0	0.00787394	noncoding	443	NA	NA	NA	NA	NA	NA	NA	NA	0.996	0	0	0	0	0	0	0	0
XR_002127151.1	0	0.082	0	0.086798	noncoding	669	LOC109397743	LOC109397745	XM_019670061.1	sense	intergenic	2021	same_strand	upstream	0.922	0	0	0	0	0	0	0	0
XR_002127152.1	0	0.07	0	0.00456416	noncoding	494	LOC109397744	LOC109397741	XM_019670058.1	antisense	intergenic	15033	divergent	upstream	NA	NA	NA	NA	NA	NA	NA	NA	NA
XR_002127153.1	0	0.016	0	0.0633403	noncoding	623	LOC109397750	LOC109397741	XM_019670058.1	antisense	intergenic	11893	convergent	downstream	NA	NA	NA	NA	NA	NA	NA	NA	NA
XR_002127154.1	0	0.02	0	0.0355228	noncoding	477	LOC109397750	LOC109397741	XM_019670058.1	antisense	intergenic	11893	convergent	downstream	NA	NA	NA	NA	NA	NA	NA	NA	NA
XR_002127155.1	0	0.008	0	0.0309166	noncoding	721	NA	NA	NA	NA	NA	NA	NA	NA	NA	NA	NA	NA	NA	NA	NA	NA	NA
XR_002127156.1	0	0	0	0.0212071	noncoding	644	LOC109397762	LOC109397754	XM_019670068.1	sense	intergenic	4924	same_strand	downstream	NA	NA	NA	NA	NA	NA	NA	NA	NA
XR_002127157.1	0	0.002	0	0.0187291	noncoding	586	LOC109397762	LOC109397754	XM_019670068.1	sense	intergenic	4924	same_strand	downstream	NA	NA	NA	NA	NA	NA	NA	NA	NA
XR_002127158.1	1	0.006	0	0.00872807	noncoding	662	LOC109397763	LOC109397757	XM_019670071.1	antisense	intergenic	8547	divergent	upstream	NA	NA	NA	NA	NA	NA	NA	NA	NA
XR_002127159.1	1	0.006	0	0.00861894	noncoding	622	LOC109397763	LOC109397757	XM_019670071.1	antisense	intergenic	8497	divergent	upstream	NA	NA	NA	NA	NA	NA	NA	NA	NA
XR_002127160.1	0	0.008	0	0.0309166	noncoding	721	LOC109397764	LOC109397785	XM_019670104.1	antisense	intergenic	934	convergent	downstream	NA	NA	NA	NA	NA	NA	NA	NA	NA
XR_002127161.1	0	0.346	0	0.0895056	noncoding	320	LOC109397765	LOC109397776	XM_019670093.1	antisense	intergenic	55071	convergent	downstream	0.985	0	0	0	0	0	0	0	0
XR_002127162.1	0	0.004	0	0.029989	noncoding	726	LOC109397768	LOC109397694	XM_019669994.1	sense	genic	0	nested	intronic	NA	NA	NA	NA	NA	NA	NA	NA	NA
XR_002127163.1	0	0.064	0	0.108456	noncoding	572	LOC109397772	LOC109397770	XM_019670087.1	antisense	genic	0	nested	intronic	NA	NA	NA	NA	NA	NA	NA	NA	NA
XR_002127164.1	0	0.03	0	0.0300185	noncoding	430	LOC109397773	LOC109397694	XM_019669994.1	sense	genic	0	nested	intronic	NA	NA	NA	NA	NA	NA	NA	NA	NA
XR_002127165.1	0	0.004	0	0.0258972	noncoding	792	LOC109397780	LOC109397694	XM_019669994.1	sense	genic	0	nested	intronic	NA	NA	NA	NA	NA	NA	NA	NA	NA
XR_002127166.1	3	0.006	0	0.0249056	noncoding	872	LOC109397792	LOC109397796	XM_019670111.1	antisense	intergenic	27897	convergent	downstream	0.933	0	0	0	0	0	0	0	0
XR_002127167.1	0	0.002	0	0.0168513	noncoding	448	LOC109397793	LOC109397797	XM_019670116.1	antisense	intergenic	34257	convergent	downstream	NA	NA	NA	NA	NA	NA	NA	NA	NA
XR_002127168.1	0	0.002	0	0.0167609	noncoding	484	LOC109397793	LOC109397797	XM_019670114.1	antisense	intergenic	34164	convergent	downstream	NA	NA	NA	NA	NA	NA	NA	NA	NA
XR_002127169.1	0	0.184	0	0.0478697	noncoding	213	LOC109397794	LOC109397797	XM_019670116.1	antisense	intergenic	95330	convergent	downstream	NA	NA	NA	NA	NA	NA	NA	NA	NA
XR_002127170.1	0	0.222	0	0.112397	noncoding	399	NA	NA	NA	NA	NA	NA	NA	NA	NA	NA	NA	NA	NA	NA	NA	NA	NA
XR_002127171.1	0	0.064	0	3.71587e-06	noncoding	334	LOC109397803	LOC109397832	XM_019670163.1	antisense	intergenic	12547	divergent	upstream	NA	NA	NA	NA	NA	NA	NA	NA	NA
XR_002127172.1	0	0.048	0	0.792165	coding	861	LOC109397842	LOC109397900	XM_019670237.1	sense	intergenic	1785	same_strand	upstream	0.72	0.483	0.625	0.542	0.647	0.613	0.536	0.512	0.647
XR_002127174.1	0	0.464	1	0.979681	coding	924	LOC109397848	LOC109397835	XM_019670166.1	antisense	intergenic	13669	convergent	downstream	0.752	0	0	0	0	0	0	0	0
XR_002127175.1	0	0.01	0	0.0244519	noncoding	857	LOC109397850	LOC109397870	XM_019670210.1	antisense	intergenic	22683	divergent	upstream	0.994	0.296	0	0	0	0	0	0	0.296
XR_002127176.1	0	0.006	0	0.0269229	noncoding	507	LOC109397851	LOC109397883	XM_019670220.1	antisense	intergenic	1942	divergent	upstream	NA	NA	NA	NA	NA	NA	NA	NA	NA
XR_002127177.1	0	0.006	0	0.0185839	noncoding	958	LOC109397855	LOC109397917	XM_019670257.1	antisense	intergenic	4532	convergent	downstream	0.944	0.549	0	0.944	0.808	0.156	0	0	0.944
XR_002127178.1	0	0	0	0.0316549	noncoding	1829	LOC109397855	LOC109397917	XM_019670257.1	antisense	intergenic	4532	convergent	downstream	NA	NA	NA	NA	NA	NA	NA	NA	NA
XR_002127179.1	0	0.01	0	0.0316549	noncoding	1825	LOC109397855	LOC109397917	XM_019670257.1	antisense	intergenic	4532	convergent	downstream	1	0	0	0	0	0	0	0	0
XR_002127180.1	0	0.424	0	0.0107833	noncoding	184	LOC109397857	LOC109397917	XM_019670257.1	sense	intergenic	6426	same_strand	downstream	1	0	0	0	0	0	0	0	0
XR_002127181.1	0	0.714	1	0.19037	noncoding	496	LOC109397858	LOC109397917	XM_019670257.1	antisense	intergenic	2049	convergent	downstream	0.863	0.67	0.637	0.593	0.557	0.566	0.55	0.549	0.67
XR_002127183.1	0	0.02	0	0.0185469	noncoding	611	LOC109397871	LOC109397869	XM_019670209.1	sense	intergenic	450	same_strand	upstream	NA	NA	NA	NA	NA	NA	NA	NA	NA
XR_002127184.1	1	0	0	0.0239041	noncoding	1292	LOC109397878	LOC109397883	XM_019670220.1	antisense	intergenic	78399	divergent	upstream	0.694	0.556	0.441	0.535	0.351	0.426	0.461	0.449	0.556
XR_002127185.1	0	0.128	0	0.0480947	noncoding	335	LOC109397893	LOC109397890	XM_019670231.1	antisense	genic	0	nested	intronic	NA	NA	NA	NA	NA	NA	NA	NA	NA
XR_002127186.1	0	0.116	0	0.0276739	noncoding	383	LOC109397894	LOC109397890	XM_019670231.1	antisense	genic	0	nested	intronic	0.985	0	0	0	0	0	0	0	0
XR_002127187.1	0	0.024	0	0.00429411	noncoding	641	LOC109397895	LOC109397890	XM_019670231.1	sense	intergenic	305	same_strand	upstream	0.926	0	0	0	0	0	0	0	0
XR_002127188.1	0	0.03	0	0.00759733	noncoding	363	LOC109397895	LOC109397890	XM_019670231.1	sense	intergenic	305	same_strand	upstream	NA	NA	NA	NA	NA	NA	NA	NA	NA
XR_002127189.1	1	0.41	0	1.14737e-06	noncoding	212	LOC109397926	LOC109397928	XM_019670268.1	sense	intergenic	13495	same_strand	downstream	NA	NA	NA	NA	NA	NA	NA	NA	NA
XR_002127190.1	0	0.006	0	0.0351481	noncoding	551	LOC109397931	LOC109397930	XM_019670272.1	antisense	genic	0	nested	intronic	NA	NA	NA	NA	NA	NA	NA	NA	NA
XR_002127191.1	0	0.006	0	0.0236609	noncoding	474	LOC109397956	LOC109398070	XM_019670434.1	antisense	intergenic	665	divergent	upstream	0.908	0	0.095	0.201	0	0	0	0.205	0.205
XR_002127192.1	0	0.128	0	0.367246	noncoding	767	LOC109397960	LOC109397953	XM_019670294.1	antisense	intergenic	24228	convergent	downstream	0.794	0.565	0.746	0.647	0.743	0.592	0.717	0.559	0.746
XR_002127193.1	0	0.028	0	0.0145682	noncoding	436	LOC109397961	LOC109398062	XM_019670423.1	sense	intergenic	34730	same_strand	upstream	NA	NA	NA	NA	NA	NA	NA	NA	NA
XR_002127194.1	0	0.012	0	0.109736	noncoding	664	LOC109397963	LOC109398056	XM_019670419.1	antisense	intergenic	16365	divergent	upstream	NA	NA	NA	NA	NA	NA	NA	NA	NA
XR_002127195.1	0	0.004	0	0.0394588	noncoding	529	NA	NA	NA	NA	NA	NA	NA	NA	1	0	0	0	0	0	0	0	0
XR_002127196.1	0	0	0	0.0288517	noncoding	1093	LOC109397965	LOC109397953	XM_019670294.1	sense	intergenic	10142	same_strand	downstream	0.833	0.766	0.74	0.339	0.704	0.455	0.771	0.266	0.771
XR_002127197.1	0	0.07	0	0.255974	noncoding	568	LOC109397967	LOC109397953	XM_019670294.1	sense	intergenic	25672	same_strand	downstream	1	0	0	0	0	0	0	0	0
XR_002127198.1	0	0.07	0	0.255974	noncoding	568	LOC109397968	LOC109397953	XM_019670294.1	antisense	intergenic	9110	convergent	downstream	1	0	0	0	0	0	0	0	0
XR_002127199.1	0	0.222	0	0.0208994	noncoding	332	NA	NA	NA	NA	NA	NA	NA	NA	NA	NA	NA	NA	NA	NA	NA	NA	NA
XR_002127200.1	0	0.008	0	0.107998	noncoding	559	LOC109397971	LOC109398054	XM_019670415.1	sense	intergenic	7882	same_strand	downstream	NA	NA	NA	NA	NA	NA	NA	NA	NA
XR_002127201.1	0	0.072	0	0.337543	noncoding	854	LOC109397972	LOC109398099	XM_019670461.1	sense	intergenic	497	same_strand	downstream	NA	NA	NA	NA	NA	NA	NA	NA	NA
XR_002127202.1	0	0.088	0	0.0433462	noncoding	468	LOC109397973	LOC109398070	XM_019670434.1	sense	intergenic	1581	same_strand	upstream	NA	NA	NA	NA	NA	NA	NA	NA	NA
XR_002127203.1	0	0.25	0	0.558917	coding	1008	LOC109397969	LOC109397944	XM_019670300.1	sense	intergenic	6864	same_strand	upstream	NA	NA	NA	NA	NA	NA	NA	NA	NA
XR_002127204.1	0	0.012	0	0.0744366	noncoding	477	LOC109397977	LOC109398039	XM_019670394.1	antisense	intergenic	7052	convergent	downstream	NA	NA	NA	NA	NA	NA	NA	NA	NA
XR_002127205.1	0	0.148	0	0.115655	noncoding	785	LOC109397979	LOC109398040	XM_019670396.1	sense	intergenic	3075	same_strand	downstream	NA	NA	NA	NA	NA	NA	NA	NA	NA
XR_002127206.1	0	0.012	0	0.0143152	noncoding	451	LOC109397981	LOC109398070	XM_019670434.1	sense	intergenic	13493	same_strand	upstream	NA	NA	NA	NA	NA	NA	NA	NA	NA
XR_002127207.1	0	0.038	0	0.0460378	noncoding	924	LOC109397978	LOC109397944	XM_019670300.1	sense	intergenic	4112	same_strand	upstream	NA	NA	NA	NA	NA	NA	NA	NA	NA
XR_002127208.1	0	0.026	0	0.467435	noncoding	853	LOC109397984	LOC109398074	XM_019670439.1	sense	intergenic	2529	same_strand	upstream	0.818	0.567	0.501	0.532	0.688	0.659	0.676	0.679	0.688
XR_002127209.1	0	0.056	0	0.0709945	noncoding	498	LOC109397985	LOC109397946	XM_019670285.1	sense	intergenic	5073	same_strand	downstream	NA	NA	NA	NA	NA	NA	NA	NA	NA
XR_002127210.1	0	0.042	0	0.0027589	noncoding	279	LOC109397986	LOC109397952	XM_019670292.1	antisense	intergenic	6782	convergent	downstream	NA	NA	NA	NA	NA	NA	NA	NA	NA
XR_002127211.1	0	0	0	0.039465	noncoding	1656	LOC109397989	LOC109397987	XM_019670320.1	sense	genic	0	nested	intronic	NA	NA	NA	NA	NA	NA	NA	NA	NA
XR_002127212.1	0	0.156	0	9.15423e-07	noncoding	175	LOC109397990	LOC109397950	XM_019670291.1	antisense	intergenic	20942	convergent	downstream	NA	NA	NA	NA	NA	NA	NA	NA	NA
XR_002127213.1	0	0	0	0.0453976	noncoding	1721	LOC109397995	LOC109397994	XM_019670328.1	antisense	genic	0	nested	intronic	0.641	0.641	0.456	0.478	0.515	0.564	0.583	0.605	0.641
XR_002127214.1	0	0.04	0	0.0460395	noncoding	708	LOC109397996	LOC109397994	XM_019670328.1	sense	genic	0	nested	intronic	1	0	0	0	0	0	0	0	0
XR_002127215.1	0	0.07	0	0.0645846	noncoding	649	LOC109397996	LOC109397994	XM_019670328.1	sense	genic	0	nested	intronic	NA	NA	NA	NA	NA	NA	NA	NA	NA
XR_002127216.1	0	0.002	0	0.029644	noncoding	533	LOC109397999	LOC109397997	XM_019670331.1	sense	genic	0	nested	intronic	NA	NA	NA	NA	NA	NA	NA	NA	NA
XR_002127217.1	1	0.064	0	0.0110349	noncoding	247	LOC109398000	LOC109397997	XM_019670329.1	antisense	genic	0	nested	intronic	NA	NA	NA	NA	NA	NA	NA	NA	NA
XR_002127218.1	0	0.056	0	0.014659	noncoding	267	LOC109398001	LOC109397997	XM_019670331.1	antisense	genic	0	nested	intronic	NA	NA	NA	NA	NA	NA	NA	NA	NA
XR_002127219.1	0	0.004	0	0.0290915	noncoding	610	LOC109398002	LOC109397997	XM_019670331.1	antisense	genic	0	nested	intronic	NA	NA	NA	NA	NA	NA	NA	NA	NA
XR_002127222.1	0	0.224	0	0.0109965	noncoding	672	LOC109398029	LOC109398026	XM_019670373.1	antisense	genic	0	nested	intronic	NA	NA	NA	NA	NA	NA	NA	NA	NA
XR_002127224.1	0	NA	NA	1.8201e-05	noncoding	231	LOC109398051	LOC109398047	XM_019670407.1	sense	genic	0	nested	intronic	NA	NA	NA	NA	NA	NA	NA	NA	NA
XR_002127225.1	0	0.01	0	0.00301218	noncoding	652	LOC109398057	LOC109398056	XM_019670419.1	antisense	genic	0	nested	intronic	NA	NA	NA	NA	NA	NA	NA	NA	NA
XR_002127226.1	1	0	0	0.0304278	noncoding	1781	LOC109398081	LOC109398078	XM_019670443.1	sense	intergenic	11	same_strand	upstream	0.861	0	0	0	0	0	0	0	0
XR_002127227.2	0	0.032	0	0.010547	noncoding	327	LOC109398086	LOC109398085	XM_020075537.1	antisense	genic	0	nested	intronic	NA	NA	NA	NA	NA	NA	NA	NA	NA
XR_002127228.2	0	0.032	0	0.010547	noncoding	327	LOC109398087	LOC109398085	XM_020075537.1	antisense	genic	0	nested	intronic	NA	NA	NA	NA	NA	NA	NA	NA	NA
XR_002127229.2	0	0.042	0	0.00905424	noncoding	576	LOC109398088	LOC109398085	XM_020075537.1	antisense	intergenic	12810	convergent	downstream	NA	NA	NA	NA	NA	NA	NA	NA	NA
XR_002127230.2	0	0.042	0	0.00866846	noncoding	534	LOC109398089	LOC109398085	XM_020075537.1	antisense	intergenic	19832	convergent	downstream	NA	NA	NA	NA	NA	NA	NA	NA	NA
XR_002127231.1	0	0.004	0	0.0108007	noncoding	492	LOC109398095	LOC109398094	XM_019670456.1	sense	genic	0	nested	intronic	1	0	0	0	0	0	0	0	0
XR_002127232.1	1	0.004	0	0.0138784	noncoding	2051	LOC109398101	LOC109397948	XM_019670289.1	sense	intergenic	4669	same_strand	downstream	0.678	0	0	0	0	0	0	0	0
XR_002127234.1	0	0.028	0	0.397746	noncoding	1046	LOC109398110	LOC109398073	XM_019670438.1	sense	intergenic	26105	same_strand	upstream	0.625	0.583	0.357	0.532	0.529	0.625	0.5	0.569	0.625
XR_002127235.1	0	0.006	0	0.657874	coding	1793	LOC109398111	LOC109398024	XM_019670371.1	antisense	intergenic	2496	divergent	upstream	0.711	0	0.512	0	0.515	0	0	0.206	0.515
XR_002127236.1	0	0.004	0	0.0127038	noncoding	1302	LOC109398117	LOC109398045	XM_019670403.1	sense	intergenic	1049	same_strand	downstream	0.878	0	0	0	0	0	0	0	0
XR_002127237.1	0	0.01	0	0.0147471	noncoding	1801	LOC109398119	LOC109398096	XM_019670457.1	sense	intergenic	1447	same_strand	downstream	0.689	0	0	0	0	0	0	0	0
XR_002127238.1	0	0.008	0	0.013363	noncoding	583	LOC109398120	LOC109398073	XM_019670438.1	antisense	intergenic	13637	divergent	upstream	0.861	0.4	0.582	0.393	0.467	0.73	0.529	0.712	0.73
XR_002127239.1	0	0.148	0	0.00752718	noncoding	250	LOC109398123	LOC109397949	XM_019670290.1	antisense	genic	0	nested	intronic	NA	NA	NA	NA	NA	NA	NA	NA	NA
XR_002127240.1	0	0.006	0	0.0844376	noncoding	610	LOC109398138	LOC109398137	XM_019670485.1	antisense	intergenic	12876	convergent	downstream	NA	NA	NA	NA	NA	NA	NA	NA	NA
XR_002127241.1	0	0	0	0.328232	noncoding	1308	LOC109398138	LOC109398137	XM_019670485.1	antisense	intergenic	12876	convergent	downstream	0.978	0	0	0	0	0	0	0	0
XR_002127242.1	0	0	0	0.0408006	noncoding	1806	LOC109398138	LOC109398137	XM_019670485.1	antisense	intergenic	12876	convergent	downstream	NA	NA	NA	NA	NA	NA	NA	NA	NA
XR_002127243.1	0	0	0	0.705334	coding	2989	LOC109398138	LOC109398137	XM_019670485.1	antisense	intergenic	12876	convergent	downstream	0.889	0	0	0	0	0	0	0	0
XR_002127244.1	0	0.03	0	0.0222839	noncoding	382	LOC109398141	LOC109398139	XM_019670486.1	sense	intergenic	20903	same_strand	upstream	NA	NA	NA	NA	NA	NA	NA	NA	NA
XR_002127245.1	0	0.002	0	0.0182435	noncoding	562	NA	NA	NA	NA	NA	NA	NA	NA	NA	NA	NA	NA	NA	NA	NA	NA	NA
XR_002127246.1	1	0.084	0	0.00862071	noncoding	380	NA	NA	NA	NA	NA	NA	NA	NA	1	0	1	0	0	0	0	0	1
XR_002127247.1	0	0.12	0	0.00841519	noncoding	331	NA	NA	NA	NA	NA	NA	NA	NA	NA	NA	NA	NA	NA	NA	NA	NA	NA
XR_002127249.1	0	0.01	0	0.145956	noncoding	691	NA	NA	NA	NA	NA	NA	NA	NA	NA	NA	NA	NA	NA	NA	NA	NA	NA
XR_002127250.1	0	0	0	0.150023	noncoding	2005	NA	NA	NA	NA	NA	NA	NA	NA	NA	NA	NA	NA	NA	NA	NA	NA	NA
XR_002127251.1	0	0	0	0.0202262	noncoding	1234	NA	NA	NA	NA	NA	NA	NA	NA	0.967	0	0	0	0	0	0	0	0
XR_002127252.1	0	0.008	0	0.227656	noncoding	941	NA	NA	NA	NA	NA	NA	NA	NA	NA	NA	NA	NA	NA	NA	NA	NA	NA
XR_002127253.1	0	0.002	0	0.0398853	noncoding	598	NA	NA	NA	NA	NA	NA	NA	NA	NA	NA	NA	NA	NA	NA	NA	NA	NA
XR_002127254.1	0	0.864	1	0.440451	noncoding	536	NA	NA	NA	NA	NA	NA	NA	NA	0.358	0.216	0.256	0.191	0.195	0.175	0.181	0.185	0.256
XR_002127255.1	0	0.876	1	0.522632	coding	539	NA	NA	NA	NA	NA	NA	NA	NA	0.311	0.173	0.213	0.179	0.178	0.162	0.171	0.176	0.213
XR_002127256.1	0	0.016	0	0.0146331	noncoding	499	NA	NA	NA	NA	NA	NA	NA	NA	0.978	0	0.978	0	0	0	0	0	0.978
XR_002127257.1	0	0.01	0	0.145187	noncoding	590	NA	NA	NA	NA	NA	NA	NA	NA	0.852	0	0	0	0	0.039	0	0	0.039
XR_002127258.1	0	0.084	0	0.032075	noncoding	437	NA	NA	NA	NA	NA	NA	NA	NA	1	0	0	0	0	0	0	0	0
XR_002127259.1	0	0.002	0	0.0245276	noncoding	683	NA	NA	NA	NA	NA	NA	NA	NA	0.6	0.104	0.435	0	0	0	0	0.151	0.435
XR_002127260.1	0	0.21	0	0.190962	noncoding	396	NA	NA	NA	NA	NA	NA	NA	NA	NA	NA	NA	NA	NA	NA	NA	NA	NA
XR_002127261.1	0	0.008	0	0.0229211	noncoding	714	NA	NA	NA	NA	NA	NA	NA	NA	0.817	0.23	0.708	0.594	0.608	0.621	0.457	0.556	0.708
XR_002127262.1	0	0.002	0	0.0210973	noncoding	687	NA	NA	NA	NA	NA	NA	NA	NA	NA	NA	NA	NA	NA	NA	NA	NA	NA
XR_002127263.1	0	0.466	1	0.0207054	noncoding	338	NA	NA	NA	NA	NA	NA	NA	NA	NA	NA	NA	NA	NA	NA	NA	NA	NA
XR_002127264.1	0	0.008	0	0.0591942	noncoding	837	LOC109398165	LOC109398173	XM_019670498.1	antisense	intergenic	7057	divergent	upstream	NA	NA	NA	NA	NA	NA	NA	NA	NA
XR_002127265.1	0	0.214	0	0.00819349	noncoding	362	LOC109398166	LOC109398175	XM_019670500.1	sense	intergenic	2741	same_strand	upstream	0.933	0	0.344	0	0	0	0	0	0.344
XR_002127266.1	0	0.018	0	0.00519095	noncoding	311	LOC109398166	LOC109398175	XM_019670500.1	sense	intergenic	2741	same_strand	upstream	0.911	0.502	0	0	0	0	0	0	0.502
XR_002127267.1	0	0.016	0	0.014419	noncoding	1130	LOC109398168	LOC109398167	XM_019670494.1	sense	genic	0	nested	intronic	NA	NA	NA	NA	NA	NA	NA	NA	NA
XR_002127268.1	0	0.034	0	0.0144208	noncoding	399	LOC109398169	LOC109398167	XM_019670494.1	antisense	genic	0	nested	intronic	1	0	0	0	0	0	0	0	0
XR_002127269.1	0	0.138	0	0.116247	noncoding	408	LOC109398171	LOC109398167	XM_019670494.1	sense	genic	0	nested	intronic	NA	NA	NA	NA	NA	NA	NA	NA	NA
XR_002127270.1	1	0.014	0	0.00854581	noncoding	450	LOC109398174	LOC109398173	XM_019670498.1	antisense	genic	0	nested	intronic	1	0	0	0	0	0	0	0	0
XR_002127271.1	0	0.008	0	0.00537216	noncoding	568	LOC109398176	LOC109398164	XM_019670493.1	antisense	intergenic	6650	divergent	upstream	NA	NA	NA	NA	NA	NA	NA	NA	NA
XR_002127272.1	0	0.046	0	0.0169372	noncoding	855	LOC109398177	LOC109398164	XM_019670493.1	sense	intergenic	5509	same_strand	upstream	1	0	0	0	0	0	0	0	0
XR_002127273.1	0	0.006	0	0.0108942	noncoding	1520	LOC109398178	LOC109398181	XM_019670501.1	sense	intergenic	9543	same_strand	downstream	NA	NA	NA	NA	NA	NA	NA	NA	NA
XR_002127274.2	0	0.554	1	0.0445259	noncoding	125	LOC109398179	LOC109398189	XM_019670509.2	sense	intergenic	39956	same_strand	downstream	NA	NA	NA	NA	NA	NA	NA	NA	NA
XR_002127275.1	0	0.144	0	0.0108294	noncoding	443	LOC109398180	LOC109398181	XM_019670501.1	antisense	intergenic	31211	convergent	downstream	NA	NA	NA	NA	NA	NA	NA	NA	NA
XR_002127276.1	0	0.044	0	0.186984	noncoding	354	LOC109398182	LOC109398181	XM_019670501.1	sense	genic	0	nested	intronic	NA	NA	NA	NA	NA	NA	NA	NA	NA
XR_002127277.1	0	0.074	0	0.0144036	noncoding	273	LOC109398183	LOC109398181	XM_019670501.1	sense	genic	0	nested	intronic	NA	NA	NA	NA	NA	NA	NA	NA	NA
XR_002127278.1	0	0	0	0.0181561	noncoding	1597	LOC109398185	LOC109398181	XM_019670501.1	antisense	genic	0	nested	intronic	NA	NA	NA	NA	NA	NA	NA	NA	NA
XR_002127279.1	0	0.008	0	0.317964	noncoding	1648	LOC109398187	LOC109398186	XM_019670508.1	antisense	genic	0	nested	intronic	1	0	0	0	0	0	0	0	0
XR_002127280.1	0	0.024	0	0.0339659	noncoding	514	LOC109398188	LOC109398186	XM_019670508.1	antisense	genic	0	nested	intronic	NA	NA	NA	NA	NA	NA	NA	NA	NA
XR_002127281.1	0	0.008	0	0.348719	noncoding	1016	LOC109398190	LOC109398189	XM_019670509.2	antisense	intergenic	3463	divergent	upstream	NA	NA	NA	NA	NA	NA	NA	NA	NA
XR_002127282.1	0	0.002	0	0.0661546	noncoding	1045	NA	NA	NA	NA	NA	NA	NA	NA	1	0	0	0	0	0	0	0	0
XR_002127283.1	0	0	0	0.0139703	noncoding	1028	NA	NA	NA	NA	NA	NA	NA	NA	NA	NA	NA	NA	NA	NA	NA	NA	NA
XR_002127284.1	0	0.002	0	0.0661546	noncoding	1045	NA	NA	NA	NA	NA	NA	NA	NA	1	0	0	0	0	0	0	0	0
XR_002127285.1	0	0	0	0.0139703	noncoding	1028	NA	NA	NA	NA	NA	NA	NA	NA	NA	NA	NA	NA	NA	NA	NA	NA	NA
XR_002127286.1	0	0.004	0	0.030276	noncoding	512	NA	NA	NA	NA	NA	NA	NA	NA	NA	NA	NA	NA	NA	NA	NA	NA	NA
XR_002127287.1	0	0.008	0	1.54615e-06	noncoding	414	NA	NA	NA	NA	NA	NA	NA	NA	NA	NA	NA	NA	NA	NA	NA	NA	NA
XR_002127288.1	0	0.004	0	0.030276	noncoding	512	NA	NA	NA	NA	NA	NA	NA	NA	NA	NA	NA	NA	NA	NA	NA	NA	NA
XR_002127289.1	0	0.008	0	1.54615e-06	noncoding	414	NA	NA	NA	NA	NA	NA	NA	NA	NA	NA	NA	NA	NA	NA	NA	NA	NA
XR_002127290.1	0	0.682	1	0.128821	noncoding	506	NA	NA	NA	NA	NA	NA	NA	NA	0.651	0	0	0	0	0	0	0	0
XR_002127291.1	0	0.018	0	0.0170955	noncoding	991	NA	NA	NA	NA	NA	NA	NA	NA	NA	NA	NA	NA	NA	NA	NA	NA	NA
XR_002127292.1	0	0.024	0	0.0268058	noncoding	859	LOC109398201	LOC109398200	XM_019670511.1	antisense	intergenic	6841	convergent	downstream	NA	NA	NA	NA	NA	NA	NA	NA	NA
XR_002127297.1	0	0.142	0	0.0209997	noncoding	475	LOC109398213	LOC109398211	XM_019670521.1	antisense	genic	0	nested	intronic	NA	NA	NA	NA	NA	NA	NA	NA	NA
XR_002127299.1	1	0	0	0.0102116	noncoding	581	LOC109398232	LOC109398247	XM_019670574.1	antisense	intergenic	21042	divergent	upstream	0.944	0	0	0	0	0	0	0	0
XR_002127300.1	0	0.128	0	0.0188187	noncoding	298	LOC109398233	LOC109398260	XM_019670582.1	sense	intergenic	2792	same_strand	downstream	0.978	0	0	0	0	0	0	0	0
XR_002127301.1	0	0.634	1	0.286247	noncoding	487	LOC109398236	LOC109398235	XM_019670559.1	antisense	intergenic	618	divergent	upstream	0.967	0	0	0	0	0	0	0	0
XR_002127302.1	0	0.286	0	0.0117116	noncoding	392	NA	NA	NA	NA	NA	NA	NA	NA	NA	NA	NA	NA	NA	NA	NA	NA	NA
XR_002127303.1	0	0.01	0	0.0178499	noncoding	494	LOC109398241	LOC109398228	XM_019670554.1	antisense	intergenic	45835	divergent	upstream	NA	NA	NA	NA	NA	NA	NA	NA	NA
XR_002127304.1	0	0.032	0	0.182929	noncoding	422	LOC109398242	LOC109398228	XM_019670554.1	sense	intergenic	44826	same_strand	upstream	NA	NA	NA	NA	NA	NA	NA	NA	NA
XR_002127305.1	0	0.718	1	0.971789	coding	561	LOC109398243	LOC109398235	XM_019670559.1	sense	intergenic	6243	same_strand	downstream	0.956	0	0	0	0	0	0	0	0
XR_002127306.1	0	0.03	0	0.0554128	noncoding	451	LOC109398244	LOC109398260	XM_019670582.1	antisense	intergenic	199	divergent	upstream	NA	NA	NA	NA	NA	NA	NA	NA	NA
XR_002127307.1	0	0	0	0.00877395	noncoding	677	LOC109398249	LOC109398227	XM_019670561.1	antisense	genic	0	nested	intronic	NA	NA	NA	NA	NA	NA	NA	NA	NA
XR_002127308.1	0	0.014	0	0.00258152	noncoding	486	LOC109398254	LOC109398253	XM_019670579.2	sense	intergenic	48567	same_strand	downstream	NA	NA	NA	NA	NA	NA	NA	NA	NA
XR_002127309.1	0	0.014	0	0.00258152	noncoding	486	LOC109398255	LOC109398253	XM_019670579.2	sense	intergenic	31718	same_strand	downstream	NA	NA	NA	NA	NA	NA	NA	NA	NA
XR_002127310.1	0	0.002	0	0.0377288	noncoding	658	LOC109398258	LOC109398256	XM_019670580.1	antisense	genic	0	overlapping	exonic	0.933	0	0	0	0	0	0	0	0
XR_002127311.1	0	0.054	0	0.483189	noncoding	780	LOC109398269	LOC109398286	XM_019670621.1	antisense	intergenic	1684	divergent	upstream	NA	NA	NA	NA	NA	NA	NA	NA	NA
XR_002127312.1	0	0.102	0	0.516553	coding	723	LOC109398269	LOC109398286	XM_019670621.1	antisense	intergenic	1661	divergent	upstream	NA	NA	NA	NA	NA	NA	NA	NA	NA
XR_002127313.1	0	0.238	0	0.953586	coding	960	LOC109398270	LOC109398305	XM_019670652.1	sense	intergenic	18701	same_strand	downstream	0.719	0.368	0.027	0.271	0.719	0.671	0.461	0.462	0.719
XR_002127314.1	0	0	0	0.0351065	noncoding	1012	LOC109398271	LOC109398302	XM_019670649.1	sense	intergenic	9032	same_strand	downstream	NA	NA	NA	NA	NA	NA	NA	NA	NA
XR_002127316.1	0	0.03	0	0.0182721	noncoding	475	LOC109398273	LOC109398308	XM_019670656.1	antisense	intergenic	9164	convergent	downstream	NA	NA	NA	NA	NA	NA	NA	NA	NA
XR_002127317.2	0	0.036	0	0.00297976	noncoding	473	LOC109398303	LOC109398342	XM_019670691.1	antisense	intergenic	34048	divergent	upstream	NA	NA	NA	NA	NA	NA	NA	NA	NA
XR_002127320.1	0	0.064	0	0.0103696	noncoding	598	LOC109398315	LOC109398314	XM_019670661.1	sense	intergenic	4813	same_strand	downstream	1	0	0	0	0	0	0	0	0
XR_002127321.1	0	0.002	0	0.0664385	noncoding	662	LOC109398333	LOC109398288	XM_019670624.1	sense	intergenic	9280	same_strand	upstream	0.904	0	0.427	0.424	0	0.149	0.008	0	0.427
XR_002127322.1	0	0.006	0	0.0739706	noncoding	658	LOC109398333	LOC109398288	XM_019670624.1	sense	intergenic	9280	same_strand	upstream	0.896	0	0.686	0	0.359	0.328	0.054	0.589	0.686
XR_002127323.1	0	0.004	0	0.0391549	noncoding	702	LOC109398334	LOC109398288	XM_019670624.1	sense	intergenic	13110	same_strand	upstream	0.944	0	0.015	0	0	0	0	0	0.015
XR_002127324.1	0	0.002	0	0.0134812	noncoding	634	LOC109398336	LOC109398335	XM_019670687.1	antisense	genic	0	nested	intronic	NA	NA	NA	NA	NA	NA	NA	NA	NA
XR_002127327.2	0	0.012	0	0.201745	noncoding	943	LOC109398339	LOC109398337	XM_019670689.1	antisense	intergenic	597	divergent	upstream	0.631	0.082	0.207	0.137	0.205	0.185	0.189	0.216	0.216
XR_002127328.1	0	0.008	0	0.117104	noncoding	844	LOC109398340	LOC109398264	XM_019670587.1	sense	intergenic	1216	same_strand	downstream	0.9	0	0.871	0	0.607	0.41	0.607	0.9	0.9
XR_002127329.1	0	0.114	0	0.0968731	noncoding	365	LOC109398341	LOC109398264	XM_019670587.1	antisense	intergenic	657	convergent	downstream	0.911	0	0	0	0	0	0	0	0
XR_002127330.1	0	0.01	0	0.103323	noncoding	691	LOC109398345	LOC109398355	XM_019670702.1	sense	intergenic	1679	same_strand	upstream	0.944	0.671	0	0	0	0	0	0.263	0.671
XR_002127331.1	0	0.336	0	0.0142094	noncoding	189	LOC109398349	LOC109398348	XM_019670698.1	antisense	genic	0	nested	intronic	NA	NA	NA	NA	NA	NA	NA	NA	NA
XR_002127332.1	0	0.006	0	0.0211779	noncoding	791	LOC109398350	LOC109398316	XM_019670663.1	sense	intergenic	3112	same_strand	upstream	0.659	0.593	0.56	0.476	0.621	0.535	0.45	0.602	0.621
XR_002127333.1	0	0	0	0.0270074	noncoding	915	LOC109398351	LOC109398316	XM_019670663.1	antisense	intergenic	2189	divergent	upstream	0.563	0.351	0.326	0.232	0.438	0.205	0.212	0.438	0.438
XR_002127334.1	0	0.016	0	0.00402871	noncoding	344	LOC109398358	LOC109398320	XM_019670674.1	antisense	genic	0	overlapping	intronic	0.867	0	0	0	0	0	0	0	0
XR_002127335.1	0	0.002	0	0.00397942	noncoding	465	LOC109398363	LOC109398391	XM_019670727.1	sense	intergenic	14854	same_strand	downstream	NA	NA	NA	NA	NA	NA	NA	NA	NA
XR_002127336.1	0	0	0	0.00615623	noncoding	404	LOC109398363	LOC109398391	XM_019670730.1	sense	intergenic	14854	same_strand	downstream	NA	NA	NA	NA	NA	NA	NA	NA	NA
XR_002127337.1	0	0	0	0.00396363	noncoding	460	LOC109398363	LOC109398391	XM_019670731.1	sense	intergenic	14854	same_strand	downstream	NA	NA	NA	NA	NA	NA	NA	NA	NA
XR_002127338.1	0	0.128	0	0.0031168	noncoding	264	LOC109398374	LOC109398564	XM_019670950.1	antisense	genic	0	nested	intronic	NA	NA	NA	NA	NA	NA	NA	NA	NA
XR_002127339.1	0	0.002	0	0.11645	noncoding	1075	NA	NA	NA	NA	NA	NA	NA	NA	0.862	0.493	0.434	0.272	0.862	0.53	0.449	0.25	0.862
XR_002127340.1	0	0.01	0	0.0399466	noncoding	592	LOC109398381	LOC109398380	XM_019670723.1	sense	intergenic	1307	same_strand	upstream	0.9	0	0	0	0	0	0	0	0
XR_002127341.1	0	0.016	0	0.0865008	noncoding	634	LOC109398383	LOC109398376	XM_019670720.1	sense	intergenic	4989	same_strand	upstream	NA	NA	NA	NA	NA	NA	NA	NA	NA
XR_002127343.1	0	0.128	0	0.0031168	noncoding	264	LOC109398382	LOC109398564	XM_019670950.1	antisense	genic	0	nested	intronic	NA	NA	NA	NA	NA	NA	NA	NA	NA
XR_002127344.1	0	0.024	0	0.0185259	noncoding	186	LOC109398386	LOC109398384	XM_019670725.1	sense	intergenic	4805	same_strand	upstream	NA	NA	NA	NA	NA	NA	NA	NA	NA
XR_002127345.1	0	0.012	0	0.242995	noncoding	506	LOC109398387	LOC109398404	XM_019670753.1	sense	intergenic	10268	same_strand	upstream	NA	NA	NA	NA	NA	NA	NA	NA	NA
XR_002127346.1	1	0.002	0	0.00482146	noncoding	445	LOC109398388	LOC109398393	XM_019670739.1	antisense	intergenic	3284	convergent	downstream	NA	NA	NA	NA	NA	NA	NA	NA	NA
XR_002127347.1	0	0.444	1	0.0160235	noncoding	250	LOC109398389	LOC109398368	XM_019670715.1	sense	intergenic	16249	same_strand	downstream	NA	NA	NA	NA	NA	NA	NA	NA	NA
XR_002127348.1	1	0.02	0	0.420761	noncoding	981	LOC109398398	LOC109398396	XM_019670742.1	sense	intergenic	118	same_strand	downstream	0.809	0	0	0	0	0	0	0	0
XR_002127349.1	0	0.09	0	0.00261796	noncoding	591	LOC109398399	LOC109398394	XM_019670740.1	sense	genic	0	nested	intronic	NA	NA	NA	NA	NA	NA	NA	NA	NA
XR_002127350.1	0	0.096	0	0.00262178	noncoding	533	LOC109398399	LOC109398394	XM_019670740.1	sense	genic	0	nested	intronic	NA	NA	NA	NA	NA	NA	NA	NA	NA
XR_002127351.1	0	0.002	0	0.0808356	noncoding	596	LOC109398419	LOC109398418	XM_019670775.1	antisense	intergenic	66496	divergent	upstream	0.822	0	0	0	0	0	0	0	0
XR_002127352.1	0	0	0	0.0965692	noncoding	575	LOC109398419	LOC109398418	XM_019670775.1	antisense	intergenic	66496	divergent	upstream	0.926	0	0	0	0	0	0	0	0
XR_002127353.1	0	0.038	0	0.105629	noncoding	509	LOC109398424	LOC109398423	XM_019670782.1	antisense	genic	0	nested	intronic	NA	NA	NA	NA	NA	NA	NA	NA	NA
XR_002127354.1	0	0.066	0	8.03554e-07	noncoding	195	LOC109398434	LOC109398433	XM_019670795.1	antisense	genic	0	nested	intronic	NA	NA	NA	NA	NA	NA	NA	NA	NA
XR_002127355.2	1	0.132	0	0.00438952	noncoding	584	LOC109398439	LOC109398477	XM_019670860.2	sense	intergenic	8049	same_strand	upstream	NA	NA	NA	NA	NA	NA	NA	NA	NA
XR_002127356.1	0	0.002	0	0.010562	noncoding	947	NA	NA	NA	NA	NA	NA	NA	NA	0.902	0.743	0.902	0.424	0.36	0.402	0.386	0.376	0.902
XR_002127358.1	1	0.026	0	0.00625139	noncoding	704	LOC109398452	LOC109398477	XM_019670860.2	sense	intergenic	12908	same_strand	upstream	NA	NA	NA	NA	NA	NA	NA	NA	NA
XR_002127359.1	0	0	0	0.0118077	noncoding	712	LOC109398454	LOC109398472	XM_019670851.2	antisense	intergenic	382	divergent	upstream	0.889	0	0	0	0	0	0	0	0
XR_002127360.1	0	0.192	0	0.0582578	noncoding	992	LOC109398499	LOC109398497	XM_019670881.1	antisense	intergenic	6242	divergent	upstream	0.978	0	0	0	0	0	0	0	0
XR_002127361.1	1	0.042	0	0.103012	noncoding	365	NA	NA	NA	NA	NA	NA	NA	NA	NA	NA	NA	NA	NA	NA	NA	NA	NA
XR_002127362.1	0	0.048	0	0.013878	noncoding	511	LOC109398538	LOC109398537	XM_019670924.1	antisense	intergenic	18901	divergent	upstream	NA	NA	NA	NA	NA	NA	NA	NA	NA
XR_002127363.1	0	0.042	0	0.428367	noncoding	690	NA	NA	NA	NA	NA	NA	NA	NA	0.956	0.014	0.376	0	0	0	0	0	0.376
XR_002127364.1	0	0.022	0	0.0371158	noncoding	471	LOC109398543	LOC109398541	XM_019670926.1	antisense	intergenic	28792	divergent	upstream	NA	NA	NA	NA	NA	NA	NA	NA	NA
XR_002127365.1	0	0.012	0	0.00759909	noncoding	594	LOC109398544	LOC109398540	XM_019670925.1	antisense	intergenic	14310	divergent	upstream	NA	NA	NA	NA	NA	NA	NA	NA	NA
XR_002127366.1	0	0.018	0	0.0613417	noncoding	422	LOC109398547	LOC109398554	XM_019670937.1	sense	intergenic	710	same_strand	upstream	NA	NA	NA	NA	NA	NA	NA	NA	NA
XR_002127367.1	0	0.004	0	0.00440688	noncoding	486	LOC109398548	LOC109398555	XM_019670938.1	antisense	intergenic	2869	divergent	upstream	NA	NA	NA	NA	NA	NA	NA	NA	NA
XR_002127368.1	0	0.068	0	0.396793	noncoding	936	LOC109398569	LOC109398562	XM_019670945.1	antisense	intergenic	48	convergent	downstream	0.978	0	0.978	0	0.649	0	0	0	0.978
XR_002127369.1	0	0.004	0	0.031534	noncoding	928	LOC109398590	LOC109398577	XM_019670965.1	sense	intergenic	2813	same_strand	downstream	0.8	0.568	0.557	0.376	0.532	0.635	0.415	0.285	0.635
XR_002127370.1	1	0.006	0	0.00372271	noncoding	1160	LOC109398604	LOC109398610	XM_019670995.1	antisense	intergenic	24595	convergent	downstream	0.906	0.227	0	0	0	0	0	0	0.227
XR_002127371.1	0	0.006	0	0.038535	noncoding	607	LOC109398603	LOC109398611	XM_019670998.1	antisense	intergenic	60132	divergent	upstream	0.985	0	0	0	0	0	0	0	0
XR_002127372.1	0	0.044	0	0.00989828	noncoding	266	LOC109398609	LOC109398639	XM_019671022.1	sense	intergenic	49566	same_strand	upstream	NA	NA	NA	NA	NA	NA	NA	NA	NA
XR_002127373.1	0	0.024	0	0.020752	noncoding	453	LOC109398612	LOC109398597	XM_019670986.1	antisense	intergenic	8656	divergent	upstream	NA	NA	NA	NA	NA	NA	NA	NA	NA
XR_002127374.1	0	0.054	0	0.00280139	noncoding	305	LOC109398613	LOC109398610	XM_019670995.1	antisense	intergenic	82604	convergent	downstream	NA	NA	NA	NA	NA	NA	NA	NA	NA
XR_002127375.1	0	0.004	0	0.02077	noncoding	501	LOC109398614	LOC109398639	XM_019671022.1	sense	intergenic	5814	same_strand	upstream	NA	NA	NA	NA	NA	NA	NA	NA	NA
XR_002127376.1	0	0.014	0	0.00416911	noncoding	571	LOC109398618	LOC109398596	XM_019670984.1	antisense	genic	0	nested	intronic	NA	NA	NA	NA	NA	NA	NA	NA	NA
XR_002127377.1	0	0	0	0.0037058	noncoding	533	LOC109398619	LOC109398596	XM_019670984.1	antisense	genic	0	nested	intronic	NA	NA	NA	NA	NA	NA	NA	NA	NA
XR_002127378.1	0	0.122	0	0.0583842	noncoding	309	LOC109398620	LOC109398617	XM_019671000.1	antisense	genic	0	nested	intronic	NA	NA	NA	NA	NA	NA	NA	NA	NA
XR_002127379.1	0	0.064	0	0.0134188	noncoding	298	LOC109398622	LOC109398611	XM_019670998.1	antisense	intergenic	18535	convergent	downstream	NA	NA	NA	NA	NA	NA	NA	NA	NA
XR_002127380.1	0	0	0	0.0438547	noncoding	639	LOC109398628	LOC109398625	XM_019671007.1	antisense	genic	0	nested	intronic	NA	NA	NA	NA	NA	NA	NA	NA	NA
XR_002127381.1	0	0.022	0	0.0987209	noncoding	562	LOC109398629	LOC109398601	XM_019670990.1	sense	genic	0	nested	intronic	NA	NA	NA	NA	NA	NA	NA	NA	NA
XR_002127382.1	0	0.25	0	0.0115712	noncoding	186	LOC109398622	LOC109398611	XM_019670998.1	antisense	intergenic	18535	convergent	downstream	NA	NA	NA	NA	NA	NA	NA	NA	NA
XR_002127383.1	0	0.004	0	0.0940511	noncoding	1043	LOC109398632	LOC109398630	XM_019671012.1	antisense	genic	0	nested	intronic	0.867	0	0	0	0	0	0	0	0
XR_002127384.1	1	0.008	0	0.0596491	noncoding	1098	LOC109398631	LOC109398146	XM_019670487.1	antisense	intergenic	657	convergent	downstream	NA	NA	NA	NA	NA	NA	NA	NA	NA
XR_002127385.1	0	0	0	0.00882303	noncoding	702	LOC109398647	LOC109398159	XM_019670492.1	antisense	intergenic	540	convergent	downstream	NA	NA	NA	NA	NA	NA	NA	NA	NA
XR_002127386.1	1	0.554	1	0.141705	noncoding	653	LOC109398651	LOC109398652	XM_019671039.1	antisense	intergenic	1557	convergent	downstream	0.978	0	0	0	0	0	0	0	0
XR_002127387.1	1	0.014	0	0.00456429	noncoding	558	LOC109398653	LOC109398257	XM_019670584.1	antisense	intergenic	79645	convergent	downstream	NA	NA	NA	NA	NA	NA	NA	NA	NA
XR_002127388.1	1	0.008	0	0.00540179	noncoding	1191	LOC109398660	LOC109398311	XM_019670662.1	antisense	intergenic	6257	convergent	downstream	NA	NA	NA	NA	NA	NA	NA	NA	NA
XR_002127389.1	1	0	0	0.0767813	noncoding	1560	LOC109398666	LOC109398636	XM_019671020.1	antisense	intergenic	856	divergent	upstream	0.809	0.657	0.52	0.528	0.736	0.809	0.686	0.782	0.809
XR_002127390.1	0	0.032	0	0.604816	coding	806	LOC109398681	LOC109398707	XM_019671087.1	sense	intergenic	17144	same_strand	downstream	0.673	0.404	0.63	0.528	0.493	0.441	0.496	0.534	0.63
XR_002127391.1	0	0.17	0	0.185321	noncoding	514	LOC109398682	LOC109398698	XM_019671075.1	antisense	intergenic	27510	convergent	downstream	0.596	0.392	0.558	0.474	0.47	0.394	0.457	0.479	0.558
XR_002127392.1	0	0.48	1	0.0488666	noncoding	482	LOC109398684	LOC109398698	XM_019671075.1	sense	intergenic	11227	same_strand	downstream	0.822	0.25	0.765	0.689	0.568	0.451	0.586	0.629	0.765
XR_002127393.1	0	0.614	1	0.0415363	noncoding	414	LOC109398684	LOC109398698	XM_019671075.1	sense	intergenic	11221	same_strand	downstream	0.819	0.327	0.595	0.544	0.484	0.463	0.42	0.498	0.595
XR_002127394.1	0	0.594	1	0.0521719	noncoding	439	LOC109398685	LOC109398698	XM_019671075.1	antisense	intergenic	12612	convergent	downstream	0.742	0.339	0.533	0.474	0.512	0.482	0.544	0.558	0.558
XR_002127395.1	0	0.064	0	0.0304674	noncoding	469	LOC109398691	LOC109398732	XM_019671125.1	antisense	intergenic	74594	convergent	downstream	NA	NA	NA	NA	NA	NA	NA	NA	NA
XR_002127396.1	0	0.05	0	1.04417e-05	noncoding	412	LOC109398691	LOC109398732	XM_019671125.1	antisense	intergenic	74594	convergent	downstream	NA	NA	NA	NA	NA	NA	NA	NA	NA
XR_002127397.1	0	0.092	0	0.00484453	noncoding	340	LOC109398691	LOC109398732	XM_019671125.1	antisense	intergenic	74594	convergent	downstream	NA	NA	NA	NA	NA	NA	NA	NA	NA
XR_002127398.1	0	0.578	1	0.0114028	noncoding	293	LOC109398693	LOC109398692	XM_019671064.1	sense	genic	0	nested	intronic	NA	NA	NA	NA	NA	NA	NA	NA	NA
XR_002127399.1	0	0.656	1	0.00488339	noncoding	339	LOC109398705	LOC109398704	XM_019671086.1	sense	genic	0	nested	intronic	NA	NA	NA	NA	NA	NA	NA	NA	NA
XR_002127400.1	0	0.002	0	0.0156288	noncoding	970	LOC109398711	LOC109398675	XM_019671054.1	sense	intergenic	8091	same_strand	upstream	0.872	0.379	0.682	0.7	0.872	0.818	0.566	0.447	0.872
XR_002127401.1	0	0.854	1	0.697779	coding	518	LOC109398731	LOC109398707	XM_019671087.1	sense	intergenic	45821	same_strand	downstream	0.693	0.506	0.618	0.559	0.596	0.531	0.54	0.534	0.618
XR_002127402.1	0	0.348	0	0.744979	coding	786	LOC109398731	LOC109398707	XM_019671087.1	sense	intergenic	27263	same_strand	downstream	0.8	0.535	0.757	0.665	0.599	0.516	0.493	0.545	0.757
XR_002127403.1	0	0.182	0	0.185569	noncoding	806	NA	NA	NA	NA	NA	NA	NA	NA	0.767	0.662	0.662	0.322	0.39	0.283	0.334	0.619	0.662
XR_002127404.1	0	0.252	0	0.161137	noncoding	930	LOC109398738	LOC109398751	XM_019671141.1	antisense	intergenic	16184	convergent	downstream	0.978	0	0	0	0	0	0	0	0
XR_002127405.1	1	0.32	0	0.00565499	noncoding	460	LOC109398739	LOC109398745	XM_019671134.1	antisense	intergenic	87339	divergent	upstream	NA	NA	NA	NA	NA	NA	NA	NA	NA
XR_002127406.1	0	0.004	0	0.0162705	noncoding	496	LOC109398741	LOC109398746	XM_019671135.1	antisense	intergenic	1040	divergent	upstream	NA	NA	NA	NA	NA	NA	NA	NA	NA
XR_002127407.1	0	0.1	0	0.0166144	noncoding	573	LOC109398781	LOC109398894	XM_019671347.1	antisense	intergenic	594	divergent	upstream	0.822	0	0.6	0.499	0.474	0.712	0.822	0.597	0.822
XR_002127408.1	0	0.002	0	0.00875662	noncoding	651	LOC109398782	LOC109398877	XM_019671324.1	antisense	intergenic	2486	convergent	downstream	NA	NA	NA	NA	NA	NA	NA	NA	NA
XR_002127409.1	0	0.054	0	0.0203875	noncoding	303	LOC109398785	LOC109398784	XM_019671175.1	antisense	genic	0	nested	intronic	NA	NA	NA	NA	NA	NA	NA	NA	NA
XR_002127410.1	0	0.004	0	0.0130589	noncoding	1322	LOC109398793	LOC109398791	XM_019671187.1	sense	intergenic	23146	same_strand	upstream	NA	NA	NA	NA	NA	NA	NA	NA	NA
XR_002127411.1	1	0.104	0	0.156003	noncoding	638	LOC109398794	LOC109398792	XM_019671199.1	sense	intergenic	27462	same_strand	downstream	1	0	0	0	0	0	0	0	0
XR_002127412.1	1	0.256	0	0.146642	noncoding	451	LOC109398794	LOC109398792	XM_019671191.1	sense	intergenic	27462	same_strand	downstream	0.978	0	0	0	0	0	0	0	0
XR_002127413.1	0	0.024	0	0.00696876	noncoding	505	LOC109398805	LOC109398799	XM_019671210.1	sense	genic	0	nested	intronic	NA	NA	NA	NA	NA	NA	NA	NA	NA
XR_002127414.1	0	0.024	0	0.00711655	noncoding	495	LOC109398805	LOC109398799	XM_019671210.1	sense	genic	0	nested	intronic	NA	NA	NA	NA	NA	NA	NA	NA	NA
XR_002127415.1	0	0.464	1	0.0154598	noncoding	313	LOC109398806	LOC109398799	XM_019671210.1	sense	genic	0	nested	intronic	NA	NA	NA	NA	NA	NA	NA	NA	NA
XR_002127416.1	0	0	0	0.0727339	noncoding	803	LOC109398803	LOC109398788	XM_019671185.1	antisense	intergenic	9	divergent	upstream	0.993	0	0.354	0	0	0	0	0	0.354
XR_002127417.1	0	0.002	0	0.060996	noncoding	967	LOC109398803	LOC109398788	XM_019671185.1	antisense	intergenic	9	divergent	upstream	NA	NA	NA	NA	NA	NA	NA	NA	NA
XR_002127418.1	0	0	0	0.0340201	noncoding	1035	LOC109398812	LOC109398809	XM_019671225.1	sense	genic	0	nested	intronic	NA	NA	NA	NA	NA	NA	NA	NA	NA
XR_002127419.1	0	0	0	0.0266241	noncoding	1069	LOC109398813	LOC109398809	XM_019671228.1	sense	genic	0	nested	intronic	1	0	0	0	0	0	0	0	0
XR_002127420.1	0	0.142	0	0.125321	noncoding	979	LOC109398823	LOC109398765	XM_019671159.1	antisense	intergenic	4901	divergent	upstream	NA	NA	NA	NA	NA	NA	NA	NA	NA
XR_002127421.1	0	0.062	0	0.00586555	noncoding	311	LOC109398824	LOC109398765	XM_019671159.1	antisense	intergenic	14215	divergent	upstream	NA	NA	NA	NA	NA	NA	NA	NA	NA
XR_002127422.1	0	0.008	0	0.0136093	noncoding	1022	LOC109398835	LOC109398833	XM_019671266.1	sense	intergenic	487	same_strand	downstream	0.77	0	0.46	0	0	0	0	0	0.46
XR_002127423.1	0	0.002	0	0.0100713	noncoding	417	LOC109398840	LOC109398837	XM_019671279.1	sense	genic	0	nested	intronic	NA	NA	NA	NA	NA	NA	NA	NA	NA
XR_002127424.1	0	0.296	0	0.0239369	noncoding	161	LOC109398845	LOC109398772	XM_019671165.1	antisense	genic	0	nested	intronic	NA	NA	NA	NA	NA	NA	NA	NA	NA
XR_002127425.1	0	0.012	0	0.00859994	noncoding	823	LOC109398857	LOC109398855	XM_019671297.1	sense	genic	0	nested	intronic	NA	NA	NA	NA	NA	NA	NA	NA	NA
XR_002127426.1	0	0	0	0.0470132	noncoding	711	LOC109398889	LOC109398888	XM_019671337.1	antisense	genic	0	nested	intronic	1	0	0	0	0	0	0	0	0
XR_002127427.1	0	0.006	0	0.0221526	noncoding	489	LOC109398895	LOC109398706	XM_019671090.1	sense	intergenic	23204	same_strand	upstream	NA	NA	NA	NA	NA	NA	NA	NA	NA
XR_002127428.1	0	0.01	0	0.0406321	noncoding	1019	LOC109398905	LOC109398865	XM_019671311.1	sense	intergenic	2254	same_strand	upstream	NA	NA	NA	NA	NA	NA	NA	NA	NA
XR_002127430.1	0	0.002	0	0.0341465	noncoding	890	LOC109398911	LOC109398919	XM_019671372.1	sense	intergenic	9734	same_strand	upstream	0.878	0.285	0.878	0.324	0.538	0.325	0.45	0.208	0.878
XR_002127431.1	0	0.018	0	0.0108679	noncoding	305	NA	NA	NA	NA	NA	NA	NA	NA	1	0	0	0	0	0	0	0	0
XR_002127432.2	0	0.006	0	0.0138689	noncoding	543	NA	NA	NA	NA	NA	NA	NA	NA	NA	NA	NA	NA	NA	NA	NA	NA	NA
XR_002127433.1	0	0.008	0	0.0180866	noncoding	645	NA	NA	NA	NA	NA	NA	NA	NA	0.956	0	0	0	0	0	0	0	0
XR_002127434.1	0	0.14	0	0.0110645	noncoding	165	NA	NA	NA	NA	NA	NA	NA	NA	NA	NA	NA	NA	NA	NA	NA	NA	NA
XR_002127435.1	3	0.104	0	0.61933	coding	7371	LOC109398936	LOC109398931	XM_019671384.1	antisense	intergenic	383	divergent	upstream	0.422	0.085	0	0.008	0.196	0.079	0	0	0.196
XR_002127436.1	0	0.458	1	0.0399968	noncoding	733	LOC109398938	LOC109398937	XM_019671395.1	antisense	genic	0	nested	intronic	NA	NA	NA	NA	NA	NA	NA	NA	NA
XR_002127437.1	0	0.45	1	0.0399968	noncoding	727	LOC109398938	LOC109398937	XM_019671395.1	antisense	genic	0	nested	intronic	NA	NA	NA	NA	NA	NA	NA	NA	NA
XR_002127440.1	0	0	0	0.0344172	noncoding	2069	LOC109398946	LOC109398962	XM_019671418.1	sense	intergenic	80652	same_strand	upstream	NA	NA	NA	NA	NA	NA	NA	NA	NA
XR_002127441.1	0	0.002	0	0.143633	noncoding	1527	LOC109398950	LOC109398949	XM_019671405.1	antisense	genic	0	nested	intronic	NA	NA	NA	NA	NA	NA	NA	NA	NA
XR_002127442.1	0	0	0	4.73536e-07	noncoding	574	LOC109398952	LOC109398951	XM_019671406.1	antisense	genic	0	nested	intronic	NA	NA	NA	NA	NA	NA	NA	NA	NA
XR_002127443.1	0	0	0	4.73536e-07	noncoding	574	LOC109398953	LOC109398951	XM_019671406.1	antisense	genic	0	nested	intronic	NA	NA	NA	NA	NA	NA	NA	NA	NA
XR_002127444.1	0	0.044	0	0.200457	noncoding	519	LOC109398957	LOC109398956	XM_019671409.1	antisense	genic	0	nested	intronic	NA	NA	NA	NA	NA	NA	NA	NA	NA
XR_002127445.1	0	0.024	0	0.0461759	noncoding	659	LOC109398954	LOC109398962	XM_019671418.1	antisense	intergenic	79832	divergent	upstream	0.959	0.15	0.503	0.959	0	0.349	0.018	0.199	0.959
XR_002127446.1	0	0.054	0	0.945972	coding	855	LOC109398960	LOC109398982	XM_019671433.1	antisense	intergenic	5000	divergent	upstream	0.77	0.453	0.507	0.46	0.387	0.483	0.447	0.525	0.525
XR_002127447.1	0	0.012	0	0.175536	noncoding	1446	LOC109398961	LOC109398975	XM_019671423.1	antisense	intergenic	11846	divergent	upstream	0.933	0.762	0	0	0	0	0	0	0.762
XR_002127448.1	0	0.142	0	0.347275	noncoding	526	LOC109398964	LOC109398963	XM_019671412.1	sense	intergenic	20376	same_strand	upstream	NA	NA	NA	NA	NA	NA	NA	NA	NA
XR_002127449.1	0	0.022	0	0.0956351	noncoding	498	LOC109398964	LOC109398963	XM_019671412.1	sense	intergenic	20376	same_strand	upstream	NA	NA	NA	NA	NA	NA	NA	NA	NA
XR_002127450.1	0	0.27	0	0.104425	noncoding	98	LOC109398965	LOC109398959	XM_019671411.1	antisense	intergenic	9514	divergent	upstream	NA	NA	NA	NA	NA	NA	NA	NA	NA
XR_002127451.1	1	0.006	0	0.0327749	noncoding	905	LOC109398966	LOC109398982	XM_019671433.1	sense	intergenic	7331	same_strand	upstream	NA	NA	NA	NA	NA	NA	NA	NA	NA
XR_002127453.1	0	0.002	0	1.4115e-05	noncoding	691	NA	NA	NA	NA	NA	NA	NA	NA	NA	NA	NA	NA	NA	NA	NA	NA	NA
XR_002127454.1	0	0.014	0	0.00444646	noncoding	425	NA	NA	NA	NA	NA	NA	NA	NA	NA	NA	NA	NA	NA	NA	NA	NA	NA
XR_002127455.1	0	0.076	0	0.0194242	noncoding	343	NA	NA	NA	NA	NA	NA	NA	NA	NA	NA	NA	NA	NA	NA	NA	NA	NA
XR_002127456.1	0	0.092	0	0.126839	noncoding	565	LOC109398972	LOC109398975	XM_019671423.1	sense	intergenic	352	same_strand	upstream	NA	NA	NA	NA	NA	NA	NA	NA	NA
XR_002127457.1	1	0.002	0	0.0562558	noncoding	2137	LOC109398984	LOC109398975	XM_019671423.1	sense	intergenic	24081	same_strand	downstream	NA	NA	NA	NA	NA	NA	NA	NA	NA
XR_002127458.1	0	0.45	1	0.966398	coding	1286	LOC109398985	LOC109398979	XM_019671429.1	sense	intergenic	4605	same_strand	downstream	0.978	0	0	0	0	0	0	0	0
XR_002127459.1	0	0.25	0	0.998966	coding	1512	LOC109398985	LOC109398979	XM_019671429.1	sense	intergenic	4315	same_strand	downstream	1	0	0	0	0	0	0	0	0
XR_002127460.1	0	0.008	0	0.0453209	noncoding	1503	LOC109398986	LOC109398983	XM_019671434.1	sense	intergenic	2285	same_strand	downstream	0.978	0	0	0	0	0	0	0	0
XR_002127461.1	0	0	0	0.0222863	noncoding	532	LOC109398990	LOC109398989	XM_019671438.1	antisense	intergenic	26232	divergent	upstream	0.997	0	0	0	0	0	0	0	0
XR_002127462.1	0	0.002	0	0.0054482	noncoding	842	LOC109398998	LOC109399004	XM_019671446.2	antisense	intergenic	26964	convergent	downstream	NA	NA	NA	NA	NA	NA	NA	NA	NA
XR_002127463.1	0	0.006	0	0.0298126	noncoding	743	LOC109398998	LOC109399004	XM_019671446.2	antisense	intergenic	26964	convergent	downstream	NA	NA	NA	NA	NA	NA	NA	NA	NA
XR_002127464.1	0	0.85	1	0.148864	noncoding	688	LOC109399000	LOC109398996	XM_019671443.2	sense	intergenic	28446	same_strand	downstream	NA	NA	NA	NA	NA	NA	NA	NA	NA
XR_002127465.1	0	0.002	0	0.0143603	noncoding	530	NA	NA	NA	NA	NA	NA	NA	NA	NA	NA	NA	NA	NA	NA	NA	NA	NA
XR_002127466.2	0	0.342	0	0.0163719	noncoding	354	LOC109399002	LOC109398996	XM_019671443.2	sense	intergenic	27905	same_strand	upstream	NA	NA	NA	NA	NA	NA	NA	NA	NA
XR_002127467.1	0	0.172	0	0.00516085	noncoding	171	LOC109399003	LOC109398996	XM_019671443.2	sense	intergenic	35022	same_strand	downstream	NA	NA	NA	NA	NA	NA	NA	NA	NA
XR_002127468.2	0	0.034	0	0.0303258	noncoding	841	NA	NA	NA	NA	NA	NA	NA	NA	NA	NA	NA	NA	NA	NA	NA	NA	NA
XR_002127469.1	0	0.012	0	0.0291406	noncoding	941	NA	NA	NA	NA	NA	NA	NA	NA	0.884	0.792	0.728	0.451	0.251	0.34	0.444	0.436	0.792
XR_002127470.1	0	0.002	0	0.0429688	noncoding	1533	NA	NA	NA	NA	NA	NA	NA	NA	1	1	0	0	0	0	0	0	1
XR_002127471.1	0	0.012	0	0.105252	noncoding	1668	NA	NA	NA	NA	NA	NA	NA	NA	NA	NA	NA	NA	NA	NA	NA	NA	NA
XR_002127472.1	0	0	0	0.0357915	noncoding	1575	LOC109399028	LOC109399027	XM_019671461.1	sense	intergenic	19396	same_strand	upstream	0.922	0.816	0.601	0	0	0	0.922	0	0.922
XR_002127473.1	0	0.006	0	0.0548711	noncoding	581	NA	NA	NA	NA	NA	NA	NA	NA	NA	NA	NA	NA	NA	NA	NA	NA	NA
XR_002127474.1	0	0.008	0	0.0497713	noncoding	539	NA	NA	NA	NA	NA	NA	NA	NA	NA	NA	NA	NA	NA	NA	NA	NA	NA
XR_002127475.1	0	0.022	0	0.0149189	noncoding	684	NA	NA	NA	NA	NA	NA	NA	NA	1	0	0	0	0	0	0	0	0
XR_002127476.1	0	0.008	0	0.0129194	noncoding	610	NA	NA	NA	NA	NA	NA	NA	NA	1	0	0	0	0	0	0	0	0
XR_002127477.1	0	0.076	0	0.690325	coding	1044	LOC109399041	LOC109399040	XM_019671474.1	antisense	intergenic	12826	divergent	upstream	NA	NA	NA	NA	NA	NA	NA	NA	NA
XR_002127478.1	0	0.068	0	0.0107774	noncoding	521	LOC109399042	LOC109399040	XM_019671474.1	antisense	intergenic	5703	divergent	upstream	0.933	0.518	0	0.476	0.933	0	0.234	0	0.933
XR_002127479.1	0	0.11	0	0.128301	noncoding	536	LOC109399046	LOC109399049	XM_019671479.1	sense	intergenic	3916	same_strand	upstream	NA	NA	NA	NA	NA	NA	NA	NA	NA
XR_002127480.1	0	0.006	0	0.0358182	noncoding	778	LOC109399047	LOC109399052	XM_019671483.1	sense	intergenic	2761	same_strand	upstream	NA	NA	NA	NA	NA	NA	NA	NA	NA
XR_002127481.1	0	0.004	0	0.0358182	noncoding	777	LOC109399048	LOC109399052	XM_019671483.1	sense	intergenic	10494	same_strand	upstream	NA	NA	NA	NA	NA	NA	NA	NA	NA
XR_002127482.1	0	0.038	0	0.296396	noncoding	900	LOC109399050	LOC109399049	XM_019671479.1	sense	genic	0	nested	intronic	1	0	0	0	0	0	0	0	0
XR_002127483.1	0	0.168	0	0.0789666	noncoding	567	LOC109399051	LOC109399049	XM_019671480.1	sense	genic	0	nested	intronic	0.896	0.022	0.896	0.459	0.604	0.711	0.502	0.551	0.896
XR_002127484.2	0	0.008	0	0.0463004	noncoding	619	NA	NA	NA	NA	NA	NA	NA	NA	NA	NA	NA	NA	NA	NA	NA	NA	NA
XR_002127485.1	0	0.042	0	0.011147	noncoding	222	NA	NA	NA	NA	NA	NA	NA	NA	NA	NA	NA	NA	NA	NA	NA	NA	NA
XR_002127486.2	0	0.008	0	0.0463004	noncoding	619	LOC109399060	LOC109399061	XM_019671488.1	sense	intergenic	52938	same_strand	downstream	NA	NA	NA	NA	NA	NA	NA	NA	NA
XR_002127487.2	0	0.008	0	0.0463004	noncoding	619	LOC109399062	LOC109399061	XM_019671488.1	sense	intergenic	10270	same_strand	downstream	NA	NA	NA	NA	NA	NA	NA	NA	NA
XR_002127488.1	0	0.866	1	0.0637296	noncoding	492	LOC109399063	LOC109399061	XM_019671488.1	sense	intergenic	42117	same_strand	downstream	0.978	0	0	0	0.563	0.978	0	0	0.978
XR_002127489.1	0	0.916	1	0.737865	coding	486	LOC109399073	LOC109399067	XM_019671493.1	sense	intergenic	11983	same_strand	upstream	0.422	0.264	0.298	0.217	0.244	0.221	0.194	0.23	0.298
XR_002127491.1	0	0.452	1	0.0927412	noncoding	238	LOC109399080	LOC109399132	XM_019671571.1	antisense	intergenic	28331	divergent	upstream	0.911	0.534	0.827	0	0	0	0.091	0.911	0.911
XR_002127492.2	0	0.002	0	0.0622477	noncoding	646	LOC109399082	LOC109399136	XM_019671575.1	antisense	intergenic	64497	divergent	upstream	NA	NA	NA	NA	NA	NA	NA	NA	NA
XR_002127493.2	0	0.004	0	0.0228872	noncoding	541	LOC109399083	LOC109399093	XM_019671522.1	antisense	intergenic	758	divergent	upstream	NA	NA	NA	NA	NA	NA	NA	NA	NA
XR_002127494.1	0	0.098	0	0.0175987	noncoding	586	LOC109399085	LOC109399067	XM_019671493.1	sense	intergenic	6541	same_strand	downstream	NA	NA	NA	NA	NA	NA	NA	NA	NA
XR_002127496.1	0	0.006	0	0.00816277	noncoding	460	LOC109399113	LOC109399112	XM_019671559.1	antisense	genic	0	containing	intronic	NA	NA	NA	NA	NA	NA	NA	NA	NA
XR_002127499.1	0	0.058	0	0.0128104	noncoding	240	LOC109399116	LOC109399115	XM_019671561.1	sense	genic	0	nested	intronic	NA	NA	NA	NA	NA	NA	NA	NA	NA
XR_002127500.1	0	0.002	0	0.0194338	noncoding	595	LOC109399119	LOC109399118	XM_019671566.1	antisense	genic	0	nested	intronic	NA	NA	NA	NA	NA	NA	NA	NA	NA
XR_002127502.1	0	0.014	0	0.00342768	noncoding	443	LOC109399120	LOC109399118	XM_019671566.1	antisense	genic	0	nested	intronic	NA	NA	NA	NA	NA	NA	NA	NA	NA
XR_002127503.1	0	0.046	0	0.732486	coding	1018	LOC109399123	LOC109399086	XM_019671508.1	antisense	intergenic	12593	divergent	upstream	0.809	0.473	0.546	0.461	0.547	0.495	0.443	0.608	0.608
XR_002127504.1	0	0.016	0	0.114572	noncoding	789	LOC109399124	LOC109399111	XM_019671558.1	antisense	intergenic	9871	divergent	upstream	NA	NA	NA	NA	NA	NA	NA	NA	NA
XR_002127505.1	0	0.002	0	0.074074	noncoding	662	LOC109399125	LOC109399086	XM_019671508.1	antisense	intergenic	3159	divergent	upstream	NA	NA	NA	NA	NA	NA	NA	NA	NA
XR_002127506.1	0	0.016	0	0.00280961	noncoding	416	LOC109399126	LOC109399086	XM_019671508.1	antisense	intergenic	9925	divergent	upstream	NA	NA	NA	NA	NA	NA	NA	NA	NA
XR_002127507.1	0	0.336	0	0.404563	noncoding	414	LOC109399130	LOC109399129	XM_019671570.1	sense	intergenic	5203	same_strand	downstream	0.983	0	0	0	0	0	0	0	0
XR_002127508.1	0	0.24	0	0.0057125	noncoding	203	LOC109399131	LOC109399129	XM_019671570.1	antisense	intergenic	7869	convergent	downstream	1	0	1	0	0	0	0	0	1
XR_002127509.1	0	0.004	0	0.0553906	noncoding	668	LOC109399133	LOC109399094	XM_019671526.1	sense	intergenic	14238	same_strand	upstream	0.967	0	0	0	0	0.355	0	0	0.355
XR_002127510.1	0	0.01	0	0.00535326	noncoding	578	LOC109399138	LOC109399087	XM_019671509.1	antisense	intergenic	2744	divergent	upstream	NA	NA	NA	NA	NA	NA	NA	NA	NA
XR_002127511.1	0	0.002	0	0.0406689	noncoding	1137	LOC109399139	LOC109399114	XM_019671560.1	sense	intergenic	16114	same_strand	upstream	0.878	0.026	0.161	0	0	0	0	0.049	0.161
XR_002127512.1	0	0.104	0	0.102575	noncoding	155	LOC109399157	LOC109399153	XM_019671581.1	sense	intergenic	314	same_strand	upstream	0.864	0	0	0	0	0	0	0	0
XR_002127513.1	0	0	0	0.137651	noncoding	1012	LOC109399173	LOC109399186	XM_019671619.1	sense	intergenic	3138	same_strand	downstream	NA	NA	NA	NA	NA	NA	NA	NA	NA
XR_002127514.1	0	0	0	0.137651	noncoding	1012	LOC109399175	LOC109399186	XM_019671619.1	sense	intergenic	19619	same_strand	downstream	NA	NA	NA	NA	NA	NA	NA	NA	NA
XR_002127515.1	0	0.036	0	0.00371029	noncoding	312	LOC109399178	LOC109399177	XM_019671603.1	antisense	intergenic	2106	divergent	upstream	NA	NA	NA	NA	NA	NA	NA	NA	NA
XR_002127516.1	0	0	0	0.461883	noncoding	1710	LOC109399152	LOC109399214	XM_019671686.1	antisense	intergenic	7913	convergent	downstream	0.859	0.324	0.353	0.519	0.859	0.472	0.608	0.605	0.859
XR_002127517.1	0	0.002	0	0.0526984	noncoding	498	LOC109399182	LOC109399181	XM_019671613.1	antisense	genic	0	nested	intronic	NA	NA	NA	NA	NA	NA	NA	NA	NA
XR_002127520.1	0	0.002	0	0.0451465	noncoding	725	LOC109399211	LOC109399210	XM_019671648.1	antisense	genic	0	nested	intronic	0.902	0.558	0.902	0.447	0.343	0.363	0.399	0.393	0.902
XR_002127521.1	0	0.076	0	0.0207712	noncoding	375	LOC109399233	LOC109399217	XM_019671650.1	sense	intergenic	136	same_strand	upstream	0.55	0.544	0.464	0.439	0.362	0.508	0.528	0.55	0.55
XR_002127522.1	0	0.004	0	0.010455	noncoding	444	LOC109399240	LOC109399235	XM_019671672.1	sense	genic	0	nested	intronic	0.911	0	0	0	0	0	0	0	0
XR_002127523.2	0	0.002	0	0.151249	noncoding	884	LOC109399241	LOC109399235	XM_019671672.1	antisense	genic	0	nested	intronic	NA	NA	NA	NA	NA	NA	NA	NA	NA
XR_002127524.1	0	0.006	0	0.0239758	noncoding	725	LOC109399242	LOC109399235	XM_019671670.1	antisense	genic	0	nested	intronic	NA	NA	NA	NA	NA	NA	NA	NA	NA
XR_002127525.2	0	0.002	0	0.0294242	noncoding	603	LOC109399243	LOC109399235	XM_019671670.1	sense	genic	0	nested	intronic	NA	NA	NA	NA	NA	NA	NA	NA	NA
XR_002127526.1	0	0.026	0	0.066601	noncoding	816	LOC109399250	LOC109399248	XM_019671688.1	antisense	genic	0	nested	intronic	NA	NA	NA	NA	NA	NA	NA	NA	NA
XR_002127527.1	0	0	0	0.00329537	noncoding	440	LOC109399251	LOC109399248	XM_019671688.1	antisense	genic	0	nested	intronic	NA	NA	NA	NA	NA	NA	NA	NA	NA
XR_002127528.1	0	0.01	0	0.0330263	noncoding	590	LOC109399275	LOC109399267	XM_019671706.1	sense	intergenic	36867	same_strand	downstream	0.989	0	0	0	0	0	0	0	0
XR_002127529.1	0	0.008	0	0.0322285	noncoding	604	LOC109399275	LOC109399267	XM_019671706.1	sense	intergenic	36871	same_strand	downstream	NA	NA	NA	NA	NA	NA	NA	NA	NA
XR_002127530.1	0	0.048	0	0.186452	noncoding	427	LOC109399280	LOC109399236	XM_019671690.1	antisense	genic	0	nested	intronic	0.863	0.729	0.863	0.585	0.404	0.28	0.357	0.451	0.863
XR_002127531.1	0	0.948	1	0.269418	noncoding	856	LOC109399287	LOC109399269	XM_019671711.1	antisense	genic	0	nested	intronic	0.889	0	0.03	0.31	0	0.889	0.745	0.837	0.889
XR_002127532.1	0	0	0	0.029333	noncoding	905	LOC109399314	LOC109399312	XM_019671752.1	antisense	genic	0	nested	intronic	NA	NA	NA	NA	NA	NA	NA	NA	NA
XR_002127533.1	0	0	0	0.0179636	noncoding	775	LOC109399316	LOC109399312	XM_019671752.1	antisense	genic	0	nested	intronic	NA	NA	NA	NA	NA	NA	NA	NA	NA
XR_002127534.1	0	0.066	0	0.0285285	noncoding	383	LOC109399343	LOC109399359	XM_019671797.1	antisense	intergenic	74083	divergent	upstream	NA	NA	NA	NA	NA	NA	NA	NA	NA
XR_002127536.1	0	0.134	0	0.0156548	noncoding	290	LOC109399382	LOC109399381	XM_019671817.1	sense	intergenic	8860	same_strand	upstream	0.594	0.244	0.436	0.25	0.38	0.257	0.299	0.5	0.5
XR_002127537.1	0	0.028	0	0.511998	coding	991	LOC109399386	LOC109399424	XM_019671866.1	antisense	intergenic	4949	divergent	upstream	0.956	0.81	0	0	0	0	0	0.034	0.81
XR_002127538.1	1	0.01	0	0.0115783	noncoding	516	LOC109399390	LOC109399426	XM_019671868.1	antisense	intergenic	66933	convergent	downstream	NA	NA	NA	NA	NA	NA	NA	NA	NA
XR_002127539.1	0	0.204	0	0.00335549	noncoding	289	LOC109399392	LOC109399412	XM_019671850.1	sense	intergenic	6725	same_strand	downstream	NA	NA	NA	NA	NA	NA	NA	NA	NA
XR_002127541.1	0	0.204	0	0.00335549	noncoding	289	LOC109399398	LOC109399434	XM_019671877.1	sense	intergenic	7390	same_strand	upstream	NA	NA	NA	NA	NA	NA	NA	NA	NA
XR_002127542.1	0	0.01	0	0.0491202	noncoding	647	LOC109399401	LOC109399400	XM_019671836.1	antisense	genic	0	nested	intronic	0.991	0.378	0	0	0	0	0	0	0.378
XR_002127543.1	0	0.028	0	0.013904	noncoding	641	LOC109399420	LOC109399419	XM_019671860.1	sense	genic	0	nested	intronic	NA	NA	NA	NA	NA	NA	NA	NA	NA
XR_002127544.1	0	0.004	0	0.0624646	noncoding	483	LOC109399451	LOC109399513	XM_019671962.1	antisense	intergenic	2416	divergent	upstream	0.785	0.785	0.607	0.673	0.679	0.332	0.477	0.715	0.785
XR_002127545.1	0	0.004	0	0.0277825	noncoding	648	LOC109399453	LOC109399467	XM_019671906.1	antisense	intergenic	353	divergent	upstream	NA	NA	NA	NA	NA	NA	NA	NA	NA
XR_002127546.1	1	0.008	0	0.0172336	noncoding	984	LOC109399460	LOC109399455	XM_019671893.1	sense	intergenic	33899	same_strand	upstream	NA	NA	NA	NA	NA	NA	NA	NA	NA
XR_002127547.1	0	0.046	0	0.0916172	noncoding	1032	NA	NA	NA	NA	NA	NA	NA	NA	NA	NA	NA	NA	NA	NA	NA	NA	NA
XR_002127548.1	0	0.008	0	0.0424911	noncoding	517	LOC109399464	LOC109399513	XM_019671962.1	antisense	intergenic	8525	divergent	upstream	1	0	0	0	0	0	0	0	0
XR_002127549.1	0	0	0	0.0177366	noncoding	947	LOC109399477	LOC109399476	XM_019671923.1	sense	genic	0	nested	intronic	NA	NA	NA	NA	NA	NA	NA	NA	NA
XR_002127550.1	0	0	0	0.0552508	noncoding	1506	LOC109399479	LOC109399478	XM_019671924.1	antisense	genic	0	nested	intronic	1	0	0	0	0	0	0	0	0
XR_002127551.1	0	0.138	0	0.00486693	noncoding	201	LOC109399482	LOC109399478	XM_019671927.1	sense	genic	0	nested	intronic	NA	NA	NA	NA	NA	NA	NA	NA	NA
XR_002127552.1	0	0.138	0	0.00486693	noncoding	201	LOC109399483	LOC109399478	XM_019671927.1	sense	genic	0	nested	intronic	NA	NA	NA	NA	NA	NA	NA	NA	NA
XR_002127555.1	0	0.028	0	0.0333778	noncoding	550	LOC109399488	LOC109399486	XM_019671932.1	antisense	genic	0	nested	intronic	0.947	0.19	0.947	0.666	0.39	0.267	0	0.105	0.947
XR_002127556.1	0	0.012	0	0.0076316	noncoding	258	LOC109399510	LOC109399499	XM_019671948.1	antisense	intergenic	2571	divergent	upstream	NA	NA	NA	NA	NA	NA	NA	NA	NA
XR_002127557.1	0	0	0	0.0104277	noncoding	981	LOC109399524	LOC109399523	XM_019671973.1	sense	genic	0	nested	intronic	NA	NA	NA	NA	NA	NA	NA	NA	NA
XR_002127558.1	0	0.072	0	0.915938	coding	1315	LOC109399525	LOC109399515	XM_019671968.1	antisense	intergenic	28681	convergent	downstream	0.956	0.514	0.316	0	0	0	0	0	0.514
XR_002127559.1	0	0.012	0	0.0136481	noncoding	982	LOC109399537	LOC109399545	XM_019671995.1	antisense	intergenic	9525	convergent	downstream	NA	NA	NA	NA	NA	NA	NA	NA	NA
XR_002127560.1	0	0.008	0	0.034388	noncoding	986	NA	NA	NA	NA	NA	NA	NA	NA	0.911	0	0	0	0.016	0	0	0	0.016
XR_002127561.1	0	0.062	0	0.0247779	noncoding	108	LOC109399556	LOC109399611	XM_019672099.1	antisense	intergenic	7072	divergent	upstream	NA	NA	NA	NA	NA	NA	NA	NA	NA
XR_002127562.1	0	0.492	1	0.190307	noncoding	495	LOC109399558	LOC109621530	XM_020075580.1	sense	intergenic	2004	same_strand	downstream	NA	NA	NA	NA	NA	NA	NA	NA	NA
XR_002127563.1	1	0.002	0	0.0773076	noncoding	1569	LOC109399577	LOC109399572	XM_019672047.1	antisense	genic	0	containing	intronic	0.567	0.308	0.185	0	0	0.071	0.241	0.191	0.308
XR_002127564.2	0	0.004	0	0.0190679	noncoding	786	LOC109399582	LOC109399580	XM_019672056.1	antisense	genic	0	nested	intronic	NA	NA	NA	NA	NA	NA	NA	NA	NA
XR_002127565.2	0	0	0	0.0125252	noncoding	758	LOC109399583	LOC109399580	XM_019672056.1	antisense	genic	0	nested	intronic	NA	NA	NA	NA	NA	NA	NA	NA	NA
XR_002127566.1	0	0	0	0.0697293	noncoding	1074	LOC109399586	LOC109399584	XM_019672060.1	antisense	genic	0	nested	intronic	0.956	0	0	0	0.064	0.145	0	0	0.145
XR_002127567.1	0	0.168	0	1.01288e-05	noncoding	210	LOC109399592	LOC109399581	XM_019672058.1	antisense	genic	0	nested	intronic	NA	NA	NA	NA	NA	NA	NA	NA	NA
XR_002127568.1	0	0.042	0	0.00721417	noncoding	400	LOC109399600	LOC109399599	XM_019672086.1	antisense	genic	0	nested	intronic	NA	NA	NA	NA	NA	NA	NA	NA	NA
XR_002127569.1	0	0.094	0	0.0383973	noncoding	487	LOC109399603	LOC109621530	XM_020075579.1	sense	genic	0	nested	intronic	NA	NA	NA	NA	NA	NA	NA	NA	NA
XR_002127570.1	1	0.034	0	0.0132944	noncoding	1045	LOC109399617	LOC109399616	XM_019672108.1	antisense	genic	0	nested	intronic	0.731	0.731	0.33	0.418	0.468	0.652	0.431	0.37	0.731
XR_002127571.1	0	0.012	0	0.0136481	noncoding	982	LOC109399635	LOC109399545	XM_019671995.1	antisense	intergenic	2693	convergent	downstream	NA	NA	NA	NA	NA	NA	NA	NA	NA
XR_002127572.1	0	0	0	0.154434	noncoding	1265	LOC109399636	LOC109399637	XM_019672133.1	sense	intergenic	41087	same_strand	upstream	0.978	0	0	0.345	0	0	0	0	0.345
XR_002127573.1	0	0.002	0	0.0820746	noncoding	945	LOC109399638	LOC109399627	XM_019672127.1	antisense	intergenic	128	divergent	upstream	0.676	0	0.269	0.113	0	0	0	0	0.269
XR_002127574.1	1	0	0	0.00595735	noncoding	734	LOC109399652	LOC109399654	XM_019672144.1	sense	intergenic	26729	same_strand	downstream	NA	NA	NA	NA	NA	NA	NA	NA	NA
XR_002127575.1	1	0.008	0	0.00602625	noncoding	625	LOC109399653	LOC109399654	XM_019672144.1	sense	intergenic	16509	same_strand	downstream	NA	NA	NA	NA	NA	NA	NA	NA	NA
XR_002127576.1	0	0.152	0	0.00288282	noncoding	463	LOC109399655	LOC109399654	XM_019672144.1	antisense	intergenic	30611	convergent	downstream	NA	NA	NA	NA	NA	NA	NA	NA	NA
XR_002127578.1	3	0.004	0	0.013132	noncoding	521	LOC109399673	LOC109399664	XM_019672168.1	sense	intergenic	11784	same_strand	upstream	0.321	0.126	0.138	0.095	0.018	0.016	0.042	0.045	0.138
XR_002127579.1	0	0.004	0	0.0492429	noncoding	1052	LOC109399689	LOC109399688	XM_019672199.1	sense	genic	0	nested	intronic	NA	NA	NA	NA	NA	NA	NA	NA	NA
XR_002127580.1	0	0.02	0	0.300491	noncoding	800	LOC109399702	LOC109399725	XM_019672241.1	sense	intergenic	13300	same_strand	upstream	0.594	0.407	0.473	0.322	0.371	0.373	0.407	0.454	0.473
XR_002127581.1	0	0.006	0	0.0221919	noncoding	827	LOC109399704	LOC109399725	XM_019672241.1	antisense	intergenic	1920	divergent	upstream	NA	NA	NA	NA	NA	NA	NA	NA	NA
XR_002127582.1	0	0.004	0	0.0668589	noncoding	1038	LOC109399705	LOC109399701	XM_019672211.1	antisense	intergenic	6672	divergent	upstream	0.9	0.408	0.834	0.019	0.519	0.664	0	0	0.834
XR_002127583.1	0	0	0	0.019965	noncoding	1023	LOC109399705	LOC109399701	XM_019672211.1	antisense	intergenic	15394	divergent	upstream	NA	NA	NA	NA	NA	NA	NA	NA	NA
XR_002127584.1	0	0.38	0	0.0962462	noncoding	126	LOC109399707	LOC109399755	XM_019672270.1	antisense	intergenic	5042	convergent	downstream	NA	NA	NA	NA	NA	NA	NA	NA	NA
XR_002127585.1	0	0.05	0	0.00361429	noncoding	179	LOC109399709	LOC109399734	XM_019672250.1	sense	intergenic	37864	same_strand	downstream	NA	NA	NA	NA	NA	NA	NA	NA	NA
XR_002127586.1	0	0.008	0	0.0414266	noncoding	941	NA	NA	NA	NA	NA	NA	NA	NA	NA	NA	NA	NA	NA	NA	NA	NA	NA
XR_002127587.1	1	0.58	1	0.0193729	noncoding	182	LOC109399724	LOC109399723	XM_019672238.1	sense	genic	0	nested	intronic	NA	NA	NA	NA	NA	NA	NA	NA	NA
XR_002127589.1	0	0.002	0	0.00651891	noncoding	847	LOC109399738	LOC109399737	XM_019672256.1	antisense	intergenic	1330	convergent	downstream	NA	NA	NA	NA	NA	NA	NA	NA	NA
XR_002127590.1	0	0	0	0.00667859	noncoding	789	LOC109399738	LOC109399737	XM_019672256.1	antisense	intergenic	1330	convergent	downstream	NA	NA	NA	NA	NA	NA	NA	NA	NA
XR_002127591.1	0	0.002	0	0.00576498	noncoding	509	LOC109399739	LOC109399737	XM_019672256.1	antisense	intergenic	45620	divergent	upstream	0.922	0	0.922	0	0.3	0.766	0	0.064	0.922
XR_002127592.1	1	0.088	0	1.25127e-05	noncoding	356	LOC109399753	LOC109399745	XM_019672263.1	sense	intergenic	13164	same_strand	downstream	0.636	0	0	0	0	0.156	0.073	0	0.156
XR_002127593.1	1	0	0	0.0143986	noncoding	1796	LOC109399758	LOC109399759	XM_019672275.1	sense	intergenic	161	same_strand	upstream	0.8	0.8	0.539	0.554	0	0.09	0.262	0.449	0.8
XR_002127594.1	0	0.028	0	0.311155	noncoding	983	NA	NA	NA	NA	NA	NA	NA	NA	0.956	0.074	0	0	0	0	0	0.956	0.956
XR_002127595.1	0	0.034	0	0.0576931	noncoding	575	NA	NA	NA	NA	NA	NA	NA	NA	NA	NA	NA	NA	NA	NA	NA	NA	NA
XR_002127596.1	0	0.068	0	0.0128168	noncoding	349	NA	NA	NA	NA	NA	NA	NA	NA	NA	NA	NA	NA	NA	NA	NA	NA	NA
XR_002127597.1	0	0.066	0	0.0128168	noncoding	350	NA	NA	NA	NA	NA	NA	NA	NA	NA	NA	NA	NA	NA	NA	NA	NA	NA
XR_002127598.1	0	0.176	0	0.0803418	noncoding	285	LOC109399795	LOC109399799	XM_019672295.1	sense	intergenic	6361	same_strand	downstream	NA	NA	NA	NA	NA	NA	NA	NA	NA
XR_002127599.1	0	0.382	0	0.0133575	noncoding	214	LOC109399797	LOC109399787	XM_019672290.1	sense	intergenic	60440	same_strand	downstream	NA	NA	NA	NA	NA	NA	NA	NA	NA
XR_002127600.1	0	0.004	0	0.235679	noncoding	863	LOC109399829	LOC109399877	XM_019672364.1	sense	intergenic	3324	same_strand	downstream	0.683	0.492	0.567	0.532	0.506	0.674	0.558	0.621	0.674
XR_002127601.1	0	0	0	0.0371979	noncoding	824	LOC109399830	LOC109399873	XM_019672360.1	sense	intergenic	2401	same_strand	upstream	NA	NA	NA	NA	NA	NA	NA	NA	NA
XR_002127602.1	0	0.01	0	0.128162	noncoding	802	LOC109399831	LOC109399839	XM_019672318.1	antisense	intergenic	9172	divergent	upstream	0.944	0.384	0	0	0	0	0.495	0	0.495
XR_002127603.1	0	0.008	0	0.0414258	noncoding	829	LOC109399831	LOC109399839	XM_019672322.1	antisense	intergenic	9168	divergent	upstream	NA	NA	NA	NA	NA	NA	NA	NA	NA
XR_002127604.1	0	0.006	0	0.0237581	noncoding	595	LOC109399832	LOC109399863	XM_019672352.1	antisense	intergenic	282	divergent	upstream	NA	NA	NA	NA	NA	NA	NA	NA	NA
XR_002127605.1	0	0.012	0	0.0860617	noncoding	536	NA	NA	NA	NA	NA	NA	NA	NA	NA	NA	NA	NA	NA	NA	NA	NA	NA
XR_002127606.1	0	0.022	0	0.0292141	noncoding	627	LOC109399834	LOC109399839	XM_019672318.1	sense	intergenic	6701	same_strand	upstream	NA	NA	NA	NA	NA	NA	NA	NA	NA
XR_002127607.1	0	0.006	0	0.00528092	noncoding	979	LOC109399838	LOC109399837	XM_019672315.1	antisense	genic	0	nested	intronic	0.537	0.227	0.111	0.248	0.095	0	0.103	0.017	0.248
XR_002127608.1	0	0	0	0.0235589	noncoding	599	LOC109399843	LOC109399841	XM_019672327.2	antisense	genic	0	nested	intronic	NA	NA	NA	NA	NA	NA	NA	NA	NA
XR_002127609.1	0	0.014	0	0.00919243	noncoding	287	LOC109399848	LOC109399827	XM_019672311.1	antisense	intergenic	8200	convergent	downstream	NA	NA	NA	NA	NA	NA	NA	NA	NA
XR_002127610.1	0	0.034	0	0.0418096	noncoding	781	LOC109399868	LOC109399867	XM_019672356.1	sense	genic	0	nested	intronic	NA	NA	NA	NA	NA	NA	NA	NA	NA
XR_002127611.1	4	0.002	0	0.0354597	noncoding	1712	NA	NA	NA	NA	NA	NA	NA	NA	0.667	0.662	0.385	0.273	0	0	0	0	0.662
XR_002127612.1	4	0.004	0	0.0354597	noncoding	1715	NA	NA	NA	NA	NA	NA	NA	NA	0.889	0	0	0	0	0	0.127	0	0.127
XR_002127613.1	4	0.044	0	0.0302335	noncoding	953	NA	NA	NA	NA	NA	NA	NA	NA	0.822	0.822	0.549	0.737	0.369	0.47	0.706	0.666	0.822
XR_002127614.1	0	0.216	0	0.0125887	noncoding	391	LOC109399872	LOC109399963	XM_019672437.1	antisense	intergenic	87880	convergent	downstream	NA	NA	NA	NA	NA	NA	NA	NA	NA
XR_002127616.1	0	0.038	0	0.016519	noncoding	505	LOC109399929	LOC109399968	XM_019672445.1	antisense	intergenic	12124	divergent	upstream	1	0	0	0	0	0	0	0	0
XR_002127617.1	0	0.054	0	0.215963	noncoding	562	LOC109399926	LOC109399376	XM_019671815.1	antisense	intergenic	562	divergent	upstream	NA	NA	NA	NA	NA	NA	NA	NA	NA
XR_002127618.1	0	0.824	1	0.99738	coding	1051	NA	NA	NA	NA	NA	NA	NA	NA	NA	NA	NA	NA	NA	NA	NA	NA	NA
XR_002127619.1	0	0.002	0	0.0211417	noncoding	711	LOC109399931	LOC109399952	XM_019672421.1	sense	intergenic	905	same_strand	upstream	0.956	0	0	0	0	0	0	0	0
XR_002127620.1	0	0.018	0	0.103283	noncoding	670	LOC109399926	LOC109399376	XM_019671815.1	antisense	intergenic	308	divergent	upstream	NA	NA	NA	NA	NA	NA	NA	NA	NA
XR_002127621.1	0	0.022	0	0.00559329	noncoding	626	LOC109399935	LOC109399932	XM_019672379.1	antisense	genic	0	nested	intronic	NA	NA	NA	NA	NA	NA	NA	NA	NA
XR_002127622.1	0	0.032	0	0.0230324	noncoding	418	LOC109399933	LOC109399515	XM_019671968.1	antisense	intergenic	11219	divergent	upstream	NA	NA	NA	NA	NA	NA	NA	NA	NA
XR_002127623.1	0	0.008	0	0.119913	noncoding	625	LOC109399936	LOC109399958	XM_019672426.1	sense	intergenic	341	same_strand	upstream	NA	NA	NA	NA	NA	NA	NA	NA	NA
XR_002127624.1	0	0.034	0	1.6488e-05	noncoding	368	LOC109399941	LOC109399938	XM_019672392.1	antisense	intergenic	1683	convergent	downstream	NA	NA	NA	NA	NA	NA	NA	NA	NA
XR_002127625.1	0	0.326	0	0.0347054	noncoding	325	LOC109399944	LOC109399961	XM_019672430.1	sense	intergenic	3194	same_strand	upstream	0.978	0	0	0	0	0	0.978	0	0.978
XR_002127626.1	0	0.224	0	0.0253378	noncoding	248	LOC109399945	LOC109399961	XM_019672430.1	sense	intergenic	11575	same_strand	upstream	NA	NA	NA	NA	NA	NA	NA	NA	NA
XR_002127627.1	0	0.024	0	0.106227	noncoding	842	LOC109399947	LOC109399619	XM_019672115.1	antisense	intergenic	2774	divergent	upstream	NA	NA	NA	NA	NA	NA	NA	NA	NA
XR_002127628.1	0	0.036	0	0.0254293	noncoding	462	LOC109399950	LOC109399627	XM_019672127.1	antisense	intergenic	7433	divergent	upstream	NA	NA	NA	NA	NA	NA	NA	NA	NA
XR_002127629.1	0	0.002	0	0.0807823	noncoding	970	LOC109399956	LOC109399955	XM_019672423.1	antisense	intergenic	1980	divergent	upstream	NA	NA	NA	NA	NA	NA	NA	NA	NA
XR_002127630.1	0	0.22	0	0.0382348	noncoding	624	LOC109399964	LOC109399962	XM_019672431.1	sense	genic	0	nested	intronic	0.937	0.154	0.219	0.049	0	0	0	0	0.219
XR_002127632.1	1	0.506	1	0.137514	noncoding	422	LOC109399989	LOC109400001	XM_019672461.1	sense	intergenic	33092	same_strand	downstream	0.802	0	0	0	0	0	0	0	0
XR_002127633.1	0	0.004	0	0.0449612	noncoding	589	NA	NA	NA	NA	NA	NA	NA	NA	1	0	0	0	0	0	0	0	0
XR_002127634.1	0	0.09	0	0.0175874	noncoding	410	LOC109399992	LOC109399988	XM_019672456.1	sense	intergenic	371	same_strand	upstream	1	0	0	0	0	0	0	0	0
XR_002127635.1	0	0.008	0	0.00752074	noncoding	1331	LOC109399993	LOC109400004	XM_019672470.1	sense	intergenic	54906	same_strand	downstream	1	0	0	0	0	0	0	0	0
XR_002127636.1	0	0.37	0	0.279958	noncoding	514	LOC109399995	LOC109400000	XM_019672460.1	antisense	intergenic	15196	convergent	downstream	NA	NA	NA	NA	NA	NA	NA	NA	NA
XR_002127637.1	0	0.004	0	0.0428602	noncoding	675	LOC109399996	LOC109399991	XM_019672457.1	antisense	intergenic	1150	convergent	downstream	NA	NA	NA	NA	NA	NA	NA	NA	NA
XR_002127638.1	0	0.004	0	0.0447282	noncoding	666	LOC109399997	LOC109399991	XM_019672457.1	antisense	intergenic	12347	divergent	upstream	NA	NA	NA	NA	NA	NA	NA	NA	NA
XR_002127639.1	0	0	0	0.00771298	noncoding	764	LOC109399998	LOC109400004	XM_019672466.1	sense	intergenic	63674	same_strand	downstream	NA	NA	NA	NA	NA	NA	NA	NA	NA
XR_002127640.1	0	0.414	0	0.0447419	noncoding	530	NA	NA	NA	NA	NA	NA	NA	NA	0.756	0.372	0.387	0.181	0.184	0.23	0.067	0.212	0.387
XR_002127641.1	0	0.176	0	0.00569202	noncoding	189	NA	NA	NA	NA	NA	NA	NA	NA	NA	NA	NA	NA	NA	NA	NA	NA	NA
XR_002127642.1	1	0	0	0.0858253	noncoding	1618	LOC109400033	LOC109400105	XM_019672587.2	antisense	intergenic	1919	divergent	upstream	0.652	0.504	0.352	0.5	0.005	0.048	0	0	0.504
XR_002127643.1	0	0.006	0	0.0158021	noncoding	741	LOC109400035	LOC109621621	XM_020075696.1	sense	intergenic	4596	same_strand	downstream	0.522	0.436	0.329	0.202	0.18	0.222	0.253	0.195	0.436
XR_002127645.1	0	0.018	0	0.0381605	noncoding	634	LOC109400043	LOC109400039	XM_019672507.2	sense	intergenic	2412	same_strand	downstream	0.922	0	0	0	0	0	0	0	0
XR_002127646.1	0	0.012	0	0.00626078	noncoding	679	LOC109400046	LOC109400635	XM_019673124.1	sense	intergenic	18214	same_strand	downstream	0.804	0	0	0	0	0	0	0	0
XR_002127647.1	0	0	0	0.038334	noncoding	1004	NA	NA	NA	NA	NA	NA	NA	NA	NA	NA	NA	NA	NA	NA	NA	NA	NA
XR_002127648.2	0	0.014	0	0.0220478	noncoding	418	LOC109400051	LOC109400059	XM_019672531.2	antisense	intergenic	15540	divergent	upstream	NA	NA	NA	NA	NA	NA	NA	NA	NA
XR_002127649.1	0	0.068	0	0.0947541	noncoding	645	LOC109400052	LOC109400029	XM_019672492.1	sense	intergenic	1539	same_strand	upstream	NA	NA	NA	NA	NA	NA	NA	NA	NA
XR_002127650.1	0	0.1	0	0.152256	noncoding	347	NA	NA	NA	NA	NA	NA	NA	NA	NA	NA	NA	NA	NA	NA	NA	NA	NA
XR_002127652.2	0	0.288	0	0.00361924	noncoding	232	LOC109400062	LOC109400027	XM_019672490.1	antisense	intergenic	36525	convergent	downstream	NA	NA	NA	NA	NA	NA	NA	NA	NA
XR_002127653.1	0	0.024	0	0.0180747	noncoding	415	LOC109400063	LOC109400103	XM_019672586.2	sense	intergenic	10647	same_strand	upstream	NA	NA	NA	NA	NA	NA	NA	NA	NA
XR_002127654.1	0	0.01	0	0.0031813	noncoding	423	LOC109400061	LOC109400049	XM_019672525.1	antisense	genic	0	nested	intronic	NA	NA	NA	NA	NA	NA	NA	NA	NA
XR_002127655.1	1	0.49	1	0.00828297	noncoding	218	LOC109400066	LOC109621631	XM_020075714.1	sense	intergenic	25932	same_strand	upstream	NA	NA	NA	NA	NA	NA	NA	NA	NA
XR_002127656.1	1	0.462	1	0.00458952	noncoding	160	LOC109400067	LOC109621631	XM_020075714.1	antisense	intergenic	27220	divergent	upstream	NA	NA	NA	NA	NA	NA	NA	NA	NA
XR_002127657.1	0	0.272	0	0.0978899	noncoding	361	LOC109400068	LOC109400123	XM_019672611.2	antisense	intergenic	1294	divergent	upstream	NA	NA	NA	NA	NA	NA	NA	NA	NA
XR_002127658.1	0	0.01	0	0.0192377	noncoding	559	LOC109400070	LOC109400049	XM_019672525.1	antisense	genic	0	nested	intronic	NA	NA	NA	NA	NA	NA	NA	NA	NA
XR_002127660.1	0	0.016	0	0.0300546	noncoding	442	LOC109400075	LOC109621624	XM_020075700.1	sense	intergenic	16350	same_strand	upstream	1	0	0	0	0	0	0	0	0
XR_002127661.1	0	0.006	0	0.0167789	noncoding	660	LOC109400076	LOC109400072	XM_019672544.2	antisense	intergenic	5596	divergent	upstream	NA	NA	NA	NA	NA	NA	NA	NA	NA
XR_002127662.1	0	0.012	0	0.0160408	noncoding	335	LOC109400073	LOC109400049	XM_019672525.1	antisense	genic	0	nested	intronic	NA	NA	NA	NA	NA	NA	NA	NA	NA
XR_002127663.1	0	0.078	0	0.0768842	noncoding	532	LOC109400077	LOC109621624	XM_020075700.1	antisense	intergenic	21668	divergent	upstream	0.995	0	0	0	0	0	0	0	0
XR_002127664.1	0	0.05	0	0.0145035	noncoding	203	LOC109400078	LOC109400072	XM_019672544.2	antisense	intergenic	17571	convergent	downstream	NA	NA	NA	NA	NA	NA	NA	NA	NA
XR_002127665.1	0	0.002	0	0.286667	noncoding	937	LOC109400087	LOC109400086	XM_019672555.2	antisense	genic	0	nested	intronic	NA	NA	NA	NA	NA	NA	NA	NA	NA
XR_002127667.1	0	0.018	0	0.0202919	noncoding	496	LOC109400134	LOC109400135	XM_019672623.1	antisense	intergenic	34	divergent	upstream	NA	NA	NA	NA	NA	NA	NA	NA	NA
XR_002127668.1	0	0.012	0	0.0356584	noncoding	719	LOC109400136	LOC109400135	XM_019672623.1	antisense	genic	0	nested	intronic	0.689	0.495	0.504	0.269	0.263	0.221	0.306	0.337	0.504
XR_002127669.1	0	0.07	0	0.040762	noncoding	412	LOC109400140	LOC109400114	XM_019672602.1	antisense	genic	0	nested	intronic	NA	NA	NA	NA	NA	NA	NA	NA	NA
XR_002127670.1	0	0.014	0	0.00577244	noncoding	678	LOC109400145	LOC109621631	XM_020075714.1	antisense	intergenic	29643	convergent	downstream	0.922	0	0	0	0	0	0	0	0
XR_002127671.2	0	0.182	0	0.0250523	noncoding	306	LOC109400146	LOC109400141	XM_019672628.2	antisense	intergenic	5152	convergent	downstream	NA	NA	NA	NA	NA	NA	NA	NA	NA
XR_002127672.1	0	0.108	0	0.103177	noncoding	375	LOC109400147	LOC109621631	XM_020075714.1	antisense	intergenic	35025	convergent	downstream	NA	NA	NA	NA	NA	NA	NA	NA	NA
XR_002127673.1	0	0.032	0	0.0149406	noncoding	949	NA	NA	NA	NA	NA	NA	NA	NA	1	0	0	0	0	0	0	0	0
XR_002127674.1	0	0.034	0	0.0149406	noncoding	945	NA	NA	NA	NA	NA	NA	NA	NA	0.882	0.257	0.575	0.369	0	0.523	0.882	0.332	0.882
XR_002127675.1	0	0.036	0	0.188825	noncoding	305	LOC109400151	LOC109400019	XM_019672482.2	antisense	intergenic	24693	divergent	upstream	NA	NA	NA	NA	NA	NA	NA	NA	NA
XR_002127676.1	0	0.044	0	0.0638982	noncoding	528	LOC109400152	LOC109400122	XM_019672609.2	antisense	intergenic	2880	convergent	downstream	0.941	0	0	0	0	0	0	0	0
XR_002127677.1	0	0.12	0	0.0074843	noncoding	380	LOC109400153	LOC109400144	XM_019672631.2	sense	intergenic	54068	same_strand	downstream	0.978	0	0.978	0.644	0	0	0	0	0.978
XR_002127678.1	0	0.01	0	0.0735583	noncoding	700	NA	NA	NA	NA	NA	NA	NA	NA	NA	NA	NA	NA	NA	NA	NA	NA	NA
XR_002127679.1	0	0.026	0	0.431392	noncoding	632	NA	NA	NA	NA	NA	NA	NA	NA	NA	NA	NA	NA	NA	NA	NA	NA	NA
XR_002127681.1	0	0.014	0	0.0171543	noncoding	780	LOC109400175	LOC109400204	XM_019672685.1	antisense	intergenic	5495	convergent	downstream	0.989	0	0	0	0	0	0	0	0
XR_002127682.1	0	0.002	0	0.0563469	noncoding	972	LOC109400177	LOC109400192	XM_019672670.1	antisense	intergenic	4839	convergent	downstream	0.844	0	0	0	0	0	0	0	0
XR_002127684.1	0	0	0	0.015481	noncoding	583	LOC109400181	LOC109400204	XM_019672685.1	antisense	intergenic	8380	convergent	downstream	NA	NA	NA	NA	NA	NA	NA	NA	NA
XR_002127685.2	0	0.012	0	0.00796105	noncoding	325	LOC109400183	LOC109400194	XM_019672671.1	antisense	intergenic	42644	convergent	downstream	NA	NA	NA	NA	NA	NA	NA	NA	NA
XR_002127686.1	0	0.018	0	0.0418403	noncoding	679	LOC109400149	LOC109399858	XM_019672556.1	antisense	genic	0	nested	intronic	NA	NA	NA	NA	NA	NA	NA	NA	NA
XR_002127687.1	0	0.04	0	0.0348582	noncoding	725	LOC109400189	LOC109400186	XM_019672658.1	sense	genic	0	nested	intronic	NA	NA	NA	NA	NA	NA	NA	NA	NA
XR_002127688.1	0	0.042	0	0.0284956	noncoding	664	LOC109400189	LOC109400186	XM_019672659.1	sense	genic	0	nested	intronic	NA	NA	NA	NA	NA	NA	NA	NA	NA
XR_002127689.1	0	0.002	0	0.0340378	noncoding	558	LOC109400193	LOC109400192	XM_019672670.1	antisense	genic	0	nested	intronic	0.904	0.762	0.794	0.87	0.904	0.523	0.474	0.402	0.904
XR_002127690.1	0	0.358	0	0.00701442	noncoding	284	LOC109400209	LOC109400208	XM_019672690.1	antisense	genic	0	nested	intronic	NA	NA	NA	NA	NA	NA	NA	NA	NA
XR_002127691.1	0	0	0	0.0314213	noncoding	1427	LOC109400230	LOC109400263	XM_019672745.1	sense	intergenic	12482	same_strand	downstream	0.911	0	0	0	0	0	0	0	0
XR_002127692.1	0	0.006	0	0.124128	noncoding	917	LOC109400232	LOC109400255	XM_019672739.1	sense	intergenic	58890	same_strand	upstream	NA	NA	NA	NA	NA	NA	NA	NA	NA
XR_002127693.1	0	0	0	0.0238731	noncoding	682	LOC109400233	LOC109400226	XM_019672705.1	sense	intergenic	20	same_strand	downstream	NA	NA	NA	NA	NA	NA	NA	NA	NA
XR_002127694.1	0	0.176	0	0.00914792	noncoding	475	LOC109400234	LOC109400226	XM_019672705.1	sense	intergenic	1169	same_strand	downstream	NA	NA	NA	NA	NA	NA	NA	NA	NA
XR_002127695.1	0	0.016	0	0.016867	noncoding	482	LOC109400238	LOC109400226	XM_019672705.1	sense	intergenic	4283	same_strand	downstream	NA	NA	NA	NA	NA	NA	NA	NA	NA
XR_002127696.1	0	0.08	0	0.00298355	noncoding	347	NA	NA	NA	NA	NA	NA	NA	NA	NA	NA	NA	NA	NA	NA	NA	NA	NA
XR_002127697.1	0	0.106	0	0.00308744	noncoding	286	NA	NA	NA	NA	NA	NA	NA	NA	NA	NA	NA	NA	NA	NA	NA	NA	NA
XR_002127699.1	0	0.058	0	0.00279256	noncoding	218	LOC109400256	LOC109400255	XM_019672739.1	antisense	genic	0	overlapping	exonic	NA	NA	NA	NA	NA	NA	NA	NA	NA
XR_002127700.1	0	0.05	0	0.00463201	noncoding	264	LOC109400261	LOC109400223	XM_019672701.1	antisense	intergenic	16951	convergent	downstream	NA	NA	NA	NA	NA	NA	NA	NA	NA
XR_002127701.1	0	0.066	0	0.0228693	noncoding	772	LOC109400260	LOC109400240	XM_019672718.1	sense	genic	0	nested	intronic	0.978	0	0	0	0	0	0	0	0
XR_002127702.1	0	0	0	0.00836366	noncoding	771	LOC109400266	LOC109400240	XM_019672718.1	sense	intergenic	5447	same_strand	downstream	0.77	0	0	0	0	0	0	0	0
XR_002127703.1	0	0.27	0	0.172916	noncoding	307	LOC109400279	LOC109400280	XM_019672762.1	sense	intergenic	21	same_strand	upstream	0.987	0	0	0	0	0	0	0	0
XR_002127704.1	0	0.014	0	0.0661955	noncoding	1015	LOC109400288	LOC109400322	XM_019672820.1	sense	intergenic	7087	same_strand	downstream	NA	NA	NA	NA	NA	NA	NA	NA	NA
XR_002127705.1	0	0.012	0	0.0393116	noncoding	610	LOC109400290	LOC109400333	XM_019672826.1	antisense	intergenic	2567	divergent	upstream	0.922	0.346	0.284	0.138	0.545	0.259	0.25	0.474	0.545
XR_002127706.1	0	0.036	0	0.00715845	noncoding	428	LOC109400298	LOC109400302	XM_019672792.1	antisense	intergenic	7292	divergent	upstream	NA	NA	NA	NA	NA	NA	NA	NA	NA
XR_002127707.1	0	0	0	0.00565455	noncoding	509	LOC109400299	LOC109400337	XM_019672829.1	antisense	intergenic	3234	convergent	downstream	1	0	0	0	0	0	0	0	0
XR_002127708.1	0	0.008	0	0.541768	coding	977	LOC109400300	LOC109400287	XM_019672770.1	antisense	intergenic	3928	divergent	upstream	NA	NA	NA	NA	NA	NA	NA	NA	NA
XR_002127709.1	0	0.368	0	0.121531	noncoding	565	LOC109400304	LOC109400302	XM_019672792.1	sense	intergenic	9045	same_strand	upstream	NA	NA	NA	NA	NA	NA	NA	NA	NA
XR_002127710.1	0	0	0	0.00606142	noncoding	1283	LOC109400310	LOC109400308	XM_019672803.1	antisense	genic	0	nested	intronic	1	0	1	0	0	0	0	0	1
XR_002127711.1	0	0.022	0	0.00642334	noncoding	838	LOC109400311	LOC109400308	XM_019672803.1	antisense	genic	0	nested	intronic	NA	NA	NA	NA	NA	NA	NA	NA	NA
XR_002127712.1	0	0.004	0	0.00690003	noncoding	779	LOC109400312	LOC109400308	XM_019672803.1	antisense	genic	0	nested	intronic	NA	NA	NA	NA	NA	NA	NA	NA	NA
XR_002127713.1	0	0.186	0	0.010966	noncoding	302	LOC109400324	LOC109400322	XM_019672820.1	antisense	genic	0	overlapping	exonic	NA	NA	NA	NA	NA	NA	NA	NA	NA
XR_002127714.1	0	0.012	0	0.164609	noncoding	575	LOC109400326	LOC109400325	XM_019672822.1	antisense	genic	0	nested	intronic	NA	NA	NA	NA	NA	NA	NA	NA	NA
XR_002127715.1	0	0.004	0	4.93343e-07	noncoding	1105	LOC109400329	LOC109400281	XM_019672763.1	sense	intergenic	6889	same_strand	upstream	NA	NA	NA	NA	NA	NA	NA	NA	NA
XR_002127716.1	0	0.286	0	0.0806936	noncoding	416	NA	NA	NA	NA	NA	NA	NA	NA	NA	NA	NA	NA	NA	NA	NA	NA	NA
XR_002127717.1	0	0.008	0	0.0282329	noncoding	728	NA	NA	NA	NA	NA	NA	NA	NA	0.896	0.373	0	0	0.045	0	0.01	0.172	0.373
XR_002127718.1	0	0.004	0	0.0890594	noncoding	469	LOC109400363	LOC109400372	XM_019672876.1	sense	intergenic	579	same_strand	upstream	NA	NA	NA	NA	NA	NA	NA	NA	NA
XR_002127719.1	0	0.046	0	0.0061448	noncoding	619	LOC109400365	LOC109400364	XM_019672867.1	antisense	genic	0	nested	intronic	NA	NA	NA	NA	NA	NA	NA	NA	NA
XR_002127720.1	0	0.028	0	0.00813224	noncoding	316	LOC109400380	LOC109400394	XM_019672900.1	sense	intergenic	14317	same_strand	downstream	NA	NA	NA	NA	NA	NA	NA	NA	NA
XR_002127721.1	0	0.04	0	0.0158392	noncoding	1114	LOC109400385	LOC109400384	XM_019672889.1	antisense	genic	0	nested	intronic	NA	NA	NA	NA	NA	NA	NA	NA	NA
XR_002127722.1	0	0.036	0	0.0155521	noncoding	1213	LOC109400386	LOC109400384	XM_019672889.1	antisense	genic	0	nested	intronic	NA	NA	NA	NA	NA	NA	NA	NA	NA
XR_002127726.1	0	0.024	0	0.00336776	noncoding	742	NA	NA	NA	NA	NA	NA	NA	NA	1	0	0	1	0	0	0	0	1
XR_002127727.1	0	0.006	0	0.0212114	noncoding	476	LOC109400397	LOC109400411	XM_019672925.1	antisense	intergenic	2963	divergent	upstream	0.856	0.706	0.772	0.033	0.423	0.265	0	0	0.772
XR_002127728.2	0	0.004	0	0.0169137	noncoding	437	LOC109400399	LOC109400419	XM_019672930.1	antisense	intergenic	7518	convergent	downstream	NA	NA	NA	NA	NA	NA	NA	NA	NA
XR_002127729.1	0	0	0	0.0905229	noncoding	825	LOC109400402	LOC109400419	XM_019672931.1	antisense	intergenic	17937	divergent	upstream	NA	NA	NA	NA	NA	NA	NA	NA	NA
XR_002127730.1	0	0.006	0	0.00524484	noncoding	457	NA	NA	NA	NA	NA	NA	NA	NA	NA	NA	NA	NA	NA	NA	NA	NA	NA
XR_002127731.1	0	0.036	0	0.0155521	noncoding	1277	LOC109400401	LOC109400336	XM_019672849.1	antisense	genic	0	nested	intronic	NA	NA	NA	NA	NA	NA	NA	NA	NA
XR_002127734.1	0	0.03	0	0.011622	noncoding	312	LOC109400407	LOC109400336	XM_019672857.1	antisense	genic	0	nested	intronic	NA	NA	NA	NA	NA	NA	NA	NA	NA
XR_002127735.1	0	0.332	0	0.00453419	noncoding	150	NA	NA	NA	NA	NA	NA	NA	NA	NA	NA	NA	NA	NA	NA	NA	NA	NA
XR_002127736.1	0	0	0	0.0914256	noncoding	2418	LOC109400416	LOC109400415	XM_019672927.1	antisense	genic	0	nested	intronic	0.983	0.719	0	0	0	0	0	0	0.719
XR_002127737.1	0	0.052	0	0.0126687	noncoding	287	LOC109400413	LOC109400336	XM_019672890.1	antisense	genic	0	nested	intronic	NA	NA	NA	NA	NA	NA	NA	NA	NA
XR_002127738.1	0	0	0	0.00653027	noncoding	1574	LOC109400420	LOC109400419	XM_019672931.1	antisense	intergenic	15728	divergent	upstream	NA	NA	NA	NA	NA	NA	NA	NA	NA
XR_002127739.1	1	0.028	0	0.0338436	noncoding	499	NA	NA	NA	NA	NA	NA	NA	NA	NA	NA	NA	NA	NA	NA	NA	NA	NA
XR_002127740.1	0	0	0	0.0311758	noncoding	1116	LOC109400423	LOC109400419	XM_019672931.1	antisense	intergenic	3756	divergent	upstream	NA	NA	NA	NA	NA	NA	NA	NA	NA
XR_002127741.1	0	0	0	0.0310133	noncoding	1059	LOC109400423	LOC109400419	XM_019672930.1	antisense	intergenic	3756	divergent	upstream	NA	NA	NA	NA	NA	NA	NA	NA	NA
XR_002127742.1	0	0.016	0	0.0161504	noncoding	592	LOC109400421	LOC109400336	XM_019672857.1	antisense	genic	0	nested	intronic	NA	NA	NA	NA	NA	NA	NA	NA	NA
XR_002127743.1	0	0.036	0	0.016007	noncoding	1274	LOC109400421	LOC109400336	XM_019672857.1	antisense	genic	0	nested	intronic	NA	NA	NA	NA	NA	NA	NA	NA	NA
XR_002127744.1	0	0.008	0	0.0237795	noncoding	959	LOC109400430	LOC109400336	XM_019672878.1	sense	intergenic	38357	same_strand	upstream	0.933	0	0.448	0.933	0	0	0.311	0	0.933
XR_002127745.1	0	0.028	0	0.00716309	noncoding	247	LOC109400435	LOC109621642	XM_020075731.1	sense	intergenic	1729	same_strand	upstream	0.807	0	0.101	0	0	0	0	0	0.101
XR_002127746.1	0	0.018	0	0.133828	noncoding	405	LOC109400436	LOC109400499	XM_019673015.1	sense	intergenic	1126	same_strand	upstream	1	0	0	0	0	0	0	0	0
XR_002127749.1	0	0.026	0	0.0908804	noncoding	884	LOC109400445	LOC109400474	XM_019672981.1	sense	intergenic	3465	same_strand	downstream	NA	NA	NA	NA	NA	NA	NA	NA	NA
XR_002127750.1	0	0.032	0	0.234554	noncoding	890	LOC109400446	LOC109400474	XM_019672981.1	sense	intergenic	11954	same_strand	downstream	NA	NA	NA	NA	NA	NA	NA	NA	NA
XR_002127751.1	0	0.016	0	0.00294064	noncoding	509	LOC109400452	LOC109400488	XM_019673002.1	antisense	intergenic	1458	convergent	downstream	0.993	0	0	0	0	0	0	0	0
XR_002127752.1	0	0.03	0	0.0502761	noncoding	362	NA	NA	NA	NA	NA	NA	NA	NA	1	0	0	0	0	0	0	0	0
XR_002127753.2	0	0	0	0.00620762	noncoding	573	LOC109400463	LOC109400459	XM_019672963.1	sense	intergenic	19391	same_strand	upstream	0.989	0	0	0	0	0	0	0	0
XR_002127754.1	0	0.012	0	0.0387023	noncoding	496	LOC109400464	LOC109400455	XM_019672960.1	sense	genic	0	nested	intronic	NA	NA	NA	NA	NA	NA	NA	NA	NA
XR_002127755.1	0	0.066	0	0.507338	coding	511	LOC109400465	LOC109400462	XM_019672967.2	antisense	genic	0	nested	intronic	1	0	0	0	0	0	0	0	0
XR_002127756.1	0	0	0	0.124601	noncoding	949	LOC109400466	LOC109400462	XM_019672967.2	sense	genic	0	nested	intronic	1	0	0	0	0	0	0	0	0
XR_002127758.1	0	0.002	0	0.0517229	noncoding	486	LOC109400473	LOC109400472	XM_019672979.2	antisense	genic	0	nested	intronic	NA	NA	NA	NA	NA	NA	NA	NA	NA
XR_002127762.2	0	0.026	0	0.170519	noncoding	612	LOC109400481	LOC109400480	XM_019672994.1	antisense	genic	0	nested	intronic	0.989	0	0	0	0	0	0	0	0
XR_002127764.1	0	0.024	0	0.0311155	noncoding	699	LOC109400493	LOC109400458	XM_019672987.1	sense	genic	0	nested	intronic	NA	NA	NA	NA	NA	NA	NA	NA	NA
XR_002127765.1	6	0.028	0	0.361849	noncoding	858	LOC109400502	LOC109400501	XM_019673016.1	antisense	genic	0	overlapping	exonic	0.573	0.259	0.122	0.145	0.197	0.147	0.056	0.066	0.259
XR_002127766.1	0	0.016	0	0.00463128	noncoding	477	LOC109400500	LOC109400458	XM_019672987.1	sense	genic	0	nested	intronic	NA	NA	NA	NA	NA	NA	NA	NA	NA
XR_002127767.1	1	0	0	0.0564809	noncoding	2605	LOC109400509	LOC109400501	XM_019673016.1	sense	intergenic	2549	same_strand	downstream	0.524	0.194	0.188	0.035	0	0	0	0	0.194
XR_002127768.1	0	0.036	0	0.0871277	noncoding	472	NA	NA	NA	NA	NA	NA	NA	NA	NA	NA	NA	NA	NA	NA	NA	NA	NA
XR_002127769.1	0	0.354	0	1.81157e-05	noncoding	146	LOC109400512	LOC109400507	XM_019673025.1	antisense	intergenic	1238	convergent	downstream	0.433	0.15	0.196	0.096	0.135	0.114	0.079	0.094	0.196
XR_002127770.1	0	0.004	0	0.0850799	noncoding	661	LOC109400519	LOC109400518	XM_019673039.1	antisense	genic	0	nested	intronic	NA	NA	NA	NA	NA	NA	NA	NA	NA
XR_002127771.1	0	0.016	0	0.00826448	noncoding	439	LOC109400520	LOC109400518	XM_019673039.1	antisense	genic	0	nested	intronic	NA	NA	NA	NA	NA	NA	NA	NA	NA
XR_002127772.1	0	0.01	0	0.016954	noncoding	579	LOC109400520	LOC109400518	XM_019673039.1	antisense	genic	0	nested	intronic	NA	NA	NA	NA	NA	NA	NA	NA	NA
XR_002127773.1	0	0.094	0	0.189565	noncoding	541	LOC109400521	LOC109400518	XM_019673039.1	antisense	genic	0	nested	intronic	NA	NA	NA	NA	NA	NA	NA	NA	NA
XR_002127774.1	0	0.09	0	0.100758	noncoding	572	LOC109400521	LOC109400518	XM_019673039.1	antisense	genic	0	nested	intronic	NA	NA	NA	NA	NA	NA	NA	NA	NA
XR_002127775.1	0	0.002	0	0.0193096	noncoding	822	LOC109400528	LOC109400527	XM_019673046.1	sense	genic	0	nested	intronic	NA	NA	NA	NA	NA	NA	NA	NA	NA
XR_002127776.2	0	0.144	0	0.0415226	noncoding	509	LOC109400532	LOC109400484	XM_019672996.1	sense	intergenic	67010	same_strand	downstream	NA	NA	NA	NA	NA	NA	NA	NA	NA
XR_002127777.2	0	0.178	0	0.0921091	noncoding	602	LOC109400532	LOC109400484	XM_019672996.1	sense	intergenic	67011	same_strand	downstream	NA	NA	NA	NA	NA	NA	NA	NA	NA
XR_002127778.2	0	0.02	0	0.0736278	noncoding	592	LOC109400532	LOC109400484	XM_019672996.1	sense	intergenic	67010	same_strand	downstream	NA	NA	NA	NA	NA	NA	NA	NA	NA
XR_002127779.1	0	0.32	0	0.0177825	noncoding	210	LOC109400533	LOC109400484	XM_019672996.1	antisense	intergenic	84002	convergent	downstream	NA	NA	NA	NA	NA	NA	NA	NA	NA
XR_002127780.1	0	0.062	0	0.00948068	noncoding	239	LOC109400593	LOC109400592	XM_019673078.1	sense	intergenic	8531	same_strand	upstream	NA	NA	NA	NA	NA	NA	NA	NA	NA
XR_002127781.1	0	0.008	0	0.0136926	noncoding	505	LOC109400597	LOC109399982	XM_019672454.1	sense	intergenic	34639	same_strand	upstream	NA	NA	NA	NA	NA	NA	NA	NA	NA
XR_002127782.1	0	0.004	0	0.0349456	noncoding	672	NA	NA	NA	NA	NA	NA	NA	NA	NA	NA	NA	NA	NA	NA	NA	NA	NA
XR_002127783.1	0	0.004	0	0.0354377	noncoding	662	NA	NA	NA	NA	NA	NA	NA	NA	NA	NA	NA	NA	NA	NA	NA	NA	NA
XR_002127784.1	1	0	0	0.0105341	noncoding	691	LOC109400602	LOC109399982	XM_019672454.1	sense	intergenic	23696	same_strand	downstream	NA	NA	NA	NA	NA	NA	NA	NA	NA
XR_002127785.1	0	0.08	0	0.00302361	noncoding	367	LOC109400606	LOC109400568	XM_019673054.1	antisense	intergenic	61467	divergent	upstream	NA	NA	NA	NA	NA	NA	NA	NA	NA
XR_002127786.1	0	0.008	0	0.00287876	noncoding	476	LOC109400607	LOC109400568	XM_019673054.1	antisense	intergenic	54386	divergent	upstream	NA	NA	NA	NA	NA	NA	NA	NA	NA
XR_002127787.1	0	0.04	0	0.01046	noncoding	424	LOC109400610	LOC109400013	XM_019672480.1	sense	intergenic	689	same_strand	downstream	0.978	0	0	0	0	0	0	0	0
XR_002127788.1	0	0.016	0	0.0105289	noncoding	389	LOC109400610	LOC109400013	XM_019672480.1	sense	intergenic	643	same_strand	downstream	0.83	0.448	0.494	0.222	0.128	0.235	0.169	0	0.494
XR_002127790.1	1	0.054	0	0.0516438	noncoding	671	LOC109400627	LOC109400034	XM_019672498.1	sense	intergenic	40517	same_strand	upstream	NA	NA	NA	NA	NA	NA	NA	NA	NA
XR_002127791.1	0	0	0	0.0504779	noncoding	807	LOC109400636	LOC109400677	XM_019673174.1	sense	intergenic	8914	same_strand	upstream	1	0	0	0	0	0	0	0	0
XR_002127792.1	0	0.006	0	0.0163477	noncoding	459	LOC109400637	LOC109400677	XM_019673174.1	sense	intergenic	11788	same_strand	upstream	NA	NA	NA	NA	NA	NA	NA	NA	NA
XR_002127793.1	0	0.002	0	0.062596	noncoding	967	LOC109400640	LOC109400677	XM_019673174.1	sense	intergenic	16702	same_strand	upstream	0.944	0	0.537	0	0.944	0.743	0.028	0.229	0.944
XR_002127794.1	0	0.152	0	0.0108286	noncoding	265	LOC109400642	LOC109400648	XM_019673134.1	sense	intergenic	3476	same_strand	upstream	NA	NA	NA	NA	NA	NA	NA	NA	NA
XR_002127795.1	0	0.004	0	1.18278e-05	noncoding	533	LOC109400643	LOC109400661	XM_019673144.1	sense	intergenic	20807	same_strand	downstream	NA	NA	NA	NA	NA	NA	NA	NA	NA
XR_002127796.1	0	0.004	0	1.12015e-05	noncoding	545	LOC109400643	LOC109400661	XM_019673144.1	sense	intergenic	20807	same_strand	downstream	NA	NA	NA	NA	NA	NA	NA	NA	NA
XR_002127797.1	0	0.044	0	0.00570639	noncoding	524	LOC109400645	LOC109400524	XM_019673045.1	sense	intergenic	4077	same_strand	downstream	NA	NA	NA	NA	NA	NA	NA	NA	NA
XR_002127798.1	0	0.01	0	0.012353	noncoding	641	LOC109400653	LOC109400649	XM_019673135.1	antisense	genic	0	overlapping	exonic	0.479	0.333	0.306	0.219	0.198	0.236	0.22	0.27	0.333
XR_002127799.1	0	0.01	0	0.0055539	noncoding	410	LOC109400651	LOC109400524	XM_019673045.1	sense	intergenic	275	same_strand	upstream	NA	NA	NA	NA	NA	NA	NA	NA	NA
XR_002127800.1	1	0.016	0	0.0180343	noncoding	405	LOC109400669	LOC109400667	XM_019673159.1	sense	intergenic	3786	same_strand	downstream	NA	NA	NA	NA	NA	NA	NA	NA	NA
XR_002127801.1	3	0.014	0	0.151259	noncoding	1372	LOC109400675	LOC109400674	XM_019673168.1	sense	intergenic	241	same_strand	downstream	0.381	0.111	0.108	0.089	0	0	0	0	0.111
XR_002127802.1	0	0	0	0.00981333	noncoding	770	LOC109400673	LOC109400666	XM_019673158.1	sense	intergenic	5375	same_strand	downstream	1	0	0	0	0	0	0	0	0
XR_002127803.1	0	0.206	0	0.00884288	noncoding	243	NA	NA	NA	NA	NA	NA	NA	NA	NA	NA	NA	NA	NA	NA	NA	NA	NA
XR_002127804.1	0	0.05	0	0.00789458	noncoding	199	NA	NA	NA	NA	NA	NA	NA	NA	NA	NA	NA	NA	NA	NA	NA	NA	NA
XR_002127805.1	0	0.002	0	0.1992	noncoding	928	LOC109400693	LOC109400274	XM_019672759.1	antisense	intergenic	2944	divergent	upstream	NA	NA	NA	NA	NA	NA	NA	NA	NA
XR_002127806.1	0	0.012	0	0.1992	noncoding	937	LOC109400693	LOC109400274	XM_019672766.1	antisense	intergenic	2944	divergent	upstream	NA	NA	NA	NA	NA	NA	NA	NA	NA
XR_002127807.1	0	0	0	0.223161	noncoding	984	LOC109400710	LOC109400740	XM_019673236.1	antisense	intergenic	1116	divergent	upstream	0.956	0	0	0	0	0	0	0	0
XR_002127808.1	0	0.008	0	0.382162	noncoding	809	LOC109400712	LOC109400756	XM_019673255.1	antisense	intergenic	340	divergent	upstream	0.978	0	0	0	0	0	0	0	0
XR_002127809.1	0	0.18	0	0.299884	noncoding	374	LOC109400720	LOC109400700	XM_019673195.1	antisense	intergenic	10459	convergent	downstream	0.97	0	0	0	0.578	0.97	0	0	0.97
XR_002127811.1	0	0.644	1	0.00926315	noncoding	180	LOC109400738	LOC109400737	XM_019673234.1	sense	genic	0	nested	intronic	NA	NA	NA	NA	NA	NA	NA	NA	NA
XR_002127812.1	0	0.136	0	0.0110109	noncoding	897	LOC109400742	LOC109400741	XM_019673238.1	antisense	genic	0	overlapping	exonic	0.596	0.301	0.234	0.165	0.094	0	0	0	0.301
XR_002127813.1	0	0.002	0	0.00726058	noncoding	805	LOC109400745	LOC109400698	XM_019673192.1	sense	intergenic	74863	same_strand	upstream	0.92	0.196	0.477	0.92	0.384	0.127	0.875	0.829	0.92
XR_002127814.1	0	0.002	0	0.0492425	noncoding	590	LOC109400746	LOC109400698	XM_019673192.1	sense	intergenic	34632	same_strand	upstream	NA	NA	NA	NA	NA	NA	NA	NA	NA
XR_002127816.1	0	0.042	0	0.0929916	noncoding	490	LOC109400758	LOC109400707	XM_019673200.1	sense	genic	0	nested	intronic	NA	NA	NA	NA	NA	NA	NA	NA	NA
XR_002127817.1	1	0	0	0.379379	noncoding	1127	LOC109400773	LOC109400796	XM_019673296.1	sense	intergenic	765	same_strand	upstream	NA	NA	NA	NA	NA	NA	NA	NA	NA
XR_002127818.1	0	0.41	0	0.226377	noncoding	611	LOC109400774	LOC109400795	XM_019673293.1	sense	intergenic	4808	same_strand	upstream	0.933	0	0	0	0	0	0	0	0
XR_002127819.1	0	0.004	0	0.0115332	noncoding	584	LOC109400787	LOC109400785	XM_019673289.1	antisense	genic	0	nested	intronic	NA	NA	NA	NA	NA	NA	NA	NA	NA
XR_002127820.1	0	0.004	0	0.0995977	noncoding	1449	LOC109400788	LOC109400785	XM_019673289.1	sense	genic	0	nested	intronic	NA	NA	NA	NA	NA	NA	NA	NA	NA
XR_002127821.1	0	0.106	0	0.88007	coding	1163	LOC109400788	LOC109400785	XM_019673289.1	sense	genic	0	nested	intronic	0.733	0	0.131	0	0.246	0	0.244	0.231	0.246
XR_002127822.1	0	0.016	0	0.0173873	noncoding	575	LOC109400790	LOC109400789	XM_019673292.1	antisense	genic	0	nested	intronic	NA	NA	NA	NA	NA	NA	NA	NA	NA
XR_002127823.1	0	0.02	0	0.00711655	noncoding	483	LOC109400790	LOC109400789	XM_019673292.1	antisense	genic	0	nested	intronic	NA	NA	NA	NA	NA	NA	NA	NA	NA
XR_002127824.1	0	0.102	0	0.136986	noncoding	588	LOC109400792	LOC109400789	XM_019673292.1	antisense	genic	0	nested	intronic	NA	NA	NA	NA	NA	NA	NA	NA	NA
XR_002127825.1	0	0.098	0	0.135268	noncoding	622	LOC109400792	LOC109400789	XM_019673292.1	antisense	genic	0	nested	intronic	NA	NA	NA	NA	NA	NA	NA	NA	NA
XR_002127826.2	0	0.048	0	0.0044862	noncoding	594	LOC109400793	LOC109400789	XM_019673292.1	antisense	genic	0	nested	intronic	NA	NA	NA	NA	NA	NA	NA	NA	NA
XR_002127827.1	0	0.026	0	1.87798e-05	noncoding	372	LOC109400794	LOC109400789	XM_019673292.1	sense	genic	0	nested	intronic	NA	NA	NA	NA	NA	NA	NA	NA	NA
XR_002127828.1	1	0	0	0.379379	noncoding	1126	LOC109400797	LOC109400796	XM_019673296.1	antisense	genic	0	nested	intronic	0.844	0.228	0	0	0.173	0	0	0	0.228
XR_002127829.1	0	0.442	1	0.133577	noncoding	603	LOC109400803	LOC109401112	XM_019673594.1	sense	intergenic	5946	same_strand	downstream	NA	NA	NA	NA	NA	NA	NA	NA	NA
XR_002127830.1	0	0.024	0	0.387307	noncoding	1006	LOC109400811	LOC109401112	XM_019673594.1	antisense	intergenic	9333	convergent	downstream	0.911	0.075	0.872	0.353	0.319	0.259	0.813	0.911	0.911
XR_002127831.1	0	0	0	0.0413298	noncoding	844	LOC109400826	LOC109400880	XM_019673365.1	antisense	intergenic	20638	divergent	upstream	NA	NA	NA	NA	NA	NA	NA	NA	NA
XR_002127832.1	0	0	0	0.0423432	noncoding	811	LOC109400827	LOC109400880	XM_019673365.1	sense	intergenic	16453	same_strand	upstream	NA	NA	NA	NA	NA	NA	NA	NA	NA
XR_002127834.1	0	0.014	0	0.047119	noncoding	777	LOC109400833	LOC109400828	XM_019673322.1	sense	intergenic	12325	same_strand	downstream	NA	NA	NA	NA	NA	NA	NA	NA	NA
XR_002127835.1	0	0.008	0	0.31769	noncoding	1054	LOC109400834	LOC109400868	XM_019673352.2	sense	intergenic	3254	same_strand	downstream	0.933	0	0	0	0	0	0	0.323	0.323
XR_002127836.1	0	0.036	0	0.038996	noncoding	491	LOC109400835	LOC109400828	XM_019673322.1	sense	intergenic	4943	same_strand	downstream	0.978	0	0	0	0	0	0	0	0
XR_002127837.1	0	0.048	0	5.99928e-07	noncoding	130	LOC109400836	LOC109400824	XM_019673320.1	antisense	intergenic	22411	divergent	upstream	1	0	0	0	1	0	0	0	1
XR_002127838.1	0	0.028	0	4.77121e-07	noncoding	369	LOC109400837	LOC109400824	XM_019673320.1	antisense	intergenic	21894	divergent	upstream	0.911	0.549	0.603	0	0.911	0.478	0	0.3	0.911
XR_002127839.1	0	0.026	0	0.00869553	noncoding	346	LOC109400839	LOC109400856	XM_019673340.1	sense	intergenic	676	same_strand	upstream	NA	NA	NA	NA	NA	NA	NA	NA	NA
XR_002127840.1	0	0.052	0	0.0126687	noncoding	279	LOC109400840	LOC109400819	XM_019673315.1	antisense	intergenic	7912	divergent	upstream	NA	NA	NA	NA	NA	NA	NA	NA	NA
XR_002127841.1	0	0.134	0	0.189011	noncoding	610	LOC109400842	LOC109400829	XM_019673323.1	sense	intergenic	36191	same_strand	upstream	NA	NA	NA	NA	NA	NA	NA	NA	NA
XR_002127842.1	0	0.044	0	0.0106111	noncoding	370	LOC109400848	LOC109400812	XM_019673309.1	sense	intergenic	4579	same_strand	downstream	NA	NA	NA	NA	NA	NA	NA	NA	NA
XR_002127843.1	0	0.046	0	0.00890332	noncoding	314	LOC109400849	LOC109400812	XM_019673309.1	sense	intergenic	439	same_strand	upstream	NA	NA	NA	NA	NA	NA	NA	NA	NA
XR_002127844.1	0	0	0	0.0217017	noncoding	808	LOC109400864	LOC109400863	XM_019673348.1	sense	genic	0	nested	intronic	0.978	0	0	0	0	0	0	0	0
XR_002127845.1	0	0.014	0	0.0710234	noncoding	777	LOC109400875	LOC109400874	XM_019673359.1	antisense	genic	0	nested	intronic	0.889	0	0	0	0	0	0	0	0
XR_002127846.1	0	0.014	0	0.0749122	noncoding	774	LOC109400875	LOC109400874	XM_019673359.1	antisense	genic	0	nested	intronic	0.944	0	0	0	0	0	0	0	0
XR_002127847.1	0	0	0	0.0423432	noncoding	835	LOC109400881	LOC109400880	XM_019673365.1	antisense	genic	0	nested	intronic	NA	NA	NA	NA	NA	NA	NA	NA	NA
XR_002127848.1	4	0.084	0	0.0202083	noncoding	277	NA	NA	NA	NA	NA	NA	NA	NA	1	0	0	0	0	0	0	0	0
XR_002127849.2	0	0.042	0	0.286637	noncoding	870	LOC109400900	LOC109400139	XM_019672627.2	antisense	intergenic	8037	divergent	upstream	0.947	0.23	0.12	0.073	0.191	0	0	0	0.23
XR_002127850.1	0	0.088	0	1.06018e-05	noncoding	346	LOC109400903	LOC109400898	XM_019673379.1	antisense	intergenic	224	divergent	upstream	NA	NA	NA	NA	NA	NA	NA	NA	NA
XR_002127851.1	0	0.004	0	0.0230046	noncoding	518	LOC109400904	LOC109400898	XM_019673379.1	antisense	intergenic	2570	convergent	downstream	NA	NA	NA	NA	NA	NA	NA	NA	NA
XR_002127852.1	0	0.012	0	0.0506215	noncoding	812	LOC109400907	LOC109400905	XM_019673392.1	antisense	genic	0	nested	intronic	0.752	0.316	0.518	0.35	0.44	0.291	0.184	0.351	0.518
XR_002127853.1	0	0	0	0.0155191	noncoding	975	LOC109400908	LOC109400905	XM_019673384.1	sense	genic	0	nested	intronic	NA	NA	NA	NA	NA	NA	NA	NA	NA
XR_002127854.1	0	0.116	0	0.0316637	noncoding	265	LOC109400909	LOC109400902	XM_019673383.1	antisense	intergenic	10755	divergent	upstream	NA	NA	NA	NA	NA	NA	NA	NA	NA
XR_002127855.1	0	0.398	0	0.0960529	noncoding	436	LOC109400913	LOC109400914	XM_019673405.1	antisense	intergenic	97579	convergent	downstream	NA	NA	NA	NA	NA	NA	NA	NA	NA
XR_002127856.1	0	0.116	0	0.017072	noncoding	108	LOC109400915	LOC109400914	XM_019673404.1	sense	intergenic	40804	same_strand	upstream	NA	NA	NA	NA	NA	NA	NA	NA	NA
XR_002127857.1	0	0.014	0	0.0237461	noncoding	501	LOC109400923	LOC109400922	XM_019673412.1	antisense	intergenic	5861	divergent	upstream	0.542	0.281	0.385	0.325	0.37	0.348	0.306	0.426	0.426
XR_002127858.1	0	0.624	1	1.3207e-05	noncoding	91	LOC109400924	LOC109400898	XM_019673379.1	sense	intergenic	6263	same_strand	downstream	NA	NA	NA	NA	NA	NA	NA	NA	NA
XR_002127859.1	0	0.02	0	0.00783195	noncoding	239	LOC109400925	LOC109400922	XM_019673412.1	antisense	intergenic	6626	divergent	upstream	NA	NA	NA	NA	NA	NA	NA	NA	NA
XR_002127860.1	0	0.018	0	0.154336	noncoding	791	LOC109400960	LOC109400956	XM_019673434.1	sense	intergenic	4786	same_strand	downstream	NA	NA	NA	NA	NA	NA	NA	NA	NA
XR_002127861.2	0	0.012	0	0.0726979	noncoding	1149	LOC109400968	LOC109400987	XM_019673453.1	antisense	intergenic	893	divergent	upstream	NA	NA	NA	NA	NA	NA	NA	NA	NA
XR_002127862.1	0	0	0	0.0611804	noncoding	493	LOC109400971	LOC109400993	XM_019673456.1	sense	intergenic	9043	same_strand	upstream	NA	NA	NA	NA	NA	NA	NA	NA	NA
XR_002127863.1	0	0.062	0	0.0102791	noncoding	402	LOC109400972	LOC109400993	XM_019673456.1	antisense	intergenic	14695	divergent	upstream	0.922	0.177	0.798	0	0	0	0	0	0.798
XR_002127864.1	0	0.224	0	0.452185	noncoding	516	LOC109400974	LOC109400993	XM_019673456.1	sense	intergenic	19127	same_strand	upstream	NA	NA	NA	NA	NA	NA	NA	NA	NA
XR_002127865.1	0	0.01	0	0.00548387	noncoding	539	LOC109400975	LOC109400973	XM_019673444.1	antisense	intergenic	36114	convergent	downstream	1	1	0	0	0	0	0	0	1
XR_002127866.1	0	0.012	0	0.00564703	noncoding	536	LOC109400977	LOC109400973	XM_019673444.1	antisense	intergenic	23188	convergent	downstream	0.989	0	0.989	0.224	0	0	0	0	0.989
XR_002127867.1	0	0.086	0	0.070791	noncoding	512	LOC109400984	LOC109400982	XM_019673451.1	antisense	genic	0	nested	intronic	NA	NA	NA	NA	NA	NA	NA	NA	NA
XR_002127868.1	0	0.122	0	0.117217	noncoding	450	NA	NA	NA	NA	NA	NA	NA	NA	NA	NA	NA	NA	NA	NA	NA	NA	NA
XR_002127869.1	0	0.036	0	0.0455959	noncoding	280	LOC109400986	LOC109400982	XM_019673451.1	antisense	genic	0	nested	intronic	NA	NA	NA	NA	NA	NA	NA	NA	NA
XR_002127870.2	0	0.006	0	0.0355548	noncoding	1017	LOC109400983	LOC109400937	XM_019673429.1	antisense	genic	0	nested	intronic	1	0	0	0	0	0	0	0	0
XR_002127871.1	0	0.514	1	0.421682	noncoding	871	LOC109400988	LOC109400987	XM_019673452.1	antisense	genic	0	nested	intronic	0.917	0	0	0	0.108	0.087	0	0	0.108
XR_002127872.1	0	0.84	1	0.574791	coding	945	LOC109400991	LOC109400990	XM_019673455.1	antisense	genic	0	overlapping	intronic	NA	NA	NA	NA	NA	NA	NA	NA	NA
XR_002127874.1	3	0.134	0	0.0275179	noncoding	611	LOC109400998	LOC109400990	XM_019673455.1	sense	intergenic	19213	same_strand	downstream	0.75	0	0	0	0	0	0	0	0
XR_002127875.1	0	0	0	0.12491	noncoding	1400	LOC109401010	LOC109401006	XM_019673471.1	sense	intergenic	8365	same_strand	downstream	NA	NA	NA	NA	NA	NA	NA	NA	NA
XR_002127876.1	0	0.004	0	0.00281235	noncoding	418	LOC109401012	LOC109401011	XM_019673479.1	antisense	intergenic	75387	convergent	downstream	NA	NA	NA	NA	NA	NA	NA	NA	NA
XR_002127877.1	0	0.102	0	1.8061e-05	noncoding	191	NA	NA	NA	NA	NA	NA	NA	NA	NA	NA	NA	NA	NA	NA	NA	NA	NA
XR_002127878.1	0	0.032	0	0.406234	noncoding	1293	LOC109401020	LOC109401018	XM_019673495.1	antisense	genic	0	overlapping	exonic	0.6	0.093	0.119	0	0.418	0.406	0.05	0	0.418
XR_002127879.1	0	0.01	0	0.00971949	noncoding	353	LOC109401046	LOC109401045	XM_019673525.1	sense	intergenic	27003	same_strand	downstream	NA	NA	NA	NA	NA	NA	NA	NA	NA
XR_002127880.1	0	0.002	0	0.0342171	noncoding	1194	LOC109401048	LOC109401047	XM_019673526.1	antisense	intergenic	2412	divergent	upstream	0.837	0.6	0.501	0.418	0.497	0.429	0.685	0.562	0.685
XR_002127881.1	0	0.612	1	0.0138708	noncoding	143	LOC109401054	LOC109401063	XM_019673549.1	sense	intergenic	95030	same_strand	downstream	NA	NA	NA	NA	NA	NA	NA	NA	NA
XR_002127882.1	0	0.014	0	0.0157652	noncoding	552	LOC109401065	LOC109401067	XM_019673551.1	sense	intergenic	46729	same_strand	upstream	0.715	0.405	0.568	0.509	0.458	0.548	0.397	0.5	0.568
XR_002127883.1	0	0.012	0	0.0290067	noncoding	771	LOC109401066	LOC109401067	XM_019673551.1	antisense	intergenic	33319	divergent	upstream	0.8	0	0.155	0	0.8	0.484	0	0	0.8
XR_002127884.1	0	0.114	0	0.00514426	noncoding	294	NA	NA	NA	NA	NA	NA	NA	NA	NA	NA	NA	NA	NA	NA	NA	NA	NA
XR_002127885.1	0	0.01	0	0.0177653	noncoding	436	NA	NA	NA	NA	NA	NA	NA	NA	NA	NA	NA	NA	NA	NA	NA	NA	NA
XR_002127886.1	0	0.01	0	0.00598171	noncoding	780	LOC109401069	LOC109401162	XM_019673639.1	antisense	intergenic	22879	divergent	upstream	0.689	0.293	0	0.057	0	0	0.015	0	0.293
XR_002127887.1	0	0.03	0	0.0156508	noncoding	646	NA	NA	NA	NA	NA	NA	NA	NA	NA	NA	NA	NA	NA	NA	NA	NA	NA
XR_002127888.1	0	0.124	0	0.0042982	noncoding	273	NA	NA	NA	NA	NA	NA	NA	NA	NA	NA	NA	NA	NA	NA	NA	NA	NA
XR_002127889.1	0	0.114	0	0.00514426	noncoding	294	NA	NA	NA	NA	NA	NA	NA	NA	NA	NA	NA	NA	NA	NA	NA	NA	NA
XR_002127890.1	0	0.002	0	0.0364155	noncoding	774	LOC109401078	LOC109401076	XM_020075757.1	antisense	genic	0	nested	intronic	NA	NA	NA	NA	NA	NA	NA	NA	NA
XR_002127891.1	1	0.146	0	1.26531e-05	noncoding	162	LOC109401075	LOC109401141	XM_019673622.1	sense	intergenic	11321	same_strand	downstream	0.956	0	0	0	0	0	0	0	0
XR_002127892.1	0	0.002	0	0.0467422	noncoding	770	LOC109401079	LOC109401076	XM_020075757.1	antisense	genic	0	nested	intronic	0.852	0.618	0.068	0.5	0.852	0.111	0.491	0.414	0.852
XR_002127893.1	0	0	0	0.0165193	noncoding	1116	LOC109401105	LOC109401104	XM_019673586.1	antisense	intergenic	8299	convergent	downstream	0.889	0	0	0	0	0	0	0	0
XR_002127894.1	0	0	0	0.020777	noncoding	615	LOC109401109	LOC109401092	XM_019673574.1	antisense	intergenic	1206	convergent	downstream	NA	NA	NA	NA	NA	NA	NA	NA	NA
XR_002127895.1	0	0.008	0	0.0297144	noncoding	526	LOC109401110	LOC109401098	XM_019673580.1	sense	intergenic	5033	same_strand	downstream	0.978	0	0	0	0	0	0	0	0
XR_002127896.1	0	0.062	0	0.0240778	noncoding	511	LOC109401111	LOC109401133	XM_019673611.1	antisense	intergenic	35155	divergent	upstream	NA	NA	NA	NA	NA	NA	NA	NA	NA
XR_002127897.1	0	0.004	0	0.17495	noncoding	851	LOC109401115	LOC109401114	XM_019673591.1	antisense	genic	0	nested	intronic	NA	NA	NA	NA	NA	NA	NA	NA	NA
XR_002127898.1	0	0.094	0	0.156242	noncoding	220	LOC109401116	LOC109401107	XM_019673588.1	sense	intergenic	4074	same_strand	upstream	NA	NA	NA	NA	NA	NA	NA	NA	NA
XR_002127899.1	0	0.002	0	0.017768	noncoding	434	LOC109401123	LOC109401122	XM_019673602.1	sense	genic	0	nested	intronic	0.878	0.527	0.504	0.607	0.354	0.444	0.585	0.143	0.607
XR_002127900.1	0	0.004	0	0.0550146	noncoding	680	LOC109401129	LOC109401128	XM_019673608.1	sense	genic	0	nested	intronic	NA	NA	NA	NA	NA	NA	NA	NA	NA
XR_002127901.1	0	0	0	0.0195927	noncoding	554	LOC109401136	LOC109401135	XM_019673615.1	antisense	genic	0	nested	intronic	0.978	0	0	0	0	0	0	0	0
XR_002127902.1	0	0	0	0.0352351	noncoding	1459	LOC109401137	LOC109401135	XM_019673615.1	sense	genic	0	nested	intronic	0.733	0.575	0.531	0.229	0.366	0.257	0.459	0.248	0.575
XR_002127903.2	0	0.002	0	0.392983	noncoding	1602	LOC109401145	LOC109401172	XM_020075759.1	antisense	intergenic	2694	convergent	downstream	NA	NA	NA	NA	NA	NA	NA	NA	NA
XR_002127904.1	0	0.004	0	0.119515	noncoding	720	LOC109401147	LOC109401173	XM_019673653.1	sense	intergenic	76126	same_strand	upstream	0.83	0	0.439	0.06	0.164	0.022	0	0.133	0.439
XR_002127905.1	0	0.048	0	0.017871	noncoding	285	LOC109401149	LOC109401173	XM_019673653.1	sense	intergenic	72384	same_strand	upstream	NA	NA	NA	NA	NA	NA	NA	NA	NA
XR_002127906.1	0	0.018	0	0.00427836	noncoding	377	LOC109401150	LOC109401173	XM_019673653.1	antisense	intergenic	16183	convergent	downstream	NA	NA	NA	NA	NA	NA	NA	NA	NA
XR_002127907.1	0	0	0	0.0330418	noncoding	1383	LOC109401153	LOC109401152	XM_020075760.1	antisense	genic	0	nested	intronic	NA	NA	NA	NA	NA	NA	NA	NA	NA
XR_002127908.1	0	0	0	0.0319499	noncoding	1049	LOC109401154	LOC109401152	XM_020075760.1	antisense	genic	0	nested	intronic	0.933	0.022	0.475	0.044	0.368	0.515	0	0	0.515
XR_002127909.1	1	0.012	0	0.0339947	noncoding	449	LOC109401155	LOC109401152	XM_020075760.1	sense	genic	0	nested	intronic	NA	NA	NA	NA	NA	NA	NA	NA	NA
XR_002127910.2	0	0	0	0.185149	noncoding	439	LOC109401168	LOC109401086	XM_019673569.1	sense	intergenic	5985	same_strand	downstream	1	0	0	0	0	0	0	0	0
XR_002127911.1	0	0	0	0.598872	coding	1360	LOC109401174	LOC109401172	XM_020075759.1	antisense	intergenic	11423	convergent	downstream	0.948	0	0.948	0	0.579	0	0.271	0.785	0.948
XR_002127912.1	0	0.018	0	0.0676244	noncoding	656	LOC109401175	LOC109401291	XM_019673785.2	antisense	intergenic	826	divergent	upstream	NA	NA	NA	NA	NA	NA	NA	NA	NA
XR_002127913.1	0	0.028	0	0.0316857	noncoding	519	LOC109401176	LOC109401112	XM_019673594.1	antisense	intergenic	21779	convergent	downstream	0.856	0.705	0.856	0.381	0.598	0.56	0.555	0.72	0.856
XR_002127914.1	1	0	0	0.0246199	noncoding	460	LOC109401192	LOC109400928	XM_019673421.1	antisense	intergenic	1363	divergent	upstream	NA	NA	NA	NA	NA	NA	NA	NA	NA
XR_002127915.2	0	0.004	0	0.0736667	noncoding	555	LOC109401197	LOC109401245	XM_019673713.1	sense	intergenic	3447	same_strand	downstream	NA	NA	NA	NA	NA	NA	NA	NA	NA
XR_002127916.1	0	0.052	0	0.08325	noncoding	546	LOC109401198	LOC109401289	XM_019673783.1	antisense	intergenic	2914	divergent	upstream	NA	NA	NA	NA	NA	NA	NA	NA	NA
XR_002127917.1	0	0.102	0	0.178378	noncoding	544	LOC109401202	LOC109401235	XM_019673697.1	antisense	intergenic	3540	divergent	upstream	NA	NA	NA	NA	NA	NA	NA	NA	NA
XR_002127918.1	0	0.006	0	0.0144063	noncoding	755	LOC109401203	LOC109401235	XM_019673696.1	sense	intergenic	7072	same_strand	upstream	NA	NA	NA	NA	NA	NA	NA	NA	NA
XR_002127919.1	0	0.012	0	0.139429	noncoding	500	LOC109401206	LOC109401186	XM_019673661.1	antisense	intergenic	8681	convergent	downstream	0.978	0	0	0	0	0.228	0	0	0.228
XR_002127920.1	0	0	0	0.0967584	noncoding	786	LOC109401206	LOC109401186	XM_019673661.1	antisense	intergenic	8681	convergent	downstream	0.989	0	0.535	0	0	0	0	0	0.535
XR_002127921.1	1	0.016	0	0.0135888	noncoding	672	LOC109401207	LOC109401243	XM_019673707.2	sense	intergenic	11650	same_strand	downstream	0.933	0.624	0.26	0.359	0.348	0.067	0	0	0.624
XR_002127922.1	0	0.008	0	0.0503374	noncoding	528	LOC109401208	LOC109401243	XM_019673709.2	sense	intergenic	4765	same_strand	upstream	NA	NA	NA	NA	NA	NA	NA	NA	NA
XR_002127923.1	0	0	0	0.033344	noncoding	691	LOC109401209	LOC109401316	XM_019673820.2	antisense	intergenic	2888	divergent	upstream	NA	NA	NA	NA	NA	NA	NA	NA	NA
XR_002127924.2	0	0	0	0.037795	noncoding	696	LOC109401210	LOC109401293	XM_019673791.1	antisense	intergenic	2965	divergent	upstream	NA	NA	NA	NA	NA	NA	NA	NA	NA
XR_002127925.1	1	0.03	0	0.0123825	noncoding	342	LOC109401211	LOC109401290	XM_019673784.2	sense	intergenic	15202	same_strand	upstream	NA	NA	NA	NA	NA	NA	NA	NA	NA
XR_002127926.1	0	0.002	0	0.045581	noncoding	722	LOC109401212	LOC109401302	XM_019673803.1	sense	intergenic	961	same_strand	upstream	NA	NA	NA	NA	NA	NA	NA	NA	NA
XR_002127927.1	0	0	0	0.0466504	noncoding	720	LOC109401212	LOC109401302	XM_019673803.1	sense	intergenic	880	same_strand	upstream	NA	NA	NA	NA	NA	NA	NA	NA	NA
XR_002127928.1	0	0.002	0	0.0136276	noncoding	541	LOC109401214	LOC109401309	XM_019673812.2	sense	intergenic	17942	same_strand	upstream	NA	NA	NA	NA	NA	NA	NA	NA	NA
XR_002127929.1	0	0.002	0	0.0263936	noncoding	474	LOC109401214	LOC109401309	XM_019673812.2	sense	intergenic	17942	same_strand	upstream	NA	NA	NA	NA	NA	NA	NA	NA	NA
XR_002127930.2	0	0.002	0	0.0213752	noncoding	404	LOC109401214	LOC109401309	XM_019673812.2	sense	intergenic	17942	same_strand	upstream	NA	NA	NA	NA	NA	NA	NA	NA	NA
XR_002127931.1	0	0	0	0.0099846	noncoding	472	LOC109401215	LOC109401235	XM_019673696.1	sense	intergenic	1886	same_strand	upstream	NA	NA	NA	NA	NA	NA	NA	NA	NA
XR_002127932.1	0	0.008	0	0.0120212	noncoding	420	LOC109401216	LOC109401281	XM_019673771.1	sense	intergenic	2412	same_strand	upstream	NA	NA	NA	NA	NA	NA	NA	NA	NA
XR_002127933.1	0	0.016	0	0.124534	noncoding	893	LOC109401217	LOC109401193	XM_019673668.1	sense	intergenic	12136	same_strand	downstream	1	0	0	0	0	0	0	0	0
XR_002127934.1	0	0.406	0	0.0687036	noncoding	119	NA	NA	NA	NA	NA	NA	NA	NA	NA	NA	NA	NA	NA	NA	NA	NA	NA
XR_002127935.1	0	0.226	0	0.00582843	noncoding	248	NA	NA	NA	NA	NA	NA	NA	NA	NA	NA	NA	NA	NA	NA	NA	NA	NA
XR_002127936.1	0	0.102	0	0.00827247	noncoding	309	LOC109401222	LOC109401179	XM_019673656.1	sense	intergenic	5920	same_strand	downstream	NA	NA	NA	NA	NA	NA	NA	NA	NA
XR_002127937.1	0	0.004	0	0.0556525	noncoding	789	LOC109401224	LOC109401223	XM_019673680.1	sense	genic	0	nested	intronic	0.967	0	0	0	0	0	0.358	0.967	0.967
XR_002127938.1	0	0.002	0	0.0503612	noncoding	1088	LOC109401224	LOC109401223	XM_019673680.1	sense	genic	0	nested	intronic	NA	NA	NA	NA	NA	NA	NA	NA	NA
XR_002127939.1	0	0	0	0.0444129	noncoding	643	LOC109401228	LOC109401227	XM_019673685.1	sense	genic	0	nested	intronic	0.941	0	0	0	0.44	0	0.545	0	0.545
XR_002127940.1	0	0	0	0.0300079	noncoding	425	LOC109401229	LOC109401227	XM_019673691.1	sense	genic	0	nested	intronic	1	0	1	0	0	0	0	0	1
XR_002127941.1	0	0	0	0.0159648	noncoding	461	LOC109401237	LOC109401236	XM_019673699.1	antisense	intergenic	2588	divergent	upstream	NA	NA	NA	NA	NA	NA	NA	NA	NA
XR_002127942.1	0	0	0	0.0159648	noncoding	460	LOC109401238	LOC109401236	XM_019673700.1	sense	intergenic	891	same_strand	upstream	NA	NA	NA	NA	NA	NA	NA	NA	NA
XR_002127943.1	0	0	0	0.00879313	noncoding	1208	LOC109401246	LOC109401245	XM_019673713.1	sense	genic	0	nested	intronic	NA	NA	NA	NA	NA	NA	NA	NA	NA
XR_002127944.1	0	0.204	0	0.004273	noncoding	187	LOC109401248	LOC109401233	XM_019673698.1	antisense	intergenic	52199	convergent	downstream	NA	NA	NA	NA	NA	NA	NA	NA	NA
XR_002127945.1	0	0.006	0	0.158864	noncoding	648	LOC109401253	LOC109401251	XM_019673720.1	antisense	intergenic	1001	divergent	upstream	0.818	0.263	0.163	0	0.354	0.187	0.175	0.288	0.354
XR_002127946.1	0	0.01	0	0.00965396	noncoding	475	LOC109401256	LOC109401254	XM_019673722.1	antisense	genic	0	nested	intronic	NA	NA	NA	NA	NA	NA	NA	NA	NA
XR_002127947.1	0	0.05	0	0.00982914	noncoding	178	LOC109401255	LOC109401241	XM_019673708.1	antisense	intergenic	9544	divergent	upstream	NA	NA	NA	NA	NA	NA	NA	NA	NA
XR_002127948.1	0	0.212	0	0.138574	noncoding	233	LOC109401313	LOC109401300	XM_019673801.1	antisense	intergenic	613	divergent	upstream	0.956	0	0	0	0	0	0	0.122	0.122
XR_002127949.1	0	0.028	0	0.0103152	noncoding	329	LOC109401318	LOC109401281	XM_019673771.1	sense	intergenic	13439	same_strand	upstream	NA	NA	NA	NA	NA	NA	NA	NA	NA
XR_002127950.1	0	0	0	0.0769093	noncoding	1945	LOC109401319	LOC109401290	XM_019673784.2	antisense	intergenic	16050	divergent	upstream	NA	NA	NA	NA	NA	NA	NA	NA	NA
XR_002127951.1	0	0.008	0	0.0439418	noncoding	647	LOC109401322	LOC109401270	XM_019673790.1	antisense	genic	0	nested	intronic	NA	NA	NA	NA	NA	NA	NA	NA	NA
XR_002127952.1	0	0.03	0	0.152804	noncoding	699	LOC109401339	LOC109401337	XM_019673851.1	antisense	genic	0	nested	intronic	1	0	0	0	0	0	0	0	0
XR_002127953.1	0	0.014	0	0.041482	noncoding	612	LOC109401352	LOC109401406	XM_019673958.1	sense	intergenic	3754	same_strand	downstream	0.956	0.445	0.956	0	0	0	0	0	0.956
XR_002127954.1	0	0.602	1	0.0343918	noncoding	482	LOC109401357	LOC109401388	XM_019673937.1	sense	intergenic	15116	same_strand	downstream	1	0	0	0	0	0	0	0	0
XR_002127955.1	0	0.726	1	0.0279219	noncoding	257	LOC109401359	LOC109401346	XM_019673856.1	sense	intergenic	95136	same_strand	downstream	NA	NA	NA	NA	NA	NA	NA	NA	NA
XR_002127956.1	0	0.116	0	0.0865399	noncoding	563	LOC109401360	LOC109401380	XM_019673918.1	antisense	intergenic	453	divergent	upstream	NA	NA	NA	NA	NA	NA	NA	NA	NA
XR_002127957.1	0	0.024	0	0.0210961	noncoding	425	LOC109401361	LOC109401396	XM_019673946.1	sense	intergenic	1167	same_strand	upstream	NA	NA	NA	NA	NA	NA	NA	NA	NA
XR_002127958.1	0	0.026	0	1.00928e-06	noncoding	513	LOC109401362	LOC109401347	XM_019673857.1	antisense	intergenic	1112	convergent	downstream	NA	NA	NA	NA	NA	NA	NA	NA	NA
XR_002127959.1	0	0.052	0	0.0107025	noncoding	586	LOC109401372	LOC109401370	XM_019673898.1	sense	genic	0	nested	intronic	1	0	0	0	0	0	0	0	0
XR_002127960.1	0	0.002	0	0.00586333	noncoding	493	LOC109401382	LOC109401380	XM_019673917.1	antisense	genic	0	nested	intronic	NA	NA	NA	NA	NA	NA	NA	NA	NA
XR_002127961.1	0	0.02	0	0.00778648	noncoding	336	LOC109401389	LOC109401387	XM_019673932.1	sense	intergenic	8162	same_strand	downstream	1	0	0	0	0	0	0	0	0
XR_002127962.1	0	0.136	0	0.0298531	noncoding	183	LOC109401395	LOC109401394	XM_019673945.1	sense	genic	0	nested	intronic	NA	NA	NA	NA	NA	NA	NA	NA	NA
XR_002127963.1	0	0.05	0	0.0270465	noncoding	323	LOC109401407	LOC109401406	XM_019673958.1	sense	genic	0	nested	intronic	NA	NA	NA	NA	NA	NA	NA	NA	NA
XR_002127965.2	0	0.006	0	0.0349255	noncoding	615	NA	NA	NA	NA	NA	NA	NA	NA	0.956	0	0	0	0	0	0	0	0
XR_002127966.2	0	0.006	0	0.0425391	noncoding	645	NA	NA	NA	NA	NA	NA	NA	NA	NA	NA	NA	NA	NA	NA	NA	NA	NA
XR_002127967.1	0	0.094	0	0.0479687	noncoding	856	LOC109401444	LOC109401442	XM_019673999.1	antisense	intergenic	10914	convergent	downstream	0.9	0	0	0	0	0	0	0	0
XR_002127968.1	0	0	0	0.0417968	noncoding	960	LOC109401444	LOC109401442	XM_019673999.1	antisense	intergenic	10914	convergent	downstream	0.944	0	0	0	0	0	0	0	0
XR_002127970.1	0	0.988	1	0.972963	coding	1140	LOC109401452	LOC109401449	XM_019674006.1	antisense	genic	0	nested	intronic	0.926	0	0	0	0	0	0	0	0
XR_002127971.1	0	0.004	0	0.0994599	noncoding	510	LOC109401453	LOC109401505	XM_019674084.1	antisense	intergenic	1540	convergent	downstream	0.978	0	0.978	0	0	0	0	0.204	0.978
XR_002127972.1	0	0.01	0	0.00361804	noncoding	565	LOC109401454	LOC109401501	XM_019674078.1	antisense	intergenic	988	convergent	downstream	NA	NA	NA	NA	NA	NA	NA	NA	NA
XR_002127973.1	0	0.006	0	0.00368568	noncoding	745	LOC109401454	LOC109401501	XM_019674078.1	antisense	intergenic	753	convergent	downstream	NA	NA	NA	NA	NA	NA	NA	NA	NA
XR_002127974.1	0	0.01	0	0.00362999	noncoding	501	LOC109401454	LOC109401501	XM_019674078.1	antisense	intergenic	988	convergent	downstream	NA	NA	NA	NA	NA	NA	NA	NA	NA
XR_002127975.1	0	0.572	1	0.01007	noncoding	153	LOC109401460	LOC109401494	XM_019674069.1	antisense	intergenic	1012	divergent	upstream	NA	NA	NA	NA	NA	NA	NA	NA	NA
XR_002127976.1	0	0.088	0	0.0075298	noncoding	246	LOC109401461	LOC109401504	XM_019674083.1	antisense	intergenic	3211	divergent	upstream	NA	NA	NA	NA	NA	NA	NA	NA	NA
XR_002127977.1	0	0.056	0	0.012131	noncoding	334	LOC109401463	LOC109401462	XM_019674027.1	antisense	intergenic	1356	divergent	upstream	NA	NA	NA	NA	NA	NA	NA	NA	NA
XR_002127978.1	0	0.006	0	1.4467e-05	noncoding	445	LOC109401470	LOC109401455	XM_019674023.1	sense	genic	0	nested	intronic	NA	NA	NA	NA	NA	NA	NA	NA	NA
XR_002127979.1	0	0.004	0	0.00264157	noncoding	465	LOC109401471	LOC109401469	XM_019674038.1	sense	intergenic	127	same_strand	upstream	0.967	0.376	0	0.52	0	0	0	0	0.52
XR_002127980.1	0	0.012	0	0.00282202	noncoding	325	LOC109401471	LOC109401469	XM_019674038.1	sense	intergenic	127	same_strand	upstream	0.815	0.52	0.064	0.646	0	0	0.267	0.208	0.646
XR_002127981.1	0	0.096	0	0.00584238	noncoding	371	LOC109401475	LOC109401445	XM_019674001.1	sense	intergenic	4409	same_strand	downstream	NA	NA	NA	NA	NA	NA	NA	NA	NA
XR_002127982.1	0	0.05	0	0.00297731	noncoding	349	LOC109401481	LOC109401480	XM_019674052.1	sense	genic	0	nested	intronic	NA	NA	NA	NA	NA	NA	NA	NA	NA
XR_002127984.1	1	0.038	0	0.0124512	noncoding	358	LOC109401506	LOC109401488	XM_019674062.1	sense	intergenic	18183	same_strand	downstream	0.867	0.867	0.387	0.341	0	0	0.62	0.248	0.867
XR_002127985.1	0	0.004	0	0.0138195	noncoding	1240	LOC109401510	LOC109401491	XM_019674066.1	antisense	intergenic	1075	divergent	upstream	0.978	0	0	0	0	0	0	0	0
XR_002127986.1	0	0.01	0	0.0511274	noncoding	2619	LOC109401511	LOC109401493	XM_019674067.1	sense	intergenic	6984	same_strand	upstream	NA	NA	NA	NA	NA	NA	NA	NA	NA
XR_002127987.1	0	0.04	0	0.183622	noncoding	491	LOC109401524	LOC109401550	XM_019674122.1	sense	intergenic	2238	same_strand	upstream	NA	NA	NA	NA	NA	NA	NA	NA	NA
XR_002127988.1	0	0.934	1	0.10681	noncoding	408	LOC109401525	LOC109401544	XM_019674114.1	antisense	intergenic	8737	divergent	upstream	NA	NA	NA	NA	NA	NA	NA	NA	NA
XR_002127989.1	0	0.01	0	0.00892436	noncoding	518	LOC109401526	LOC109401529	XM_019674100.1	antisense	intergenic	2950	convergent	downstream	0.878	0.878	0.5	0.638	0.294	0.507	0.388	0.433	0.878
XR_002127990.1	0	0.086	0	0.0123364	noncoding	496	LOC109401527	LOC109401514	XM_019674089.1	antisense	intergenic	59152	convergent	downstream	NA	NA	NA	NA	NA	NA	NA	NA	NA
XR_002127991.1	0	0.094	0	0.0209022	noncoding	513	LOC109401528	LOC109401514	XM_019674089.1	antisense	intergenic	23487	convergent	downstream	NA	NA	NA	NA	NA	NA	NA	NA	NA
XR_002127992.1	0	0	0	1.36291e-05	noncoding	552	NA	NA	NA	NA	NA	NA	NA	NA	NA	NA	NA	NA	NA	NA	NA	NA	NA
XR_002127993.1	0	0.006	0	1.24153e-05	noncoding	490	NA	NA	NA	NA	NA	NA	NA	NA	NA	NA	NA	NA	NA	NA	NA	NA	NA
XR_002127994.1	0	0.32	0	0.0177825	noncoding	210	LOC109401531	LOC109401519	XM_019674095.1	antisense	intergenic	7989	divergent	upstream	NA	NA	NA	NA	NA	NA	NA	NA	NA
XR_002127995.1	0	0.004	0	0.00369741	noncoding	648	LOC109401540	LOC109401529	XM_019674100.1	sense	intergenic	66576	same_strand	downstream	NA	NA	NA	NA	NA	NA	NA	NA	NA
XR_002127996.1	0	0.11	0	1.54667e-05	noncoding	218	LOC109401548	LOC109401542	XM_019674112.1	sense	intergenic	8177	same_strand	upstream	NA	NA	NA	NA	NA	NA	NA	NA	NA
XR_002127997.1	0	0.01	0	0.0156025	noncoding	990	LOC109401555	LOC109401533	XM_019674102.1	sense	intergenic	43827	same_strand	upstream	NA	NA	NA	NA	NA	NA	NA	NA	NA
XR_002127998.1	0	0.01	0	0.0156025	noncoding	990	LOC109401556	LOC109401541	XM_019674111.1	sense	intergenic	50593	same_strand	downstream	NA	NA	NA	NA	NA	NA	NA	NA	NA
XR_002127999.1	0	0.074	0	0.0329377	noncoding	371	LOC109401554	LOC109401545	XM_019674118.1	antisense	intergenic	228	convergent	downstream	NA	NA	NA	NA	NA	NA	NA	NA	NA
XR_002128000.1	1	0	0	0.0227802	noncoding	931	LOC109401560	LOC109401546	XM_019674115.1	sense	intergenic	56181	same_strand	downstream	0.607	0.246	0.268	0.208	0.088	0.195	0.376	0.179	0.376
XR_002128001.1	1	0	0	0.0195813	noncoding	872	LOC109401560	LOC109401546	XM_019674115.1	sense	intergenic	56181	same_strand	downstream	0.459	0.378	0.267	0.352	0.257	0.305	0.364	0.384	0.384
XR_002128002.1	0	0.01	0	0.0160044	noncoding	1363	LOC109401565	LOC109401529	XM_019674100.1	sense	intergenic	77515	same_strand	upstream	0.822	0.141	0	0.263	0	0	0	0	0.263
XR_002128003.1	1	0.03	0	0.0641296	noncoding	1825	LOC109401566	LOC109401529	XM_019674100.1	sense	intergenic	86951	same_strand	upstream	1	0	0	0	0	0	0	0	0
XR_002128004.1	0	0.02	0	0.129306	noncoding	788	LOC109401576	LOC109401573	XM_019674146.1	sense	intergenic	9234	same_strand	downstream	0.778	0	0	0	0	0	0	0	0
XR_002128005.1	0	0.016	0	0.149494	noncoding	779	LOC109401578	LOC109401601	XM_019674176.1	antisense	intergenic	2233	divergent	upstream	0.941	0.059	0	0	0.544	0.443	0	0.084	0.544
XR_002128006.1	0	0.02	0	0.179337	noncoding	832	LOC109401580	LOC109401573	XM_019674146.1	antisense	intergenic	6601	convergent	downstream	NA	NA	NA	NA	NA	NA	NA	NA	NA
XR_002128007.1	1	0.008	0	0.00559377	noncoding	1222	LOC109401594	LOC109401593	XM_019674170.1	antisense	intergenic	63624	divergent	upstream	0.215	0.21	0.184	0.187	0.15	0.174	0.189	0.193	0.21
XR_002128008.1	0	0	0	0.0258229	noncoding	847	LOC109401607	LOC109401600	XM_019674175.1	antisense	intergenic	4392	divergent	upstream	NA	NA	NA	NA	NA	NA	NA	NA	NA
XR_002128009.1	0	0	0	0.0174879	noncoding	776	LOC109401607	LOC109401600	XM_019674175.1	antisense	intergenic	4392	divergent	upstream	NA	NA	NA	NA	NA	NA	NA	NA	NA
XR_002128010.1	0	0.024	0	0.0109199	noncoding	715	LOC109401608	LOC109401600	XM_019674175.1	antisense	intergenic	5889	divergent	upstream	1	0	0	0	0	0	0	0	0
XR_002128011.1	1	0.044	0	0.0144163	noncoding	1389	LOC109401611	LOC109401618	XM_019674190.1	sense	intergenic	29711	same_strand	downstream	0.8	0.703	0.314	0.687	0.8	0.687	0.755	0.694	0.8
XR_002128012.1	0	0.03	0	0.342167	noncoding	760	LOC109401620	LOC109401666	XM_019674245.1	antisense	intergenic	1231	divergent	upstream	0.876	0.484	0.524	0.413	0.607	0.584	0.472	0.663	0.663
XR_002128013.1	0	0.036	0	0.0495305	noncoding	290	NA	NA	NA	NA	NA	NA	NA	NA	NA	NA	NA	NA	NA	NA	NA	NA	NA
XR_002128014.1	0	0.004	0	0.0133643	noncoding	589	LOC109401626	LOC109401673	XM_019674255.1	sense	intergenic	4095	same_strand	upstream	1	0	0	0	0	0	0	0	0
XR_002128015.1	0	0.022	0	0.0311785	noncoding	385	LOC109401628	LOC109401676	XM_019674263.1	antisense	intergenic	1523	divergent	upstream	NA	NA	NA	NA	NA	NA	NA	NA	NA
XR_002128016.1	0	0.036	0	0.00644384	noncoding	404	LOC109401629	LOC109401666	XM_019674245.1	sense	intergenic	93252	same_strand	upstream	NA	NA	NA	NA	NA	NA	NA	NA	NA
XR_002128017.1	0	0.118	0	0.00348406	noncoding	350	LOC109401629	LOC109401666	XM_019674245.1	sense	intergenic	93252	same_strand	upstream	NA	NA	NA	NA	NA	NA	NA	NA	NA
XR_002128018.1	0	0.386	0	0.0186733	noncoding	220	LOC109401630	LOC109401625	XM_019674195.1	antisense	intergenic	42512	divergent	upstream	NA	NA	NA	NA	NA	NA	NA	NA	NA
XR_002128019.1	0	0.002	0	0.0388384	noncoding	992	LOC109401635	LOC109401632	XM_019674202.1	antisense	genic	0	nested	intronic	0.933	0.096	0	0.652	0	0	0	0	0.652
XR_002128020.1	0	0.002	0	0.0173152	noncoding	659	LOC109401636	LOC109401632	XM_019674201.1	antisense	genic	0	nested	intronic	0.956	0	0	0.538	0	0	0	0	0.538
XR_002128021.1	0	0.016	0	0.0224318	noncoding	401	LOC109401637	LOC109401632	XM_019674202.1	antisense	genic	0	nested	intronic	NA	NA	NA	NA	NA	NA	NA	NA	NA
XR_002128022.1	0	0	0	0.0187631	noncoding	499	LOC109401640	LOC109401656	XM_019674233.1	antisense	intergenic	3785	divergent	upstream	0.922	0	0	0	0	0	0	0	0
XR_002128023.2	0	0.02	0	0.0116197	noncoding	357	LOC109401646	LOC109401645	XM_019674217.1	antisense	genic	0	nested	intronic	NA	NA	NA	NA	NA	NA	NA	NA	NA
XR_002128024.1	3	0.006	0	0.04433	noncoding	1426	LOC109401648	LOC109401631	XM_019674197.1	sense	intergenic	32015	same_strand	downstream	0.813	0	0	0	0	0	0	0	0
XR_002128025.1	0	0.004	0	0.0199574	noncoding	717	LOC109401651	LOC109401649	XM_019674223.1	antisense	genic	0	nested	intronic	1	0	0	0	0	0	0	0	0
XR_002128026.1	0	0.002	0	0.0156147	noncoding	1246	LOC109401687	LOC109401638	XM_019674210.1	sense	intergenic	23765	same_strand	downstream	1	0	0	0	1	0	0	0	1
XR_002128027.1	1	0	0	0.0299262	noncoding	2236	LOC109401688	LOC109401618	XM_019674190.1	sense	intergenic	38084	same_strand	downstream	0.672	0.544	0.13	0.312	0	0	0.002	0	0.544
XR_002128028.1	0	0.002	0	0.0134077	noncoding	684	LOC109401705	LOC109401704	XM_019674285.1	antisense	intergenic	29349	convergent	downstream	NA	NA	NA	NA	NA	NA	NA	NA	NA
XR_002128029.1	0	0.892	1	0.257936	noncoding	923	LOC109401706	LOC109401715	XM_019674298.1	sense	intergenic	5021	same_strand	downstream	NA	NA	NA	NA	NA	NA	NA	NA	NA
XR_002128031.1	1	0.006	0	0.0137412	noncoding	601	LOC109401714	LOC109401713	XM_019674297.1	antisense	genic	0	containing	intronic	0.347	0.263	0.282	0.237	0.169	0.184	0.214	0.219	0.282
XR_002128032.1	0	0.008	0	0.0369188	noncoding	655	LOC109401714	LOC109401713	XM_019674297.1	antisense	intergenic	6823	convergent	downstream	NA	NA	NA	NA	NA	NA	NA	NA	NA
XR_002128033.1	1	0	0	0.0125844	noncoding	574	LOC109401714	LOC109401713	XM_019674297.1	antisense	genic	0	containing	intronic	NA	NA	NA	NA	NA	NA	NA	NA	NA
XR_002128034.1	0	0.018	0	0.0374016	noncoding	1456	LOC109401718	LOC109401717	XM_019674305.1	sense	genic	0	nested	intronic	1	0	0	1	0	0	0	0	1
XR_002128035.1	0	0.016	0	0.0378124	noncoding	1393	LOC109401718	LOC109401717	XM_019674305.1	sense	genic	0	nested	intronic	0.906	0.709	0.879	0	0	0.26	0	0.605	0.879
XR_002128036.1	1	0	0	0.0340211	noncoding	605	LOC109401723	LOC109401708	XM_019674288.1	sense	intergenic	17760	same_strand	upstream	NA	NA	NA	NA	NA	NA	NA	NA	NA
XR_002128037.1	0	0.002	0	0.0154891	noncoding	721	NA	NA	NA	NA	NA	NA	NA	NA	NA	NA	NA	NA	NA	NA	NA	NA	NA
XR_002128038.1	0	0.006	0	0.0556658	noncoding	1233	LOC109401741	LOC109401737	XM_019674332.1	antisense	intergenic	2431	convergent	downstream	0.939	0	0.108	0.109	0.265	0.199	0	0.216	0.265
XR_002128039.1	0	0.002	0	0.0967818	noncoding	1061	LOC109401749	LOC109401778	XM_019674392.1	sense	intergenic	11612	same_strand	upstream	0.756	0.426	0.356	0.444	0.551	0.626	0.581	0.572	0.626
XR_002128040.1	0	0.006	0	0.229933	noncoding	836	LOC109401756	LOC109401778	XM_019674392.1	antisense	intergenic	967	divergent	upstream	0.522	0.435	0.384	0.197	0.325	0.132	0.367	0.004	0.435
XR_002128041.1	0	0.012	0	0.0114684	noncoding	443	LOC109401757	LOC109401793	XM_019674407.1	antisense	intergenic	31989	divergent	upstream	0.844	0	0	0	0	0	0	0	0
XR_002128042.1	0	0.018	0	0.0273207	noncoding	458	LOC109401760	LOC109401768	XM_019674369.1	antisense	intergenic	520	divergent	upstream	NA	NA	NA	NA	NA	NA	NA	NA	NA
XR_002128043.1	0	0.02	0	0.0296518	noncoding	563	LOC109401760	LOC109401768	XM_019674369.1	antisense	intergenic	611	divergent	upstream	NA	NA	NA	NA	NA	NA	NA	NA	NA
XR_002128044.1	0	0	0	0.00946022	noncoding	1107	LOC109401761	LOC109401751	XM_019674345.1	antisense	intergenic	94835	divergent	upstream	0.494	0.208	0.258	0.122	0.035	0.007	0	0	0.258
XR_002128045.1	0	0	0	0.00946022	noncoding	1107	LOC109401762	LOC109401751	XM_019674345.1	antisense	intergenic	84464	divergent	upstream	0.494	0.208	0.258	0.122	0.035	0.007	0	0	0.258
XR_002128046.1	0	0.034	0	0.0105993	noncoding	282	LOC109401772	LOC109401771	XM_019674382.1	antisense	genic	0	nested	intronic	NA	NA	NA	NA	NA	NA	NA	NA	NA
XR_002128048.1	0	0.16	0	0.0612658	noncoding	403	LOC109401797	LOC109401783	XM_019674398.1	sense	intergenic	5776	same_strand	upstream	NA	NA	NA	NA	NA	NA	NA	NA	NA
XR_002128049.1	0	0.002	0	0.0778493	noncoding	717	LOC109401823	LOC109401825	XM_019674438.1	antisense	intergenic	493	divergent	upstream	0.885	0.257	0.433	0.336	0.569	0.532	0.462	0.52	0.569
XR_002128050.1	0	0.004	0	0.0588944	noncoding	851	LOC109401845	LOC109401913	XM_019674529.1	antisense	intergenic	1681	divergent	upstream	0.874	0	0	0	0	0	0	0	0
XR_002128051.1	0	0.096	0	0.484716	noncoding	689	LOC109401846	LOC109401876	XM_019674472.1	antisense	intergenic	7635	divergent	upstream	0.778	0.668	0.588	0.47	0.436	0.457	0.593	0.554	0.668
XR_002128052.1	0	0.086	0	1.2865e-05	noncoding	225	LOC109401847	LOC109401912	XM_019674527.1	sense	intergenic	14944	same_strand	upstream	NA	NA	NA	NA	NA	NA	NA	NA	NA
XR_002128053.1	0	0.074	0	0.00276647	noncoding	229	LOC109401847	LOC109401912	XM_019674528.1	sense	intergenic	5741	same_strand	upstream	NA	NA	NA	NA	NA	NA	NA	NA	NA
XR_002128054.1	0	0.016	0	0.0582746	noncoding	875	LOC109401850	LOC109401927	XM_019674552.1	antisense	intergenic	30891	convergent	downstream	NA	NA	NA	NA	NA	NA	NA	NA	NA
XR_002128055.1	0	0.178	0	0.0567199	noncoding	910	LOC109401851	LOC109401899	XM_019674514.1	antisense	intergenic	7408	convergent	downstream	0.756	0	0	0	0	0	0	0	0
XR_002128056.1	0	0.002	0	0.00391869	noncoding	546	LOC109401854	LOC109401872	XM_019674468.1	antisense	intergenic	2256	divergent	upstream	0.88	0.487	0.88	0.556	0.473	0.47	0.392	0.518	0.88
XR_002128057.1	0	0.042	0	0.329374	noncoding	872	LOC109401857	LOC109401876	XM_019674472.1	antisense	intergenic	4517	divergent	upstream	0.978	0	0	0	0	0	0	0	0
XR_002128058.1	0	0.06	0	0.0880098	noncoding	269	LOC109401853	LOC109401571	XM_019674145.1	sense	intergenic	541	same_strand	upstream	NA	NA	NA	NA	NA	NA	NA	NA	NA
XR_002128059.1	0	0	0	0.0459879	noncoding	1105	LOC109401858	LOC109401903	XM_019674519.1	antisense	intergenic	10204	convergent	downstream	1	0	0	0	0	0	0	0	0
XR_002128060.1	0	0.002	0	0.0401342	noncoding	921	LOC109401860	LOC109401861	XM_019674462.1	antisense	intergenic	28655	convergent	downstream	NA	NA	NA	NA	NA	NA	NA	NA	NA
XR_002128061.2	0	0.104	0	0.0327916	noncoding	250	LOC109401863	LOC109401843	XM_019674452.1	sense	intergenic	13996	same_strand	upstream	NA	NA	NA	NA	NA	NA	NA	NA	NA
XR_002128062.1	0	0.936	1	0.921938	coding	719	LOC109401864	LOC109401861	XM_019674461.1	antisense	intergenic	214	convergent	downstream	NA	NA	NA	NA	NA	NA	NA	NA	NA
XR_002128063.1	0	0.002	0	0.0129727	noncoding	761	LOC109401865	LOC109401861	XM_019674461.1	antisense	intergenic	28693	divergent	upstream	0.97	0.446	0	0	0	0.503	0	0	0.503
XR_002128064.1	5	0.04	0	0.113233	noncoding	203	LOC109401869	LOC109401842	XM_019674451.1	antisense	intergenic	75696	divergent	upstream	0.933	0.092	0	0.031	0.039	0	0.332	0.071	0.332
XR_002128065.1	0	0.922	1	0.00992629	noncoding	672	LOC109401870	LOC109401866	XM_019674463.1	antisense	genic	0	nested	intronic	NA	NA	NA	NA	NA	NA	NA	NA	NA
XR_002128066.1	0	0.056	0	0.714132	coding	1182	LOC109401906	LOC109401903	XM_019674520.1	sense	genic	0	nested	intronic	0.793	0.258	0.439	0.31	0.624	0.655	0.595	0.448	0.655
XR_002128067.1	3	0	0	0.0285989	noncoding	799	LOC109401908	LOC109401907	XM_019674522.1	antisense	genic	0	nested	intronic	NA	NA	NA	NA	NA	NA	NA	NA	NA
XR_002128068.1	1	0	0	0.0385157	noncoding	1369	LOC109401909	LOC109401894	XM_019674504.1	antisense	intergenic	211	divergent	upstream	0.878	0.878	0.254	0.468	0	0	0.453	0.301	0.878
XR_002128069.1	0	0.006	0	0.0280831	noncoding	1049	LOC109401946	LOC109401945	XM_019674574.1	antisense	genic	0	nested	intronic	0.978	0	0	0	0	0	0	0	0
XR_002128070.1	0	0	0	0.0380197	noncoding	1369	LOC109401948	LOC109401891	XM_019674499.1	antisense	intergenic	4332	divergent	upstream	0.9	0.62	0.361	0.333	0.302	0	0.634	0.447	0.634
XR_002128071.2	0	0.004	0	0.0156532	noncoding	780	LOC109401960	LOC109401978	XM_019674598.1	sense	intergenic	33380	same_strand	downstream	0.933	0.597	0.702	0.243	0.128	0.14	0	0.26	0.702
XR_002128072.1	0	0.028	0	0.0538312	noncoding	468	LOC109401963	LOC109401952	XM_019674577.1	sense	intergenic	39498	same_strand	downstream	NA	NA	NA	NA	NA	NA	NA	NA	NA
XR_002128073.1	0	0.024	0	0.0204746	noncoding	427	LOC109401964	LOC109401953	XM_019674578.1	antisense	intergenic	2728	divergent	upstream	NA	NA	NA	NA	NA	NA	NA	NA	NA
XR_002128074.1	0	0.032	0	0.24788	noncoding	604	LOC109401965	LOC109401953	XM_019674578.1	sense	intergenic	29296	same_strand	upstream	NA	NA	NA	NA	NA	NA	NA	NA	NA
XR_002128075.1	0	0.004	0	0.0101123	noncoding	471	LOC109401966	LOC109401976	XM_019674595.1	antisense	intergenic	286	divergent	upstream	NA	NA	NA	NA	NA	NA	NA	NA	NA
XR_002128076.2	1	0.004	0	0.0545003	noncoding	1308	LOC109401981	LOC109401976	XM_019674595.1	antisense	intergenic	12275	divergent	upstream	0.844	0	0.844	0.584	0.601	0	0	0.735	0.844
XR_002128077.2	1	0.002	0	0.0427103	noncoding	998	LOC109401981	LOC109401976	XM_019674595.1	antisense	intergenic	12274	divergent	upstream	0.941	0	0	0.08	0	0	0.941	0	0.941
XR_002128078.1	0	0.004	0	0.0228508	noncoding	1452	LOC109401986	LOC109401952	XM_019674577.1	sense	intergenic	26512	same_strand	upstream	NA	NA	NA	NA	NA	NA	NA	NA	NA
XR_002128079.1	0	0.1	0	0.0211813	noncoding	306	NA	NA	NA	NA	NA	NA	NA	NA	NA	NA	NA	NA	NA	NA	NA	NA	NA
XR_002128080.1	0	0.006	0	0.0647876	noncoding	859	LOC109401988	LOC109401977	XM_019674596.1	antisense	intergenic	1263	divergent	upstream	0.526	0.376	0.414	0.344	0.342	0.34	0.346	0.362	0.414
XR_002128081.1	0	0.016	0	0.112124	noncoding	603	LOC109401988	LOC109401977	XM_019674596.1	antisense	intergenic	1263	divergent	upstream	0.637	0.307	0.438	0.522	0.013	0.023	0.216	0.457	0.522
XR_002128082.1	0	0.002	0	0.0636905	noncoding	506	LOC109401990	LOC109401961	XM_019674585.1	antisense	intergenic	19256	convergent	downstream	NA	NA	NA	NA	NA	NA	NA	NA	NA
XR_002128083.1	0	0.002	0	0.137862	noncoding	499	LOC109401990	LOC109401961	XM_019674585.1	antisense	intergenic	19256	convergent	downstream	NA	NA	NA	NA	NA	NA	NA	NA	NA
XR_002128084.1	0	0.012	0	0.100478	noncoding	474	LOC109401990	LOC109401961	XM_019674585.1	antisense	intergenic	19256	convergent	downstream	NA	NA	NA	NA	NA	NA	NA	NA	NA
XR_002128085.1	0	0.002	0	0.0636905	noncoding	506	LOC109401991	LOC109401961	XM_019674585.1	sense	intergenic	19790	same_strand	downstream	NA	NA	NA	NA	NA	NA	NA	NA	NA
XR_002128086.1	0	0.002	0	0.137862	noncoding	499	LOC109401991	LOC109401961	XM_019674585.1	sense	intergenic	19784	same_strand	downstream	NA	NA	NA	NA	NA	NA	NA	NA	NA
XR_002128087.1	0	0.012	0	0.100478	noncoding	474	LOC109401991	LOC109401961	XM_019674585.1	sense	intergenic	19776	same_strand	downstream	NA	NA	NA	NA	NA	NA	NA	NA	NA
XR_002128088.1	0	0.016	0	0.0178185	noncoding	838	LOC109402007	LOC109401994	XM_019674608.1	sense	intergenic	6639	same_strand	upstream	NA	NA	NA	NA	NA	NA	NA	NA	NA
XR_002128089.1	0	0.006	0	0.0221386	noncoding	764	LOC109402007	LOC109401994	XM_019674608.1	sense	intergenic	6639	same_strand	upstream	NA	NA	NA	NA	NA	NA	NA	NA	NA
XR_002128090.1	0	0.016	0	0.0296087	noncoding	817	LOC109402007	LOC109401994	XM_019674608.1	sense	intergenic	6639	same_strand	upstream	NA	NA	NA	NA	NA	NA	NA	NA	NA
XR_002128091.1	0	0.002	0	0.0240163	noncoding	477	LOC109402008	LOC109402016	XM_019674621.1	sense	intergenic	3605	same_strand	upstream	NA	NA	NA	NA	NA	NA	NA	NA	NA
XR_002128092.1	0	0.006	0	0.00514346	noncoding	460	LOC109402008	LOC109402016	XM_019674621.1	sense	intergenic	3605	same_strand	upstream	NA	NA	NA	NA	NA	NA	NA	NA	NA
XR_002128093.1	0	0.018	0	0.226117	noncoding	1041	LOC109402009	LOC109401998	XM_019674611.1	sense	intergenic	44	same_strand	downstream	NA	NA	NA	NA	NA	NA	NA	NA	NA
XR_002128094.1	0	0.092	0	0.00580033	noncoding	254	LOC109402011	LOC109402016	XM_019674622.1	sense	intergenic	5739	same_strand	downstream	NA	NA	NA	NA	NA	NA	NA	NA	NA
XR_002128095.1	1	0.002	0	0.244328	noncoding	864	LOC109402012	LOC109402016	XM_019674621.1	antisense	intergenic	32736	divergent	upstream	NA	NA	NA	NA	NA	NA	NA	NA	NA
XR_002128096.1	0	0.016	0	0.0462197	noncoding	548	LOC109402013	LOC109402022	XM_019674627.1	antisense	intergenic	5601	convergent	downstream	NA	NA	NA	NA	NA	NA	NA	NA	NA
XR_002128097.1	0	0.048	0	0.0575928	noncoding	365	NA	NA	NA	NA	NA	NA	NA	NA	0.822	0	0.213	0	0	0	0	0	0.213
XR_002128098.1	0	0.488	1	2.02825e-06	noncoding	172	LOC109402018	LOC109402016	XM_019674621.1	antisense	genic	0	nested	intronic	NA	NA	NA	NA	NA	NA	NA	NA	NA
XR_002128099.1	0	0.04	0	2.4065e-06	noncoding	145	LOC109402019	LOC109402016	XM_019674622.1	antisense	genic	0	nested	intronic	NA	NA	NA	NA	NA	NA	NA	NA	NA
XR_002128100.1	0	0	0	0.383129	noncoding	788	NA	NA	NA	NA	NA	NA	NA	NA	1	0	0	0	0	0	1	0	1
XR_002128101.1	0	0.018	0	0.0755547	noncoding	1111	NA	NA	NA	NA	NA	NA	NA	NA	1	0	0	0	0	0	0	0	0
XR_002128102.1	0	0.004	0	0.0233223	noncoding	777	LOC109402028	LOC109401999	XM_019674613.1	sense	intergenic	25542	same_strand	upstream	NA	NA	NA	NA	NA	NA	NA	NA	NA
XR_002128103.1	0	0.036	0	0.00461506	noncoding	264	NA	NA	NA	NA	NA	NA	NA	NA	0.739	0.049	0	0.06	0	0	0	0.069	0.069
XR_002128104.1	0	0.002	0	0.108951	noncoding	1526	LOC109402041	LOC109402044	XM_019674647.2	antisense	intergenic	3944	divergent	upstream	0.833	0	0.017	0	0	0.167	0.296	0	0.296
XR_002128105.1	0	0.012	0	0.0692177	noncoding	977	LOC109402064	LOC109402086	XM_019674701.1	sense	intergenic	11124	same_strand	downstream	0.967	0	0	0	0	0	0	0	0
XR_002128106.1	0	0.006	0	0.0164858	noncoding	1093	LOC109402066	LOC109402076	XM_019674682.1	antisense	intergenic	24761	divergent	upstream	0.989	0.989	0	0	0	0	0	0	0.989
XR_002128107.1	0	0.116	0	0.025508	noncoding	693	LOC109402071	LOC109402072	XM_019674669.1	sense	intergenic	44478	same_strand	upstream	NA	NA	NA	NA	NA	NA	NA	NA	NA
XR_002128108.1	1	0.024	0	0.00278492	noncoding	482	LOC109402084	LOC109402059	XM_019674660.1	antisense	intergenic	6645	convergent	downstream	0.456	0.272	0.155	0.212	0.043	0.11	0.239	0.213	0.272
XR_002128109.2	0	0	0	0.0251542	noncoding	598	NA	NA	NA	NA	NA	NA	NA	NA	NA	NA	NA	NA	NA	NA	NA	NA	NA
XR_002128110.2	0	0.018	0	0.034033	noncoding	583	NA	NA	NA	NA	NA	NA	NA	NA	NA	NA	NA	NA	NA	NA	NA	NA	NA
XR_002128113.1	0	0.016	0	0.00315053	noncoding	576	LOC109402102	LOC109402099	XM_019674717.1	sense	genic	0	nested	intronic	NA	NA	NA	NA	NA	NA	NA	NA	NA
XR_002128114.1	0	0.004	0	0.237791	noncoding	965	LOC109402106	LOC109402103	XM_019674723.1	sense	intergenic	3549	same_strand	downstream	1	0	0	0	0	0	0	0	0
XR_002128115.1	0	0.336	0	0.0715332	noncoding	176	LOC109402108	LOC109402118	XM_019674741.1	antisense	intergenic	1933	divergent	upstream	NA	NA	NA	NA	NA	NA	NA	NA	NA
XR_002128117.1	0	0.03	0	0.173746	noncoding	714	LOC109402138	LOC109402139	XM_019674766.1	antisense	intergenic	48925	convergent	downstream	0.978	0.978	0	0	0	0	0.807	0	0.978
XR_002128118.1	0	0.018	0	0.018286	noncoding	601	LOC109402146	LOC109402148	XM_019674773.1	sense	intergenic	369	same_strand	upstream	1	0	0	0	0	0	0	0	0
XR_002128119.1	0	0.064	0	0.00544461	noncoding	275	LOC109402149	LOC109402147	XM_019674772.1	antisense	genic	0	nested	intronic	NA	NA	NA	NA	NA	NA	NA	NA	NA
XR_002128120.1	0	0	0	0.0198516	noncoding	891	LOC109402188	LOC109402183	XM_019674821.1	sense	intergenic	11438	same_strand	upstream	0.889	0	0	0	0	0	0	0	0
XR_002128121.1	0	0.038	0	0.0257442	noncoding	623	LOC109402186	LOC109402145	XM_019674804.1	antisense	genic	0	nested	intronic	NA	NA	NA	NA	NA	NA	NA	NA	NA
XR_002128122.2	0	0.03	0	0.0911152	noncoding	848	LOC109402191	LOC109402251	XM_019674901.1	antisense	intergenic	32880	divergent	upstream	0.967	0	0	0	0	0	0	0	0
XR_002128123.1	0	0.094	0	0.12652	noncoding	872	LOC109402192	LOC109402185	XM_019674823.1	antisense	intergenic	1399	convergent	downstream	0.911	0	0	0	0.239	0	0	0	0.239
XR_002128124.1	0	0.104	0	0.0583513	noncoding	658	LOC109402193	LOC109402216	XM_019674846.1	sense	intergenic	7754	same_strand	downstream	NA	NA	NA	NA	NA	NA	NA	NA	NA
XR_002128125.1	0	0	0	0.0532316	noncoding	584	LOC109402196	LOC109402218	XM_019674855.1	sense	intergenic	15560	same_strand	downstream	NA	NA	NA	NA	NA	NA	NA	NA	NA
XR_002128126.1	0	0.008	0	0.0254464	noncoding	451	LOC109402197	LOC109402182	XM_019674820.1	antisense	intergenic	52208	divergent	upstream	NA	NA	NA	NA	NA	NA	NA	NA	NA
XR_002128127.1	0	0.002	0	0.0105902	noncoding	1113	LOC109402198	LOC109402250	XM_019674894.1	sense	intergenic	15043	same_strand	upstream	NA	NA	NA	NA	NA	NA	NA	NA	NA
XR_002128128.1	0	0.002	0	0.0377567	noncoding	603	LOC109402199	LOC109402183	XM_019674821.1	antisense	intergenic	1836	divergent	upstream	NA	NA	NA	NA	NA	NA	NA	NA	NA
XR_002128129.1	0	0.07	0	0.053146	noncoding	858	LOC109402200	LOC109402182	XM_019674820.1	sense	intergenic	30878	same_strand	downstream	1	0	0	0	0	0	0	0	0
XR_002128130.1	0	0.012	0	1.86896e-05	noncoding	743	LOC109402204	LOC109402233	XM_019674872.1	sense	intergenic	17536	same_strand	downstream	0.6	0.569	0.47	0.502	0.468	0.507	0.543	0.533	0.569
XR_002128131.1	0	0.004	0	0.0803699	noncoding	664	LOC109402205	LOC109402206	XM_019674835.1	antisense	intergenic	13467	divergent	upstream	0.719	0.596	0.681	0.567	0.661	0.68	0.627	0.546	0.681
XR_002128132.1	0	0.006	0	0.131784	noncoding	1050	LOC109402208	LOC109402206	XM_019674835.1	antisense	genic	0	overlapping	exonic	0.922	0.922	0.695	0	0.475	0.212	0.162	0.247	0.922
XR_002128133.1	0	0.014	0	0.0646149	noncoding	547	LOC109402209	LOC109402183	XM_019674821.1	antisense	intergenic	6590	divergent	upstream	NA	NA	NA	NA	NA	NA	NA	NA	NA
XR_002128134.1	0	0.082	0	0.00903059	noncoding	249	LOC109402211	LOC109402243	XM_019674886.1	antisense	intergenic	97523	divergent	upstream	NA	NA	NA	NA	NA	NA	NA	NA	NA
XR_002128135.1	0	0.004	0	0.0125069	noncoding	535	LOC109402214	LOC109402213	XM_019674845.1	antisense	intergenic	1149	divergent	upstream	NA	NA	NA	NA	NA	NA	NA	NA	NA
XR_002128136.1	0	0.024	0	0.277148	noncoding	542	LOC109402220	LOC109402218	XM_019674856.1	sense	genic	0	nested	intronic	NA	NA	NA	NA	NA	NA	NA	NA	NA
XR_002128137.1	0	0.03	0	0.197785	noncoding	659	LOC109402223	LOC109402222	XM_019674859.1	sense	genic	0	nested	intronic	NA	NA	NA	NA	NA	NA	NA	NA	NA
XR_002128138.1	0	0.284	0	0.632419	coding	645	LOC109402228	LOC109402227	XM_019674867.1	sense	genic	0	nested	intronic	0.894	0.27	0.171	0.181	0.644	0.587	0.714	0.572	0.714
XR_002128139.1	0	0.242	0	0.546252	coding	663	LOC109402228	LOC109402227	XM_019674866.1	sense	genic	0	nested	intronic	1	0	0	0	0	0	0	0	0
XR_002128140.1	0	0	0	0.00396732	noncoding	920	LOC109402230	LOC109402227	XM_019674867.1	sense	genic	0	nested	intronic	0.854	0.266	0.628	0.491	0.419	0.31	0.596	0.541	0.628
XR_002128141.1	1	0.002	0	0.171995	noncoding	1515	LOC109402248	LOC109402218	XM_019674853.1	sense	intergenic	4939	same_strand	downstream	0.297	0.075	0.074	0.006	0.066	0.099	0.063	0.057	0.099
XR_002128142.2	0	0.03	0	0.0911152	noncoding	848	LOC109402254	LOC109402251	XM_019674901.1	antisense	intergenic	24418	divergent	upstream	0.967	0	0	0	0	0	0	0	0
XR_002128143.1	0	0	0	0.01744	noncoding	824	LOC109402255	LOC109402189	XM_019674825.1	sense	intergenic	35495	same_strand	downstream	0.8	0.8	0.571	0.687	0.603	0.571	0.689	0.58	0.8
XR_002128144.1	0	0.036	0	0.0897901	noncoding	457	NA	NA	NA	NA	NA	NA	NA	NA	NA	NA	NA	NA	NA	NA	NA	NA	NA
XR_002128146.1	1	0.014	0	0.164837	noncoding	722	LOC109402274	LOC109402259	XM_019674908.1	antisense	intergenic	13106	divergent	upstream	1	0	0	0	1	0	0	0	1
XR_002128147.1	0	0.012	0	0.0142566	noncoding	511	LOC109402276	LOC109402275	XM_019674926.1	sense	intergenic	13818	same_strand	upstream	NA	NA	NA	NA	NA	NA	NA	NA	NA
XR_002128148.1	0	0.152	0	0.00284252	noncoding	179	NA	NA	NA	NA	NA	NA	NA	NA	NA	NA	NA	NA	NA	NA	NA	NA	NA
XR_002128149.1	0	0.144	0	0.301308	noncoding	846	LOC109402282	LOC109402283	XM_019674933.1	antisense	intergenic	2464	divergent	upstream	0.911	0.911	0	0	0	0	0.142	0	0.911
XR_002128151.1	0	0.558	1	0.0977339	noncoding	950	LOC109402305	LOC109402303	XM_019674958.1	antisense	intergenic	58372	convergent	downstream	NA	NA	NA	NA	NA	NA	NA	NA	NA
XR_002128152.1	0	0.562	1	0.0979188	noncoding	943	LOC109402305	LOC109402303	XM_019674958.1	antisense	intergenic	58372	convergent	downstream	NA	NA	NA	NA	NA	NA	NA	NA	NA
XR_002128153.1	0	0.064	0	0.00253747	noncoding	436	LOC109402311	LOC109402303	XM_019674958.1	antisense	intergenic	52856	convergent	downstream	NA	NA	NA	NA	NA	NA	NA	NA	NA
XR_002128154.1	0	0.008	0	0.0662642	noncoding	429	LOC109402311	LOC109402303	XM_019674958.1	antisense	intergenic	52856	convergent	downstream	NA	NA	NA	NA	NA	NA	NA	NA	NA
XR_002128155.1	0	0.482	1	0.0362051	noncoding	227	LOC109402312	LOC109402323	XM_019674986.1	sense	intergenic	40478	same_strand	downstream	NA	NA	NA	NA	NA	NA	NA	NA	NA
XR_002128156.1	0	0.568	1	0.970581	coding	596	LOC109402313	LOC109402307	XM_019674961.1	antisense	intergenic	98926	divergent	upstream	0.963	0	0	0	0	0.963	0.637	0.629	0.963
XR_002128157.1	1	0.024	0	7.51402e-06	noncoding	368	LOC109402315	LOC109402338	XM_019675006.1	antisense	intergenic	6405	divergent	upstream	NA	NA	NA	NA	NA	NA	NA	NA	NA
XR_002128158.1	0	0.414	0	0.00663844	noncoding	289	NA	NA	NA	NA	NA	NA	NA	NA	NA	NA	NA	NA	NA	NA	NA	NA	NA
XR_002128159.1	0	0.062	0	0.0515104	noncoding	388	LOC109402318	LOC109402323	XM_019674986.1	sense	intergenic	68209	same_strand	downstream	0.978	0	0.978	0	0.036	0	0	0	0.978
XR_002128160.1	0	0.578	1	0.12343	noncoding	379	LOC109402322	LOC109402320	XM_019674971.1	antisense	genic	0	nested	intronic	NA	NA	NA	NA	NA	NA	NA	NA	NA
XR_002128161.1	0	0.78	1	0.409635	noncoding	927	LOC109402324	LOC109402323	XM_019674984.1	sense	genic	0	nested	intronic	NA	NA	NA	NA	NA	NA	NA	NA	NA
XR_002128162.1	0	0.014	0	0.00557232	noncoding	381	LOC109402325	LOC109402323	XM_019674984.1	sense	genic	0	nested	intronic	NA	NA	NA	NA	NA	NA	NA	NA	NA
XR_002128167.1	0	0.008	0	0.0166571	noncoding	589	LOC109402357	LOC109402367	XM_019675036.1	sense	intergenic	2343	same_strand	downstream	NA	NA	NA	NA	NA	NA	NA	NA	NA
XR_002128168.2	0	0.002	0	0.0192939	noncoding	572	LOC109402358	LOC109402371	XM_019675038.2	sense	intergenic	1246	same_strand	downstream	1	0	0	0	0	0	0	0	0
XR_002128169.1	0	0.182	0	0.296913	noncoding	590	LOC109402359	LOC109402367	XM_019675036.1	sense	intergenic	4705	same_strand	upstream	NA	NA	NA	NA	NA	NA	NA	NA	NA
XR_002128170.1	0	0.006	0	0.188325	noncoding	1046	LOC109402068	LOC109401158	XM_019674000.1	sense	intergenic	89812	same_strand	upstream	0.941	0	0	0	0	0	0	0	0
XR_002128173.1	0	0.296	0	0.251772	noncoding	283	LOC109402368	LOC109402367	XM_019675036.1	antisense	genic	0	nested	intronic	NA	NA	NA	NA	NA	NA	NA	NA	NA
XR_002128174.1	0	0.016	0	0.0250278	noncoding	1113	LOC109402370	LOC109402369	XM_019675037.1	antisense	genic	0	nested	intronic	NA	NA	NA	NA	NA	NA	NA	NA	NA
XR_002128175.1	0	0.002	0	0.0193488	noncoding	1299	LOC109402375	LOC109402433	XM_019675119.1	sense	intergenic	3344	same_strand	downstream	0.978	0	0.386	0	0	0	0	0	0.386
XR_002128176.1	0	0.002	0	0.0127214	noncoding	1294	LOC109402375	LOC109402433	XM_019675119.1	sense	intergenic	3344	same_strand	downstream	0.978	0	0	0	0.978	0	0	0	0.978
XR_002128177.1	0	0.012	0	0.0403696	noncoding	651	LOC109402386	LOC109402421	XM_019675096.1	sense	intergenic	23291	same_strand	upstream	0.822	0	0.278	0	0.523	0	0.726	0.689	0.726
XR_002128179.1	0	0.07	0	0.0196052	noncoding	532	LOC109402389	LOC109402447	XM_019675137.1	antisense	intergenic	1225	divergent	upstream	1	0	0	0	0	0	0	0	0
XR_002128180.1	0	0.012	0	5.18674e-07	noncoding	647	LOC109402390	LOC109402424	XM_019675099.1	sense	intergenic	49539	same_strand	upstream	NA	NA	NA	NA	NA	NA	NA	NA	NA
XR_002128181.1	0	0.126	0	0.0498971	noncoding	260	LOC109402393	LOC109402404	XM_019675078.1	sense	intergenic	4629	same_strand	downstream	NA	NA	NA	NA	NA	NA	NA	NA	NA
XR_002128182.2	0	0.176	0	0.317427	noncoding	869	LOC109402394	LOC109402355	XM_019675025.1	antisense	genic	0	nested	intronic	0.978	0	0.049	0	0	0	0	0.978	0.978
XR_002128183.1	0	0.176	0	0.387544	noncoding	873	LOC109402394	LOC109402355	XM_019675025.1	antisense	genic	0	nested	intronic	1	0	0	0	0	0	0	0	0
XR_002128184.1	0	0	0	0.110181	noncoding	568	LOC109402408	LOC109402409	XM_019675082.1	antisense	intergenic	3619	divergent	upstream	0.874	0.627	0.562	0.589	0.874	0.643	0.688	0.651	0.874
XR_002128185.1	0	0.012	0	0.006029	noncoding	410	LOC109402418	LOC109402417	XM_019675091.1	antisense	genic	0	nested	intronic	NA	NA	NA	NA	NA	NA	NA	NA	NA
XR_002128186.1	0	0.002	0	0.00439489	noncoding	807	LOC109402422	LOC109402423	XM_019675097.1	sense	intergenic	318	same_strand	upstream	0.759	0.495	0.306	0.376	0.17	0.23	0.416	0.376	0.495
XR_002128187.1	0	0.042	0	0.0288013	noncoding	487	LOC109402438	LOC109402437	XM_019675124.1	antisense	genic	0	nested	intronic	NA	NA	NA	NA	NA	NA	NA	NA	NA
XR_002128188.1	0	0.008	0	9.78269e-06	noncoding	331	LOC109402439	LOC109402437	XM_019675124.1	antisense	genic	0	nested	intronic	NA	NA	NA	NA	NA	NA	NA	NA	NA
XR_002128189.1	0	0.014	0	0.958711	coding	1350	LOC109402449	LOC109402442	XM_019675129.1	sense	intergenic	3101	same_strand	downstream	0.802	0	0.103	0	0.02	0.054	0	0.037	0.103
XR_002128191.1	0	0.002	0	0.0572479	noncoding	925	NA	NA	NA	NA	NA	NA	NA	NA	0.931	0.399	0.55	0.348	0.296	0.178	0.333	0.391	0.55
XR_002128192.1	0	0	0	0.0683726	noncoding	842	LOC109402463	LOC109402421	XM_019675096.1	antisense	intergenic	1787	divergent	upstream	0.8	0	0	0	0	0	0	0	0
XR_002128193.1	1	0.002	0	0.0291909	noncoding	777	NA	NA	NA	NA	NA	NA	NA	NA	1	0	0	0	0	0	0	0	0
XR_002128194.1	0	0	0	0.029394	noncoding	1598	LOC109402481	LOC109621736	XM_020075873.1	antisense	genic	0	nested	intronic	0.967	0.337	0.026	0.444	0	0	0	0	0.444
XR_002128196.2	0	0.13	0	0.0364713	noncoding	470	LOC109402482	LOC109621735	XM_020075871.1	antisense	intergenic	26821	divergent	upstream	NA	NA	NA	NA	NA	NA	NA	NA	NA
XR_002128197.2	0	0.138	0	0.250434	noncoding	529	LOC109402482	LOC109621735	XM_020075871.1	antisense	intergenic	26817	divergent	upstream	NA	NA	NA	NA	NA	NA	NA	NA	NA
XR_002128198.1	0	0.01	0	0.0588903	noncoding	1201	LOC109402483	LOC109402480	XM_019675168.2	sense	intergenic	137	same_strand	downstream	NA	NA	NA	NA	NA	NA	NA	NA	NA
XR_002128199.1	0	0	0	0.0380228	noncoding	617	LOC109402484	LOC109402524	XM_019675221.1	antisense	intergenic	7400	divergent	upstream	NA	NA	NA	NA	NA	NA	NA	NA	NA
XR_002128200.1	0	0.254	0	0.0837613	noncoding	221	LOC109402494	LOC109402493	XM_020075868.1	antisense	genic	0	nested	intronic	NA	NA	NA	NA	NA	NA	NA	NA	NA
XR_002128201.1	0	0.254	0	0.0837613	noncoding	221	LOC109402495	LOC109402493	XM_020075868.1	sense	genic	0	nested	intronic	NA	NA	NA	NA	NA	NA	NA	NA	NA
XR_002128202.1	0	0.066	0	5.32864e-07	noncoding	625	LOC109402514	LOC109621737	XM_020075874.1	antisense	genic	0	nested	intronic	NA	NA	NA	NA	NA	NA	NA	NA	NA
XR_002128203.1	0	0.066	0	5.32864e-07	noncoding	625	LOC109402515	LOC109621737	XM_020075874.1	antisense	genic	0	nested	intronic	NA	NA	NA	NA	NA	NA	NA	NA	NA
XR_002128204.1	3	0.324	0	7.13696e-07	noncoding	334	LOC109402526	LOC109402472	XM_019675159.1	sense	intergenic	54146	same_strand	upstream	0.978	0	0	0	0	0	0	0	0
XR_002128205.2	0	0.146	0	0.0414803	noncoding	442	NA	NA	NA	NA	NA	NA	NA	NA	NA	NA	NA	NA	NA	NA	NA	NA	NA
XR_002128206.2	0	0.224	0	0.262439	noncoding	498	NA	NA	NA	NA	NA	NA	NA	NA	NA	NA	NA	NA	NA	NA	NA	NA	NA
XR_002128208.1	0	0.158	0	0.140943	noncoding	230	NA	NA	NA	NA	NA	NA	NA	NA	NA	NA	NA	NA	NA	NA	NA	NA	NA
XR_002128209.1	0	0.128	0	0.162438	noncoding	347	NA	NA	NA	NA	NA	NA	NA	NA	NA	NA	NA	NA	NA	NA	NA	NA	NA
XR_002128210.1	0	0.038	0	0.0546675	noncoding	1113	LOC109402573	LOC109402588	XM_019675287.1	sense	intergenic	3604	same_strand	upstream	0.856	0	0.066	0	0	0	0	0	0.066
XR_002128212.1	1	0.146	0	0.27674	noncoding	951	LOC109402596	LOC109402572	XM_019675243.1	antisense	intergenic	19103	convergent	downstream	0.848	0.342	0.552	0.422	0.468	0.511	0.611	0.632	0.632
XR_002128213.1	0	0.288	0	0.315011	noncoding	575	LOC109402596	LOC109402572	XM_019675243.1	antisense	intergenic	19103	convergent	downstream	0.564	0.268	0.326	0.342	0.417	0.478	0.437	0.442	0.478
XR_002128214.1	0	0.246	0	0.16925	noncoding	709	LOC109402596	LOC109402572	XM_019675243.1	antisense	intergenic	19103	convergent	downstream	0.739	0.374	0.491	0.47	0.487	0.549	0.626	0.594	0.626
XR_002128215.1	0	0.46	1	0.978212	coding	1038	NA	NA	NA	NA	NA	NA	NA	NA	0.68	0.379	0.457	0.308	0.331	0.26	0.382	0.443	0.457
XR_002128216.1	0	0.01	0	0.0185194	noncoding	921	NA	NA	NA	NA	NA	NA	NA	NA	NA	NA	NA	NA	NA	NA	NA	NA	NA
XR_002128217.1	0	0.266	0	0.0430979	noncoding	754	NA	NA	NA	NA	NA	NA	NA	NA	NA	NA	NA	NA	NA	NA	NA	NA	NA
XR_002128218.1	0	0.002	0	0.0438318	noncoding	557	LOC109402614	LOC109402607	XM_019675308.1	sense	intergenic	26723	same_strand	downstream	NA	NA	NA	NA	NA	NA	NA	NA	NA
XR_002128219.1	1	0.108	0	0.0481818	noncoding	432	LOC109402621	LOC109402650	XM_019675354.1	antisense	intergenic	9709	convergent	downstream	0.889	0	0	0	0.025	0.375	0.171	0.571	0.571
XR_002128220.1	1	0.584	1	0.0578653	noncoding	289	LOC109402621	LOC109402650	XM_019675354.1	antisense	intergenic	9709	convergent	downstream	NA	NA	NA	NA	NA	NA	NA	NA	NA
XR_002128221.1	0	0.7	1	0.0244523	noncoding	147	NA	NA	NA	NA	NA	NA	NA	NA	NA	NA	NA	NA	NA	NA	NA	NA	NA
XR_002128222.1	3	0.306	0	0.443101	noncoding	1988	NA	NA	NA	NA	NA	NA	NA	NA	0.589	0	0	0	0.067	0.049	0	0	0.067
XR_002128225.1	0	0.002	0	0.0149268	noncoding	530	LOC109402656	LOC109402655	XM_019675358.1	sense	intergenic	3771	same_strand	downstream	NA	NA	NA	NA	NA	NA	NA	NA	NA
XR_002128226.1	0	0.004	0	0.00472539	noncoding	516	LOC109402660	LOC109402145	XM_019674804.1	antisense	intergenic	11535	divergent	upstream	NA	NA	NA	NA	NA	NA	NA	NA	NA
XR_002128227.1	0	0.026	0	0.106941	noncoding	1247	LOC109402670	LOC109402691	XM_019675394.1	sense	intergenic	1343	same_strand	downstream	0.908	0.908	0.497	0.432	0.822	0.334	0.717	0	0.908
XR_002128228.1	0	0.314	0	0.130253	noncoding	535	LOC109402673	LOC109402672	XM_019675373.1	sense	intergenic	35597	same_strand	downstream	0.978	0	0	0	0	0	0	0	0
XR_002128229.1	0	0.194	0	0.0394437	noncoding	369	LOC109402677	LOC109402675	XM_019675375.1	sense	intergenic	4984	same_strand	upstream	0.989	0	0	0	0	0	0	0	0
XR_002128230.2	0	0.016	0	0.0206597	noncoding	572	LOC109402687	LOC109402684	XM_019675389.1	antisense	genic	0	nested	intronic	NA	NA	NA	NA	NA	NA	NA	NA	NA
XR_002128231.1	0	0.014	0	0.011115	noncoding	610	LOC109402687	LOC109402684	XM_019675389.1	antisense	genic	0	nested	intronic	NA	NA	NA	NA	NA	NA	NA	NA	NA
XR_002128232.1	0	0.008	0	0.0111139	noncoding	766	LOC109402687	LOC109402683	XM_019675388.1	sense	genic	0	nested	intronic	NA	NA	NA	NA	NA	NA	NA	NA	NA
XR_002128233.1	1	0.01	0	0.328072	noncoding	1017	NA	NA	NA	NA	NA	NA	NA	NA	0.775	0.486	0.414	0.591	0.317	0.337	0.36	0.509	0.591
XR_002128234.2	0	0	0	0.0166695	noncoding	1527	LOC109402695	LOC109621926	XM_020076119.1	antisense	intergenic	11409	divergent	upstream	0.738	0.582	0.368	0.314	0.233	0.419	0.457	0.372	0.582
XR_002128235.1	0	0.07	0	0.057199	noncoding	404	NA	NA	NA	NA	NA	NA	NA	NA	NA	NA	NA	NA	NA	NA	NA	NA	NA
XR_002128236.1	0	0	0	0.0339691	noncoding	1058	LOC109402700	LOC109402720	XM_019675418.1	sense	intergenic	86853	same_strand	downstream	NA	NA	NA	NA	NA	NA	NA	NA	NA
XR_002128237.1	0	0.032	0	0.0316298	noncoding	690	LOC109402707	LOC109402720	XM_019675418.1	sense	intergenic	75119	same_strand	downstream	1	0	0	0	0	0	0	0	0
XR_002128238.1	1	0.074	0	0.00989212	noncoding	556	NA	NA	NA	NA	NA	NA	NA	NA	0.872	0	0	0	0	0	0	0	0
XR_002128239.1	0	0.022	0	0.015708	noncoding	518	LOC109402714	LOC109402744	XM_019675456.1	sense	intergenic	14197	same_strand	downstream	NA	NA	NA	NA	NA	NA	NA	NA	NA
XR_002128240.1	0	0.032	0	0.0351614	noncoding	705	LOC109402707	LOC109402720	XM_019675418.1	sense	intergenic	75119	same_strand	downstream	NA	NA	NA	NA	NA	NA	NA	NA	NA
XR_002128241.1	0	0.004	0	0.0768909	noncoding	885	LOC109402715	LOC109402721	XM_019675415.1	antisense	intergenic	7864	divergent	upstream	0.793	0.457	0.587	0.709	0.516	0.611	0.428	0.45	0.709
XR_002128242.1	0	0.01	0	0.0348863	noncoding	520	LOC109402717	LOC109402733	XM_019675443.1	antisense	intergenic	5431	divergent	upstream	1	0	0	0	0	0	0	0	0
XR_002128243.1	0	0.01	0	0.0616108	noncoding	552	LOC109402724	LOC109402723	XM_019675417.1	antisense	genic	0	nested	intronic	NA	NA	NA	NA	NA	NA	NA	NA	NA
XR_002128244.1	0	0.042	0	0.0108254	noncoding	375	LOC109402738	LOC109402519	XM_019675215.1	antisense	intergenic	47090	divergent	upstream	NA	NA	NA	NA	NA	NA	NA	NA	NA
XR_002128247.1	0	0.136	0	0.0134742	noncoding	214	NA	NA	NA	NA	NA	NA	NA	NA	0.883	0	0	0	0	0	0	0	0
XR_002128248.1	1	0.012	0	0.0041623	noncoding	864	NA	NA	NA	NA	NA	NA	NA	NA	0.784	0	0	0	0	0	0	0	0
XR_002128249.1	0	0.05	0	0.00443987	noncoding	653	LOC109402766	LOC109402762	XM_019675471.1	antisense	genic	0	nested	intronic	NA	NA	NA	NA	NA	NA	NA	NA	NA
XR_002128250.1	0	0	0	0.0292936	noncoding	1248	LOC109402767	LOC109402804	XM_019675518.1	antisense	intergenic	14273	divergent	upstream	0.939	0.351	0.267	0.03	0.507	0.072	0.071	0.198	0.507
XR_002128251.1	1	0.002	0	0.161968	noncoding	1152	LOC109402768	LOC109402850	XM_019675590.1	antisense	intergenic	283	divergent	upstream	0.756	0.488	0.459	0.286	0.153	0.419	0.339	0.706	0.706
XR_002128252.1	0	0.002	0	0.0905548	noncoding	674	LOC109402769	LOC109402845	XM_019675583.1	antisense	intergenic	1288	divergent	upstream	0.815	0.815	0.806	0.439	0.349	0.081	0.543	0.506	0.815
XR_002128256.1	0	0	0	0.015988	noncoding	878	LOC109402774	LOC109402754	XM_019675466.1	sense	intergenic	5117	same_strand	downstream	NA	NA	NA	NA	NA	NA	NA	NA	NA
XR_002128257.1	0	0.168	0	0.0190984	noncoding	309	LOC109402778	LOC109402777	XM_019675483.1	antisense	genic	0	nested	intronic	NA	NA	NA	NA	NA	NA	NA	NA	NA
XR_002128258.1	0	0.13	0	0.132169	noncoding	600	LOC109402779	LOC109402804	XM_019675518.1	sense	intergenic	24467	same_strand	upstream	NA	NA	NA	NA	NA	NA	NA	NA	NA
XR_002128259.1	0	0.098	0	0.0111548	noncoding	369	LOC109402781	LOC109402855	XM_019675595.1	sense	intergenic	25213	same_strand	upstream	0.967	0	0	0	0	0	0	0	0
XR_002128260.1	0	0.044	0	0.0105964	noncoding	406	LOC109402781	LOC109402855	XM_019675595.1	sense	intergenic	18766	same_strand	upstream	1	0	0	0	0	0	0	0	0
XR_002128261.1	0	0.012	0	0.0450461	noncoding	534	LOC109402783	LOC109402855	XM_019675595.1	sense	intergenic	18835	same_strand	upstream	NA	NA	NA	NA	NA	NA	NA	NA	NA
XR_002128262.1	0	0.002	0	0.0147846	noncoding	757	LOC109402782	LOC109402754	XM_019675466.1	antisense	genic	0	overlapping	exonic	NA	NA	NA	NA	NA	NA	NA	NA	NA
XR_002128263.1	1	0.398	0	0.0174528	noncoding	343	LOC109402792	LOC109402787	XM_019675495.1	antisense	intergenic	71590	divergent	upstream	0.902	0	0	0	0	0	0	0	0
XR_002128264.1	0	0.004	0	0.0430309	noncoding	936	LOC109402796	LOC109402794	XM_019675509.1	antisense	genic	0	nested	intronic	0.956	0	0	0	0	0	0	0	0
XR_002128265.1	0	0.058	0	0.064465	noncoding	855	LOC109402797	LOC109402787	XM_019675495.1	sense	intergenic	10537	same_strand	upstream	NA	NA	NA	NA	NA	NA	NA	NA	NA
XR_002128266.1	0	0.004	0	0.095234	noncoding	1004	LOC109402805	LOC109402787	XM_019675495.1	sense	intergenic	28278	same_strand	upstream	NA	NA	NA	NA	NA	NA	NA	NA	NA
XR_002128267.1	1	0.004	0	0.0222974	noncoding	645	LOC109402815	LOC109402806	XM_019675524.1	sense	intergenic	75654	same_strand	downstream	0.916	0.041	0	0	0	0	0.023	0	0.041
XR_002128269.1	0	0.024	0	0.0497893	noncoding	687	LOC109402822	LOC109402819	XM_019675548.1	antisense	genic	0	nested	intronic	NA	NA	NA	NA	NA	NA	NA	NA	NA
XR_002128270.2	0	0.106	0	0.153487	noncoding	508	LOC109402821	LOC109402787	XM_019675495.1	sense	intergenic	4274	same_strand	upstream	0.922	0.545	0	0	0	0	0	0	0.545
XR_002128271.1	0	0.108	0	0.0614651	noncoding	611	NA	NA	NA	NA	NA	NA	NA	NA	NA	NA	NA	NA	NA	NA	NA	NA	NA
XR_002128272.2	1	0.054	0	0.0376981	noncoding	465	NA	NA	NA	NA	NA	NA	NA	NA	NA	NA	NA	NA	NA	NA	NA	NA	NA
XR_002128273.1	0	0.01	0	0.0553336	noncoding	755	LOC109402863	LOC109402877	XM_019675603.1	sense	intergenic	1213	same_strand	upstream	0.478	0.327	0.389	0.416	0.473	0.466	0.423	0.478	0.478
XR_002128274.1	0	0.01	0	0.0131738	noncoding	483	NA	NA	NA	NA	NA	NA	NA	NA	0.867	0	0.101	0	0	0	0	0	0.101
XR_002128275.1	0	0.058	0	7.87364e-07	noncoding	304	LOC109402866	LOC109402897	XM_019675638.1	antisense	intergenic	4944	convergent	downstream	NA	NA	NA	NA	NA	NA	NA	NA	NA
XR_002128276.1	0	0.004	0	0.0495603	noncoding	717	LOC109402867	LOC109402899	XM_019675640.1	sense	intergenic	49665	same_strand	upstream	NA	NA	NA	NA	NA	NA	NA	NA	NA
XR_002128277.1	1	0	0	0.0294454	noncoding	945	LOC109402864	LOC109403104	XM_019675845.1	sense	intergenic	2862	same_strand	downstream	0.983	0	0	0	0	0	0	0	0
XR_002128278.1	0	0	0	0.0127569	noncoding	722	NA	NA	NA	NA	NA	NA	NA	NA	NA	NA	NA	NA	NA	NA	NA	NA	NA
XR_002128279.1	0	0	0	0.00346651	noncoding	480	NA	NA	NA	NA	NA	NA	NA	NA	NA	NA	NA	NA	NA	NA	NA	NA	NA
XR_002128280.1	0	0.016	0	0.0142503	noncoding	154	LOC109402872	LOC109402904	XM_019675645.1	antisense	intergenic	9677	divergent	upstream	NA	NA	NA	NA	NA	NA	NA	NA	NA
XR_002128281.1	0	0.252	0	0.217879	noncoding	400	LOC109402873	LOC109402893	XM_019675626.1	sense	intergenic	12187	same_strand	downstream	NA	NA	NA	NA	NA	NA	NA	NA	NA
XR_002128282.1	0	0.09	0	0.0114359	noncoding	346	LOC109402875	LOC109402868	XM_019675602.1	sense	intergenic	78661	same_strand	downstream	NA	NA	NA	NA	NA	NA	NA	NA	NA
XR_002128283.1	0	0.1	0	0.00265214	noncoding	343	LOC109402876	LOC109402868	XM_019675602.1	sense	intergenic	86318	same_strand	downstream	NA	NA	NA	NA	NA	NA	NA	NA	NA
XR_002128284.1	0	0	0	0.0287198	noncoding	1052	LOC109402874	LOC109403139	XM_019675887.1	antisense	intergenic	13636	convergent	downstream	NA	NA	NA	NA	NA	NA	NA	NA	NA
XR_002128285.1	0	0.012	0	0.0825826	noncoding	762	LOC109402900	LOC109402899	XM_019675640.1	antisense	intergenic	5934	convergent	downstream	1	0	0	0	0	0	0	0	0
XR_002128286.2	0	0.026	0	0.0718924	noncoding	947	LOC109402920	LOC109402954	XM_019675695.1	antisense	intergenic	22303	divergent	upstream	0.552	0.375	0.459	0.343	0.366	0.315	0.253	0.298	0.459
XR_002128287.2	0	0.018	0	0.0991792	noncoding	556	LOC109402924	LOC109402954	XM_019675695.1	sense	intergenic	28814	same_strand	upstream	0.911	0.911	0.563	0	0	0	0	0	0.911
XR_002128288.1	0	0.18	0	0.0246633	noncoding	246	LOC109402925	LOC109402949	XM_019675689.1	sense	intergenic	26263	same_strand	upstream	NA	NA	NA	NA	NA	NA	NA	NA	NA
XR_002128289.1	0	0.04	0	0.0179605	noncoding	367	LOC109402944	LOC109402890	XM_019675656.1	antisense	genic	0	nested	intronic	NA	NA	NA	NA	NA	NA	NA	NA	NA
XR_002128290.1	1	0.362	0	0.159195	noncoding	425	LOC109402957	LOC109402918	XM_019675660.1	antisense	intergenic	12695	convergent	downstream	0.922	0	0	0	0	0	0	0	0
XR_002128291.1	1	0	0	0.168642	noncoding	1663	LOC109402958	LOC109402949	XM_019675689.1	sense	intergenic	7938	same_strand	upstream	0.849	0.495	0.435	0.389	0.494	0.571	0.517	0.647	0.647
XR_002128292.1	0	0.122	0	0.121633	noncoding	274	NA	NA	NA	NA	NA	NA	NA	NA	NA	NA	NA	NA	NA	NA	NA	NA	NA
XR_002128293.1	0	0.054	0	0.00502078	noncoding	393	NA	NA	NA	NA	NA	NA	NA	NA	NA	NA	NA	NA	NA	NA	NA	NA	NA
XR_002128294.1	0	0	0	0.0536789	noncoding	3947	NA	NA	NA	NA	NA	NA	NA	NA	0.956	0	0.683	0.956	0	0.416	0	0	0.956
XR_002128295.1	0	0	0	0.0121234	noncoding	1286	NA	NA	NA	NA	NA	NA	NA	NA	NA	NA	NA	NA	NA	NA	NA	NA	NA
XR_002128296.1	0	0.044	0	0.0040242	noncoding	709	NA	NA	NA	NA	NA	NA	NA	NA	1	0	0	0	0	0	0	0	0
XR_002128297.1	0	0.028	0	0.00483568	noncoding	1248	NA	NA	NA	NA	NA	NA	NA	NA	NA	NA	NA	NA	NA	NA	NA	NA	NA
XR_002128298.1	0	0.108	0	1.06749e-05	noncoding	232	LOC109402962	LOC109402973	XM_019675700.1	sense	intergenic	49458	same_strand	downstream	NA	NA	NA	NA	NA	NA	NA	NA	NA
XR_002128299.2	0	0.22	0	0.0645206	noncoding	388	LOC109402967	LOC109402966	XM_019675699.1	sense	intergenic	22672	same_strand	upstream	NA	NA	NA	NA	NA	NA	NA	NA	NA
XR_002128300.2	0	0.064	0	0.443153	noncoding	701	LOC109402968	LOC109402966	XM_019675699.1	sense	intergenic	21444	same_strand	upstream	NA	NA	NA	NA	NA	NA	NA	NA	NA
XR_002128301.1	0	0.018	0	0.00544541	noncoding	302	LOC109402969	LOC109402966	XM_019675699.1	sense	intergenic	10536	same_strand	upstream	NA	NA	NA	NA	NA	NA	NA	NA	NA
XR_002128302.1	0	0.008	0	0.0213027	noncoding	711	LOC109402970	LOC109402979	XM_019675701.1	antisense	intergenic	19706	divergent	upstream	0.594	0	0	0	0	0	0	0	0
XR_002128303.1	0	0.03	0	0.00483568	noncoding	1251	NA	NA	NA	NA	NA	NA	NA	NA	NA	NA	NA	NA	NA	NA	NA	NA	NA
XR_002128304.1	0	0.078	0	0.0400316	noncoding	487	LOC109402972	LOC109402979	XM_019675701.1	sense	intergenic	43545	same_strand	upstream	NA	NA	NA	NA	NA	NA	NA	NA	NA
XR_002128305.1	0	0	0	0.0367728	noncoding	1025	LOC109402974	LOC109402979	XM_019675701.1	antisense	intergenic	44212	divergent	upstream	0.9	0.277	0	0.257	0.183	0.06	0	0.118	0.277
XR_002128306.1	0	0.02	0	0.0126495	noncoding	438	LOC109402975	LOC109402979	XM_019675701.1	sense	intergenic	42684	same_strand	upstream	NA	NA	NA	NA	NA	NA	NA	NA	NA
XR_002128307.1	0	0	0	0.0265151	noncoding	1720	LOC109402976	LOC109402979	XM_019675701.1	sense	intergenic	94417	same_strand	upstream	NA	NA	NA	NA	NA	NA	NA	NA	NA
XR_002128308.1	1	0	0	0.00740948	noncoding	415	LOC109402977	LOC109402979	XM_019675701.1	sense	intergenic	16776	same_strand	upstream	0.978	0	0	0	0	0	0	0	0
XR_002128309.1	0	0.082	0	0.058876	noncoding	621	LOC109402978	LOC109402979	XM_019675701.1	sense	intergenic	15467	same_strand	upstream	0.8	0	0	0	0	0	0	0	0
XR_002128310.1	0	0.01	0	0.0427372	noncoding	548	LOC109402978	LOC109402979	XM_019675701.1	sense	intergenic	15467	same_strand	upstream	0.978	0	0	0	0	0	0	0	0
XR_002128311.1	0	0.016	0	0.0585188	noncoding	540	LOC109402978	LOC109402979	XM_019675701.1	sense	intergenic	15467	same_strand	upstream	1	0	0	0	0	0	0	0	0
XR_002128312.1	0	0.03	0	0.00414637	noncoding	762	NA	NA	NA	NA	NA	NA	NA	NA	NA	NA	NA	NA	NA	NA	NA	NA	NA
XR_002128313.1	9	0.828	1	0.207982	noncoding	621	NA	NA	NA	NA	NA	NA	NA	NA	0.747	0.38	0	0	0	0.244	0	0.122	0.38
XR_002128314.1	0	0.038	0	0.296361	noncoding	646	NA	NA	NA	NA	NA	NA	NA	NA	NA	NA	NA	NA	NA	NA	NA	NA	NA
XR_002128315.2	0	0.016	0	0.0697944	noncoding	598	LOC109402988	LOC109402987	XM_019675705.2	antisense	genic	0	nested	intronic	NA	NA	NA	NA	NA	NA	NA	NA	NA
XR_002128316.1	0	0	0	0.0716445	noncoding	1815	LOC109402989	LOC109402987	XM_019675706.2	antisense	genic	0	nested	intronic	0.878	0.682	0	0	0	0.477	0.173	0.489	0.682
XR_002128317.1	0	0	0	0.0220588	noncoding	1059	NA	NA	NA	NA	NA	NA	NA	NA	0.944	0.944	0.563	0.234	0.279	0.39	0.275	0.819	0.944
XR_002128318.1	0	0.002	0	0.0267679	noncoding	1002	NA	NA	NA	NA	NA	NA	NA	NA	NA	NA	NA	NA	NA	NA	NA	NA	NA
XR_002128319.1	0	0.006	0	0.0808927	noncoding	985	LOC109402992	LOC109402991	XM_019675709.1	sense	intergenic	3718	same_strand	upstream	0.978	0	0	0	0	0	0	0	0
XR_002128320.1	1	0.524	1	0.573364	coding	494	NA	NA	NA	NA	NA	NA	NA	NA	0.989	0	0	0	0	0	0	0	0
XR_002128321.1	0	0.568	1	0.146147	noncoding	306	NA	NA	NA	NA	NA	NA	NA	NA	NA	NA	NA	NA	NA	NA	NA	NA	NA
XR_002128322.1	0	0.002	0	0.0114019	noncoding	643	NA	NA	NA	NA	NA	NA	NA	NA	NA	NA	NA	NA	NA	NA	NA	NA	NA
XR_002128323.1	0	0.006	0	0.135737	noncoding	1071	NA	NA	NA	NA	NA	NA	NA	NA	NA	NA	NA	NA	NA	NA	NA	NA	NA
XR_002128324.1	0	0.006	0	0.16248	noncoding	1081	NA	NA	NA	NA	NA	NA	NA	NA	NA	NA	NA	NA	NA	NA	NA	NA	NA
XR_002128325.1	0	0.004	0	0.0768484	noncoding	1026	LOC109402999	LOC109403000	XM_019675713.1	sense	intergenic	8105	same_strand	upstream	NA	NA	NA	NA	NA	NA	NA	NA	NA
XR_002128326.1	0	0.098	0	0.0217317	noncoding	619	LOC109403002	LOC109403005	XM_019675717.1	sense	intergenic	4881	same_strand	upstream	NA	NA	NA	NA	NA	NA	NA	NA	NA
XR_002128327.1	0	0.042	0	0.0333014	noncoding	504	LOC109403018	LOC109403036	XM_019675744.1	antisense	intergenic	1697	divergent	upstream	0.884	0	0	0	0	0	0	0	0
XR_002128328.1	0	0	0	0.0154448	noncoding	651	LOC109403019	LOC109403063	XM_019675803.1	sense	intergenic	768	same_strand	downstream	1	0	0	0	0	0	0	0	0
XR_002128329.1	0	0.082	0	0.147642	noncoding	642	LOC109403021	LOC109403076	XM_019675813.1	sense	intergenic	7751	same_strand	downstream	NA	NA	NA	NA	NA	NA	NA	NA	NA
XR_002128330.1	0	0.088	0	0.166342	noncoding	653	LOC109403021	LOC109403076	XM_019675813.1	sense	intergenic	7751	same_strand	downstream	NA	NA	NA	NA	NA	NA	NA	NA	NA
XR_002128331.1	0	0.014	0	0.00734916	noncoding	425	LOC109403022	LOC109403079	XM_019675818.1	antisense	intergenic	1251	divergent	upstream	1	0	0	0	0	0	0	0	0
XR_002128332.1	0	0.26	0	0.00376947	noncoding	322	LOC109403023	LOC109403030	XM_019675734.1	antisense	intergenic	1694	divergent	upstream	NA	NA	NA	NA	NA	NA	NA	NA	NA
XR_002128333.1	0	0.7	1	0.0951082	noncoding	574	LOC109403027	LOC109403061	XM_019675798.1	antisense	intergenic	33969	divergent	upstream	NA	NA	NA	NA	NA	NA	NA	NA	NA
XR_002128334.1	0	0.022	0	0.00502639	noncoding	331	LOC109403029	LOC109403015	XM_019675728.1	antisense	genic	0	nested	intronic	NA	NA	NA	NA	NA	NA	NA	NA	NA
XR_002128336.1	0	0.01	0	0.00826034	noncoding	565	LOC109403055	LOC109403054	XM_019675786.1	antisense	genic	0	nested	intronic	NA	NA	NA	NA	NA	NA	NA	NA	NA
XR_002128337.1	0	0.022	0	0.0143117	noncoding	458	LOC109403055	LOC109403054	XM_019675786.1	antisense	genic	0	nested	intronic	NA	NA	NA	NA	NA	NA	NA	NA	NA
XR_002128338.1	0	0.04	0	0.00825206	noncoding	791	LOC109403066	LOC109403065	XM_019675805.2	antisense	genic	0	nested	intronic	NA	NA	NA	NA	NA	NA	NA	NA	NA
XR_002128339.1	0	0.046	0	0.57692	coding	911	LOC109403067	LOC109403065	XM_019675805.2	sense	genic	0	nested	intronic	NA	NA	NA	NA	NA	NA	NA	NA	NA
XR_002128341.1	0	0.03	0	0.063584	noncoding	661	LOC109403075	LOC109403074	XM_019675812.1	antisense	genic	0	nested	intronic	NA	NA	NA	NA	NA	NA	NA	NA	NA
XR_002128342.1	0	0.11	0	0.312996	noncoding	1085	LOC109403086	LOC109403085	XM_019675825.1	sense	genic	0	nested	intronic	NA	NA	NA	NA	NA	NA	NA	NA	NA
XR_002128343.1	0	0.076	0	0.0112884	noncoding	1181	LOC109403090	LOC109403109	XM_019675846.1	antisense	intergenic	11086	convergent	downstream	1	0	0	0	0	0	0	0	0
XR_002128345.1	0	0.014	0	0.0109371	noncoding	357	LOC109403099	LOC109403118	XM_019675853.1	antisense	intergenic	5883	divergent	upstream	NA	NA	NA	NA	NA	NA	NA	NA	NA
XR_002128346.1	0	0.014	0	1.57606e-06	noncoding	369	LOC109403099	LOC109403118	XM_019675853.1	antisense	intergenic	5883	divergent	upstream	NA	NA	NA	NA	NA	NA	NA	NA	NA
XR_002128347.1	0	0.392	0	0.00371638	noncoding	221	LOC109403115	LOC109403101	XM_019675838.1	antisense	intergenic	10026	divergent	upstream	NA	NA	NA	NA	NA	NA	NA	NA	NA
XR_002128348.1	0	0.104	0	0.002736	noncoding	259	LOC109403119	LOC109403112	XM_019675849.1	sense	intergenic	1234	same_strand	upstream	NA	NA	NA	NA	NA	NA	NA	NA	NA
XR_002128349.1	0	0.048	0	0.27635	noncoding	426	NA	NA	NA	NA	NA	NA	NA	NA	0.833	0	0	0	0	0	0	0.07	0.07
XR_002128350.1	0	0.652	1	0.00326986	noncoding	208	LOC109403120	LOC109403126	XM_019675866.1	sense	intergenic	1758	same_strand	downstream	NA	NA	NA	NA	NA	NA	NA	NA	NA
XR_002128351.1	0	0.082	0	0.174927	noncoding	306	NA	NA	NA	NA	NA	NA	NA	NA	NA	NA	NA	NA	NA	NA	NA	NA	NA
XR_002128354.1	0	0.134	0	0.0811969	noncoding	721	LOC109403125	LOC109402854	XM_019675598.1	antisense	intergenic	9836	convergent	downstream	NA	NA	NA	NA	NA	NA	NA	NA	NA
XR_002128355.1	0	0.15	0	0.00677266	noncoding	419	LOC109403132	LOC109402854	XM_019675598.1	antisense	intergenic	3628	convergent	downstream	NA	NA	NA	NA	NA	NA	NA	NA	NA
XR_002128357.1	0	0.258	0	9.71771e-06	noncoding	332	LOC109403152	LOC109402973	XM_019675700.1	antisense	intergenic	49829	convergent	downstream	NA	NA	NA	NA	NA	NA	NA	NA	NA
XR_002128358.1	0	0.008	0	0.0591942	noncoding	837	LOC109403157	LOC109621793	XM_020075908.1	sense	intergenic	1151	same_strand	upstream	NA	NA	NA	NA	NA	NA	NA	NA	NA
XR_002128359.1	0	0.088	0	0.00646439	noncoding	333	LOC109403152	LOC109402973	XM_019675700.1	antisense	intergenic	49829	convergent	downstream	NA	NA	NA	NA	NA	NA	NA	NA	NA
XR_002128360.1	0	0.632	1	0.058932	noncoding	332	LOC109403161	LOC109403183	XM_019675941.2	sense	intergenic	83780	same_strand	upstream	NA	NA	NA	NA	NA	NA	NA	NA	NA
XR_002128361.1	0	0.098	0	0.00613805	noncoding	310	LOC109403163	LOC109402973	XM_019675700.1	antisense	intergenic	42367	convergent	downstream	NA	NA	NA	NA	NA	NA	NA	NA	NA
XR_002128362.1	0	0.056	0	0.323433	noncoding	837	LOC109403166	LOC109403148	XM_019675890.2	sense	genic	0	nested	intronic	0.748	0.285	0	0	0	0	0	0	0.285
XR_002128363.1	0	0.328	0	9.71771e-06	noncoding	315	LOC109403163	LOC109402973	XM_019675700.1	antisense	intergenic	42361	convergent	downstream	NA	NA	NA	NA	NA	NA	NA	NA	NA
XR_002128364.1	0	0.434	1	0.00756027	noncoding	437	LOC109403175	LOC109403169	XM_019675919.1	antisense	intergenic	29343	convergent	downstream	NA	NA	NA	NA	NA	NA	NA	NA	NA
XR_002128365.1	0	0.042	0	0.0573963	noncoding	845	NA	NA	NA	NA	NA	NA	NA	NA	NA	NA	NA	NA	NA	NA	NA	NA	NA
XR_002128367.1	0	0.204	0	0.00345207	noncoding	192	NA	NA	NA	NA	NA	NA	NA	NA	NA	NA	NA	NA	NA	NA	NA	NA	NA
XR_002128369.1	0	0.012	0	0.0589363	noncoding	686	LOC109403202	LOC109403232	XM_019676013.1	antisense	intergenic	2591	divergent	upstream	NA	NA	NA	NA	NA	NA	NA	NA	NA
XR_002128370.1	1	0.002	0	0.128535	noncoding	1367	LOC109403209	LOC109403208	XM_019675964.1	sense	genic	0	nested	intronic	0.88	0.88	0.172	0.257	0.538	0.753	0.562	0.808	0.88
XR_002128371.1	1	0.002	0	0.134777	noncoding	1367	LOC109403210	LOC109403208	XM_019675964.1	antisense	genic	0	nested	intronic	NA	NA	NA	NA	NA	NA	NA	NA	NA
XR_002128372.1	1	0.184	0	0.207354	noncoding	490	NA	NA	NA	NA	NA	NA	NA	NA	0.869	0	0.113	0.299	0.41	0	0	0	0.41
XR_002128373.2	0	0.006	0	0.0888052	noncoding	757	NA	NA	NA	NA	NA	NA	NA	NA	0.944	0.114	0.944	0	0	0	0	0	0.944
XR_002128375.1	2	0.738	1	0.995905	coding	1279	NA	NA	NA	NA	NA	NA	NA	NA	0.744	0	0.172	0.398	0.603	0.112	0	0	0.603
XR_002128376.1	1	0.002	0	0.691985	coding	1176	NA	NA	NA	NA	NA	NA	NA	NA	NA	NA	NA	NA	NA	NA	NA	NA	NA
XR_002128377.1	0	0.012	0	0.00939522	noncoding	590	NA	NA	NA	NA	NA	NA	NA	NA	NA	NA	NA	NA	NA	NA	NA	NA	NA
XR_002128378.1	8	0	0	0.00430495	noncoding	1014	LOC109403248	LOC109403247	XM_019676031.1	sense	intergenic	36638	same_strand	upstream	NA	NA	NA	NA	NA	NA	NA	NA	NA
XR_002128379.1	0	0.002	0	0.0258775	noncoding	967	NA	NA	NA	NA	NA	NA	NA	NA	NA	NA	NA	NA	NA	NA	NA	NA	NA
XR_002128380.1	0	0	0	0.0196599	noncoding	649	LOC109403277	LOC109403272	XM_019676070.1	antisense	genic	0	nested	exonic	1	0	0	0	0	0	0	0	0
XR_002128381.1	8	0	0	0.0138531	noncoding	876	LOC109403289	LOC109403278	XM_019676080.1	sense	intergenic	21376	same_strand	upstream	NA	NA	NA	NA	NA	NA	NA	NA	NA
XR_002128382.1	0	0.004	0	0.161677	noncoding	676	LOC109403294	LOC109403319	XM_019676126.1	antisense	intergenic	1081	divergent	upstream	0.967	0	0	0	0	0	0	0	0
XR_002128383.1	0	0.002	0	0.00773249	noncoding	905	LOC109403295	LOC109403250	XM_019676034.1	antisense	intergenic	81337	divergent	upstream	NA	NA	NA	NA	NA	NA	NA	NA	NA
XR_002128384.1	0	0.094	0	0.312383	noncoding	866	LOC109403296	LOC109403308	XM_019676112.1	sense	intergenic	2463	same_strand	upstream	0.894	0.263	0.048	0.069	0	0	0	0	0.263
XR_002128385.1	0	0.012	0	0.0413004	noncoding	602	LOC109403298	LOC109403308	XM_019676113.1	antisense	intergenic	114	divergent	upstream	NA	NA	NA	NA	NA	NA	NA	NA	NA
XR_002128386.1	0	0.11	0	0.00273825	noncoding	256	LOC109403302	LOC109403251	XM_019676035.1	sense	intergenic	5618	same_strand	downstream	NA	NA	NA	NA	NA	NA	NA	NA	NA
XR_002128387.1	0	0.214	0	0.003306	noncoding	198	LOC109403302	LOC109403251	XM_019676035.1	sense	intergenic	5618	same_strand	downstream	NA	NA	NA	NA	NA	NA	NA	NA	NA
XR_002128388.1	0	0.002	0	0.00998155	noncoding	596	LOC109403324	LOC109403323	XM_019676133.1	antisense	genic	0	nested	intronic	NA	NA	NA	NA	NA	NA	NA	NA	NA
XR_002128389.1	0	0.016	0	0.0330588	noncoding	677	LOC109403333	LOC109403332	XM_019676141.1	sense	genic	0	nested	intronic	0.978	0	0	0	0	0	0	0	0
XR_002128390.1	0	0.046	0	0.775539	coding	886	LOC109403342	LOC109403375	XM_019676192.1	sense	intergenic	2033	same_strand	upstream	0.508	0.402	0.44	0.422	0.478	0.404	0.417	0.364	0.478
XR_002128391.1	0	0.002	0	0.00842381	noncoding	678	LOC109403344	LOC109403351	XM_019676164.1	antisense	intergenic	1768	divergent	upstream	NA	NA	NA	NA	NA	NA	NA	NA	NA
XR_002128392.1	0	0.006	0	0.0234144	noncoding	487	LOC109403345	LOC109403370	XM_019676187.1	antisense	intergenic	1726	convergent	downstream	NA	NA	NA	NA	NA	NA	NA	NA	NA
XR_002128393.1	1	0.034	0	0.00791301	noncoding	425	LOC109403346	LOC109403362	XM_019676177.1	antisense	intergenic	9302	divergent	upstream	NA	NA	NA	NA	NA	NA	NA	NA	NA
XR_002128394.2	0	0.012	0	0.057878	noncoding	618	LOC109403354	LOC109403352	XM_019676165.1	sense	intergenic	175	same_strand	upstream	0.815	0	0	0	0	0	0	0	0
XR_002128395.1	0	0	0	0.0220238	noncoding	523	LOC109403366	LOC109403365	XM_019676184.1	antisense	genic	0	nested	intronic	NA	NA	NA	NA	NA	NA	NA	NA	NA
XR_002128396.1	0	0.006	0	0.080444	noncoding	643	LOC109403371	LOC109403341	XM_019676149.1	antisense	intergenic	98792	divergent	upstream	0.636	0.355	0.229	0.213	0.401	0.342	0.27	0.17	0.401
XR_002128397.1	0	0	0	0.148943	noncoding	1927	LOC109403376	LOC109403372	XM_019676188.1	sense	intergenic	2702	same_strand	downstream	0.77	0.673	0.534	0.524	0.444	0.411	0.533	0.381	0.673
XR_002128398.1	0	0.012	0	0.0120241	noncoding	1346	LOC109403384	LOC109403406	XM_019676234.1	antisense	intergenic	5532	divergent	upstream	NA	NA	NA	NA	NA	NA	NA	NA	NA
XR_002128399.1	0	0.006	0	0.043609	noncoding	561	LOC109403364	LOC109398686	XM_019671098.1	antisense	intergenic	9447	divergent	upstream	NA	NA	NA	NA	NA	NA	NA	NA	NA
XR_002128400.1	0	0.002	0	0.047765	noncoding	1213	LOC109403399	LOC109403380	XM_019676196.1	antisense	intergenic	4883	convergent	downstream	0.852	0.577	0.241	0.561	0.692	0.632	0.659	0.503	0.692
XR_002128401.1	0	0.006	0	0.0274604	noncoding	524	LOC109403409	LOC109403408	XM_019676236.1	antisense	intergenic	17648	divergent	upstream	NA	NA	NA	NA	NA	NA	NA	NA	NA
XR_002128402.1	0	0.01	0	0.0318783	noncoding	584	LOC109403418	LOC109403417	XM_019676246.1	antisense	genic	0	containing	intronic	0.92	0.92	0.525	0	0.305	0.353	0.241	0.425	0.92
XR_002128403.1	0	0.062	0	0.176688	noncoding	721	LOC109403433	LOC109403439	XM_019676257.1	sense	intergenic	7807	same_strand	upstream	NA	NA	NA	NA	NA	NA	NA	NA	NA
XR_002128404.1	0	0.092	0	0.176688	noncoding	707	LOC109403434	LOC109403454	XM_019676285.1	antisense	intergenic	2138	divergent	upstream	0.956	0.213	0.956	0.765	0	0	0	0	0.956
XR_002128405.2	0	0.008	0	0.00946216	noncoding	529	LOC109403436	LOC109403451	XM_019676278.1	antisense	intergenic	754	divergent	upstream	NA	NA	NA	NA	NA	NA	NA	NA	NA
XR_002128406.1	0	0.57	1	0.105117	noncoding	338	LOC109403437	LOC109403448	XM_019676273.1	antisense	intergenic	5468	convergent	downstream	0.978	0	0	0	0	0	0	0	0
XR_002128407.1	0	0.018	0	0.0276167	noncoding	838	LOC109403438	LOC109403446	XM_019676268.1	antisense	intergenic	1610	divergent	upstream	NA	NA	NA	NA	NA	NA	NA	NA	NA
XR_002128408.1	1	0.004	0	0.0219132	noncoding	937	LOC109403445	LOC109403443	XM_019676264.1	antisense	genic	0	overlapping	exonic	0.9	0	0	0	0	0	0	0	0
XR_002128409.1	1	0.006	0	0.0210619	noncoding	954	LOC109403445	LOC109403443	XM_019676264.1	antisense	genic	0	overlapping	exonic	1	0	0	0	0	0	0	0	0
XR_002128410.1	0	0.346	0	0.140575	noncoding	367	LOC109403427	LOC109398778	XM_019671213.1	sense	intergenic	3929	same_strand	upstream	NA	NA	NA	NA	NA	NA	NA	NA	NA
XR_002128411.1	1	0.162	0	0.134469	noncoding	556	LOC109403470	LOC109403474	XM_019676303.1	sense	intergenic	19814	same_strand	downstream	0.807	0	0	0	0	0	0	0	0
XR_002128412.1	0	0	0	0.0920118	noncoding	860	LOC109403471	LOC109403474	XM_019676303.1	sense	intergenic	30660	same_strand	downstream	NA	NA	NA	NA	NA	NA	NA	NA	NA
XR_002128413.1	0	0.238	0	0.0600194	noncoding	280	NA	NA	NA	NA	NA	NA	NA	NA	NA	NA	NA	NA	NA	NA	NA	NA	NA
XR_002128414.1	0	0.096	0	0.100331	noncoding	287	LOC109403473	LOC109403474	XM_019676303.1	sense	intergenic	2875	same_strand	upstream	NA	NA	NA	NA	NA	NA	NA	NA	NA
XR_002128415.1	0	0.002	0	0.014973	noncoding	2462	LOC109403476	LOC109403474	XM_019676303.1	sense	intergenic	54734	same_strand	downstream	0.835	0.835	0.7	0.64	0.668	0.758	0	0.583	0.835
XR_002128416.1	0	0.4	0	0.195343	noncoding	582	LOC109403481	LOC109403435	XM_019676258.1	sense	genic	0	nested	intronic	NA	NA	NA	NA	NA	NA	NA	NA	NA
XR_002128417.1	0	0.004	0	0.134519	noncoding	908	LOC109403486	LOC109403493	XM_019676319.1	sense	intergenic	10821	same_strand	downstream	NA	NA	NA	NA	NA	NA	NA	NA	NA
XR_002128418.1	1	0.456	1	0.0738008	noncoding	443	LOC109403494	LOC109403521	XM_019676341.1	antisense	intergenic	485	convergent	downstream	0.333	0.25	0.286	0.27	0.266	0.235	0.242	0.257	0.286
XR_002128419.1	0	0.01	0	0.143554	noncoding	644	LOC109403496	LOC109403493	XM_019676319.1	sense	intergenic	16444	same_strand	upstream	1	0	0	0	0	0	0	0	0
XR_002128420.1	0	0.016	0	0.145719	noncoding	575	LOC109403496	LOC109403493	XM_019676319.1	sense	intergenic	16444	same_strand	upstream	0.985	0	0	0	0.743	0	0	0	0.743
XR_002128421.1	0	0.004	0	0.0040311	noncoding	496	LOC109403497	LOC109403495	XM_019676320.1	sense	intergenic	31346	same_strand	upstream	NA	NA	NA	NA	NA	NA	NA	NA	NA
XR_002128422.1	0	0.036	0	0.004189	noncoding	854	LOC109403498	LOC109403534	XM_019676355.1	sense	intergenic	5094	same_strand	upstream	0.831	0.609	0.557	0.183	0.237	0.418	0.273	0.522	0.609
XR_002128423.1	0	0.008	0	0.0461229	noncoding	643	LOC109403499	LOC109403531	XM_019676353.1	sense	intergenic	3401	same_strand	downstream	NA	NA	NA	NA	NA	NA	NA	NA	NA
XR_002128424.1	0	0.248	0	0.0484099	noncoding	424	LOC109403500	LOC109403493	XM_019676319.1	antisense	intergenic	9672	convergent	downstream	NA	NA	NA	NA	NA	NA	NA	NA	NA
XR_002128425.1	0	0.004	0	0.0269286	noncoding	630	LOC109403503	LOC109403491	XM_019676317.1	sense	intergenic	13612	same_strand	upstream	NA	NA	NA	NA	NA	NA	NA	NA	NA
XR_002128426.1	0	0.006	0	0.00724624	noncoding	608	LOC109403503	LOC109403491	XM_019676317.1	sense	intergenic	13612	same_strand	upstream	NA	NA	NA	NA	NA	NA	NA	NA	NA
XR_002128427.1	1	0.014	0	0.023387	noncoding	565	NA	NA	NA	NA	NA	NA	NA	NA	0.978	0	0	0	0	0	0	0	0
XR_002128428.1	0	0.002	0	0.00666217	noncoding	560	LOC109403505	LOC109403531	XM_019676353.1	sense	intergenic	12714	same_strand	upstream	NA	NA	NA	NA	NA	NA	NA	NA	NA
XR_002128429.1	0	0.002	0	0.00678596	noncoding	499	LOC109403505	LOC109403531	XM_019676353.1	sense	intergenic	12714	same_strand	upstream	NA	NA	NA	NA	NA	NA	NA	NA	NA
XR_002128430.1	0	0.002	0	0.00450496	noncoding	513	LOC109403505	LOC109403531	XM_019676353.1	sense	intergenic	12708	same_strand	upstream	NA	NA	NA	NA	NA	NA	NA	NA	NA
XR_002128431.1	0	0.002	0	0.00620899	noncoding	573	LOC109403506	LOC109403531	XM_019676353.1	sense	intergenic	18367	same_strand	upstream	NA	NA	NA	NA	NA	NA	NA	NA	NA
XR_002128432.1	0	0.002	0	0.00678596	noncoding	512	LOC109403506	LOC109403531	XM_019676353.1	sense	intergenic	18367	same_strand	upstream	NA	NA	NA	NA	NA	NA	NA	NA	NA
XR_002128433.1	0	0.002	0	0.00442204	noncoding	520	LOC109403506	LOC109403531	XM_019676353.1	sense	intergenic	18367	same_strand	upstream	NA	NA	NA	NA	NA	NA	NA	NA	NA
XR_002128434.1	0	0.008	0	0.00731739	noncoding	597	LOC109403507	LOC109403530	XM_019676352.1	sense	intergenic	4275	same_strand	downstream	NA	NA	NA	NA	NA	NA	NA	NA	NA
XR_002128435.1	1	0	0	0.0316425	noncoding	532	LOC109403510	LOC109403521	XM_019676341.1	antisense	intergenic	4038	convergent	downstream	NA	NA	NA	NA	NA	NA	NA	NA	NA
XR_002128436.1	0	0.006	0	0.00796244	noncoding	499	NA	NA	NA	NA	NA	NA	NA	NA	NA	NA	NA	NA	NA	NA	NA	NA	NA
XR_002128437.1	0	0.006	0	0.00696128	noncoding	570	NA	NA	NA	NA	NA	NA	NA	NA	NA	NA	NA	NA	NA	NA	NA	NA	NA
XR_002128438.1	0	0	0	0.0945012	noncoding	644	LOC109403515	LOC109403514	XM_019676331.1	sense	genic	0	nested	intronic	NA	NA	NA	NA	NA	NA	NA	NA	NA
XR_002128439.1	0	0.026	0	0.0035982	noncoding	507	LOC109403519	LOC109403518	XM_019676339.1	antisense	intergenic	1	convergent	downstream	NA	NA	NA	NA	NA	NA	NA	NA	NA
XR_002128440.1	0	0.024	0	0.00486213	noncoding	676	LOC109403519	LOC109403518	XM_019676339.1	antisense	genic	0	overlapping	intronic	NA	NA	NA	NA	NA	NA	NA	NA	NA
XR_002128442.1	0	0.002	0	0.033484	noncoding	804	LOC109403527	LOC109403525	XM_019676347.1	sense	genic	0	nested	intronic	0.859	0.496	0.42	0.646	0.791	0.691	0.859	0.765	0.859
XR_002128443.2	0	0.004	0	0.266845	noncoding	1558	LOC109403532	LOC109623073	XM_020077531.1	sense	intergenic	11482	same_strand	upstream	0.831	0.279	0.15	0.251	0.121	0.19	0.365	0.39	0.39
XR_002128444.1	0	0	0	0.277268	noncoding	1636	LOC109403543	LOC109403568	XM_019676388.1	antisense	intergenic	14175	divergent	upstream	0.807	0.806	0.375	0.614	0.807	0.671	0.449	0.483	0.807
XR_002128445.1	0	0.008	0	0.186809	noncoding	563	LOC109403545	LOC109403536	XM_019676358.1	sense	intergenic	50596	same_strand	upstream	0.978	0.978	0	0	0	0	0	0	0.978
XR_002128446.1	0	0.006	0	0.00936168	noncoding	522	LOC109403545	LOC109403536	XM_019676358.1	sense	intergenic	50571	same_strand	upstream	NA	NA	NA	NA	NA	NA	NA	NA	NA
XR_002128447.1	0	0.006	0	0.0527417	noncoding	559	NA	NA	NA	NA	NA	NA	NA	NA	NA	NA	NA	NA	NA	NA	NA	NA	NA
XR_002128448.1	0	0.058	0	0.0106592	noncoding	750	NA	NA	NA	NA	NA	NA	NA	NA	NA	NA	NA	NA	NA	NA	NA	NA	NA
XR_002128450.1	0	0.096	0	0.0106526	noncoding	532	LOC109403551	LOC109403535	XM_019676357.1	sense	intergenic	95629	same_strand	upstream	NA	NA	NA	NA	NA	NA	NA	NA	NA
XR_002128451.1	0	0.002	0	0.0259268	noncoding	513	LOC109403552	LOC109403539	XM_019676361.1	sense	intergenic	4882	same_strand	downstream	NA	NA	NA	NA	NA	NA	NA	NA	NA
XR_002128452.1	0	0.43	0	7.01629e-07	noncoding	268	LOC109403553	LOC109403539	XM_019676361.1	sense	intergenic	272	same_strand	upstream	NA	NA	NA	NA	NA	NA	NA	NA	NA
XR_002128453.1	0	NA	NA	0.0025563	noncoding	327	LOC109403557	LOC109403556	XM_019676371.1	sense	intergenic	1463	same_strand	upstream	NA	NA	NA	NA	NA	NA	NA	NA	NA
XR_002128454.1	0	NA	NA	0.0025563	noncoding	327	LOC109403558	LOC109403572	XM_019676393.1	antisense	intergenic	9060	divergent	upstream	NA	NA	NA	NA	NA	NA	NA	NA	NA
XR_002128456.1	0	0.002	0	0.0778015	noncoding	507	LOC109403582	LOC109403562	XM_019676379.1	antisense	intergenic	4445	convergent	downstream	NA	NA	NA	NA	NA	NA	NA	NA	NA
XR_002128457.1	1	0.002	0	0.0412018	noncoding	1564	LOC109403593	LOC109403589	XM_019676412.1	sense	intergenic	945	same_strand	downstream	0.644	0.488	0.178	0.644	0	0	0.31	0.158	0.644
XR_002128458.1	0	0.002	0	0.0267586	noncoding	931	NA	NA	NA	NA	NA	NA	NA	NA	0.873	0.367	0.591	0.401	0.423	0.592	0.395	0.474	0.592
XR_002128459.1	0	0.04	0	6.81869e-06	noncoding	190	LOC109403596	LOC109403586	XM_019676407.1	sense	genic	0	nested	intronic	NA	NA	NA	NA	NA	NA	NA	NA	NA
XR_002128460.1	0	0	0	0.186002	noncoding	1157	LOC109403604	LOC109403615	XM_019676433.1	antisense	intergenic	28543	divergent	upstream	0.917	0.596	0.505	0	0.371	0	0	0.606	0.606
XR_002128462.1	0	0	0	0.0422149	noncoding	654	LOC109403609	LOC109403616	XM_019676436.1	sense	intergenic	11122	same_strand	downstream	NA	NA	NA	NA	NA	NA	NA	NA	NA
XR_002128463.1	0	0.03	0	0.00447758	noncoding	400	LOC109403611	LOC109403602	XM_019676422.1	sense	intergenic	11129	same_strand	downstream	NA	NA	NA	NA	NA	NA	NA	NA	NA
XR_002128464.1	0	0.078	0	5.35083e-06	noncoding	336	LOC109403611	LOC109403602	XM_019676422.1	sense	intergenic	11129	same_strand	downstream	NA	NA	NA	NA	NA	NA	NA	NA	NA
XR_002128465.1	0	0	0	0.0167866	noncoding	542	LOC109403592	LOC109402553	XM_019675270.1	sense	intergenic	4836	same_strand	downstream	NA	NA	NA	NA	NA	NA	NA	NA	NA
XR_002128466.1	0	0.004	0	0.119775	noncoding	930	LOC109403627	LOC109403667	XM_019676493.1	antisense	intergenic	14370	divergent	upstream	0.872	0.457	0.363	0.367	0.487	0.521	0.392	0.679	0.679
XR_002128467.1	0	0.004	0	0.285249	noncoding	785	LOC109403629	LOC109403675	XM_019676505.1	antisense	intergenic	4312	divergent	upstream	0.794	0.559	0.764	0.434	0.422	0.391	0.624	0.644	0.764
XR_002128468.1	0	0.098	0	0.0310804	noncoding	936	LOC109403631	LOC109403636	XM_019676452.1	sense	intergenic	3886	same_strand	upstream	0.956	0	0.288	0	0	0	0	0	0.288
XR_002128469.1	0	0.008	0	0.0401763	noncoding	895	LOC109403632	LOC109403667	XM_019676493.1	antisense	intergenic	24226	divergent	upstream	0.867	0.867	0.352	0.15	0	0.315	0	0.15	0.867
XR_002128470.1	0	0.002	0	0.0230924	noncoding	875	LOC109403633	LOC109403630	XM_019676449.1	sense	intergenic	10664	same_strand	upstream	1	0	0	0	0	0	0	0	0
XR_002128471.1	0	0.002	0	0.0477886	noncoding	897	LOC109403634	LOC109403620	XM_019676441.1	sense	intergenic	47870	same_strand	upstream	1	0	0	0	0	0	0	0	0
XR_002128472.2	0	0.002	0	0.00932902	noncoding	553	LOC109403638	LOC109622251	XM_020076506.1	sense	genic	0	nested	intronic	1	0	0	0	0	0	0	0	0
XR_002128473.1	0	0	0	0.00882131	noncoding	1333	LOC109403639	LOC109403637	XM_019676453.1	sense	genic	0	nested	intronic	NA	NA	NA	NA	NA	NA	NA	NA	NA
XR_002128474.1	0	0.006	0	0.00782885	noncoding	1316	LOC109403639	LOC109403637	XM_019676454.1	sense	genic	0	nested	intronic	NA	NA	NA	NA	NA	NA	NA	NA	NA
XR_002128475.1	0	0.016	0	0.00922023	noncoding	1278	LOC109403640	LOC109403637	XM_019676453.1	sense	genic	0	nested	intronic	NA	NA	NA	NA	NA	NA	NA	NA	NA
XR_002128476.1	0	0.01	0	0.00660038	noncoding	1261	LOC109403640	LOC109403637	XM_019676454.1	sense	genic	0	nested	intronic	NA	NA	NA	NA	NA	NA	NA	NA	NA
XR_002128477.1	0	0.012	0	0.00440104	noncoding	349	LOC109403643	LOC109403642	XM_019676457.1	antisense	genic	0	nested	intronic	NA	NA	NA	NA	NA	NA	NA	NA	NA
XR_002128478.1	1	0.002	0	0.0834768	noncoding	1710	LOC109403645	LOC109403618	XM_019676439.1	sense	intergenic	8666	same_strand	downstream	0.748	0	0	0.467	0	0.204	0	0.299	0.467
XR_002128479.1	1	0.002	0	0.107205	noncoding	1691	LOC109403645	LOC109403618	XM_019676439.1	sense	intergenic	8666	same_strand	downstream	0.769	0.07	0	0	0.222	0.305	0	0	0.305
XR_002128480.1	1	0.002	0	0.107205	noncoding	1694	LOC109403645	LOC109403618	XM_019676439.1	sense	intergenic	8666	same_strand	downstream	0.9	0.33	0.409	0.059	0	0	0.238	0	0.409
XR_002128481.1	1	0.002	0	0.107205	noncoding	1694	LOC109403645	LOC109403618	XM_019676439.1	sense	intergenic	8666	same_strand	downstream	0.785	0	0	0	0	0.062	0	0	0.062
XR_002128482.2	0	0.786	1	0.00762473	noncoding	172	LOC109403646	LOC109403644	XM_019676458.1	antisense	genic	0	nested	intronic	NA	NA	NA	NA	NA	NA	NA	NA	NA
XR_002128483.1	0	0.19	0	0.0214468	noncoding	313	LOC109403648	LOC109403647	XM_019676460.1	antisense	intergenic	10676	divergent	upstream	NA	NA	NA	NA	NA	NA	NA	NA	NA
XR_002128484.1	0	0.002	0	0.0226954	noncoding	538	LOC109403592	LOC109402553	XM_019675270.1	sense	intergenic	4836	same_strand	downstream	NA	NA	NA	NA	NA	NA	NA	NA	NA
XR_002128485.1	0	0.002	0	0.331374	noncoding	1212	LOC109403671	LOC109403670	XM_019676499.1	antisense	genic	0	nested	intronic	0.944	0	0	0	0	0	0	0	0
XR_002128486.1	0	0.198	0	0.0143288	noncoding	219	LOC109403680	LOC109403681	XM_019676512.1	antisense	intergenic	23679	divergent	upstream	1	0	0	0	0	0	0	0	0
XR_002128487.1	0	0.004	0	0.198361	noncoding	981	LOC109403685	LOC109403667	XM_019676493.1	sense	intergenic	22229	same_strand	upstream	0.678	0.1	0.16	0.21	0.131	0.205	0.289	0.275	0.289
XR_002128488.1	0	0.004	0	0.226678	noncoding	1606	LOC109403686	LOC109403630	XM_019676449.1	antisense	intergenic	446	divergent	upstream	0.467	0	0.047	0	0	0	0.102	0	0.102
XR_002128490.1	0	0.004	0	0.105988	noncoding	1115	LOC109403690	LOC109403689	XM_019676518.1	sense	genic	0	nested	intronic	0.622	0	0.369	0.327	0.308	0.446	0.603	0.53	0.603
XR_002128491.1	0	0.18	0	0.00598268	noncoding	381	LOC109403693	LOC109403692	XM_019676524.1	sense	genic	0	nested	intronic	NA	NA	NA	NA	NA	NA	NA	NA	NA
XR_002128492.1	0	0.008	0	0.0100495	noncoding	469	LOC109403699	LOC109403698	XM_019676544.1	antisense	intergenic	202	divergent	upstream	0.836	0	0	0	0	0	0	0	0
XR_002128493.1	0	0.008	0	0.0171094	noncoding	585	LOC109403699	LOC109403698	XM_019676544.1	antisense	intergenic	112	divergent	upstream	NA	NA	NA	NA	NA	NA	NA	NA	NA
XR_002128494.1	0	0.002	0	0.0360784	noncoding	1120	LOC109403700	LOC109403695	XM_019676537.1	sense	intergenic	21877	same_strand	downstream	NA	NA	NA	NA	NA	NA	NA	NA	NA
XR_002128495.1	0	0	0	0.12136	noncoding	684	LOC109403682	LOC109399315	XM_019671858.1	sense	intergenic	1407	same_strand	upstream	NA	NA	NA	NA	NA	NA	NA	NA	NA
XR_002128496.1	1	0.06	0	0.00426341	noncoding	126	NA	NA	NA	NA	NA	NA	NA	NA	0.818	0	0	0	0	0	0	0	0
XR_002128497.1	0	0.074	0	0.0243361	noncoding	391	LOC109403718	LOC109403713	XM_019676571.1	antisense	intergenic	3536	convergent	downstream	NA	NA	NA	NA	NA	NA	NA	NA	NA
XR_002128498.1	0	0.122	0	0.0252818	noncoding	387	LOC109403719	LOC109403717	XM_019676579.1	sense	intergenic	2422	same_strand	downstream	NA	NA	NA	NA	NA	NA	NA	NA	NA
XR_002128499.1	0	0.104	0	0.0252818	noncoding	386	LOC109403720	LOC109403713	XM_019676571.1	antisense	intergenic	7726	convergent	downstream	NA	NA	NA	NA	NA	NA	NA	NA	NA
XR_002128500.1	0	0	0	0.0372463	noncoding	667	LOC109403721	LOC109403735	XM_019676604.1	antisense	intergenic	1519	divergent	upstream	1	0	0	0	0	0	0	0	0
XR_002128501.1	0	0	0	0.0744291	noncoding	756	LOC109403722	LOC109403735	XM_019676604.1	antisense	intergenic	2694	divergent	upstream	NA	NA	NA	NA	NA	NA	NA	NA	NA
XR_002128502.1	0	0	0	0.0759692	noncoding	754	LOC109403723	LOC109403735	XM_019676604.1	sense	intergenic	3918	same_strand	upstream	0.793	0.071	0.255	0.011	0	0.009	0.005	0	0.255
XR_002128506.1	0	0.002	0	0.0864995	noncoding	950	LOC109403739	LOC109403732	XM_019676600.1	antisense	intergenic	12695	convergent	downstream	1	0	0	0	0	0	0	0	0
XR_002128507.1	0	0.006	0	0.0479795	noncoding	635	LOC109403745	LOC109403747	XM_019676618.1	sense	intergenic	22837	same_strand	downstream	NA	NA	NA	NA	NA	NA	NA	NA	NA
XR_002128508.1	0	0	0	0.0406488	noncoding	607	LOC109403761	LOC109403748	XM_019676619.1	sense	intergenic	38933	same_strand	downstream	0.962	0.675	0.962	0.761	0.52	0	0	0	0.962
XR_002128509.1	0	0.114	0	8.43122e-06	noncoding	114	LOC109403763	LOC109403752	XM_019676623.1	sense	intergenic	9389	same_strand	downstream	NA	NA	NA	NA	NA	NA	NA	NA	NA
XR_002128510.1	0	0.108	0	0.014644	noncoding	443	LOC109403787	LOC109403785	XM_019676682.1	sense	genic	0	nested	intronic	1	0	0	0	0	0	0	0	0
XR_002128512.1	0	0.004	0	0.0234644	noncoding	755	LOC109403793	LOC109403757	XM_019676626.1	sense	genic	0	nested	intronic	0.933	0	0.933	0.78	0.39	0.347	0.12	0.07	0.933
XR_002128513.1	0	0.066	0	0.212477	noncoding	699	LOC109403794	LOC109403753	XM_019676624.1	antisense	intergenic	27423	divergent	upstream	NA	NA	NA	NA	NA	NA	NA	NA	NA
XR_002128514.1	0	0.012	0	0.132149	noncoding	520	LOC109403801	LOC109403813	XM_019676714.1	sense	intergenic	42248	same_strand	downstream	NA	NA	NA	NA	NA	NA	NA	NA	NA
XR_002128515.1	0	0.184	0	0.316965	noncoding	1125	LOC109403804	LOC109403803	XM_019676702.1	antisense	intergenic	71	convergent	downstream	0.889	0	0	0	0	0	0	0	0
XR_002128516.1	0	0.018	0	0.372211	noncoding	804	LOC109403805	LOC109403802	XM_019676701.1	antisense	intergenic	494	divergent	upstream	NA	NA	NA	NA	NA	NA	NA	NA	NA
XR_002128517.1	58	0.084	0	0.145627	noncoding	2035	NA	NA	NA	NA	NA	NA	NA	NA	0.961	0.113	0	0	0	0	0	0	0.113
XR_002128518.1	58	0.072	0	0.0959608	noncoding	2407	NA	NA	NA	NA	NA	NA	NA	NA	NA	NA	NA	NA	NA	NA	NA	NA	NA
XR_002128519.1	0	0.002	0	0.0192999	noncoding	856	LOC109403827	LOC109403828	XM_019676729.1	sense	intergenic	34734	same_strand	upstream	NA	NA	NA	NA	NA	NA	NA	NA	NA
XR_002128522.1	0	0.086	0	0.0156091	noncoding	408	LOC109403834	LOC109403830	XM_019676731.1	sense	genic	0	nested	intronic	NA	NA	NA	NA	NA	NA	NA	NA	NA
XR_002128523.1	0	0	0	0.0210387	noncoding	691	LOC109403834	LOC109403830	XM_019676731.1	sense	genic	0	nested	intronic	0.978	0	0.403	0	0	0	0	0.978	0.978
XR_002128524.1	0	0.012	0	0.0577317	noncoding	1012	LOC109403840	LOC109403851	XM_019676749.1	antisense	intergenic	4583	divergent	upstream	0.926	0.194	0	0.438	0.05	0.449	0	0	0.449
XR_002128525.1	0	0.01	0	0.0604695	noncoding	1041	LOC109403841	LOC109403856	XM_019676754.1	sense	intergenic	2501	same_strand	upstream	1	0	0	0	0	0	0	0	0
XR_002128526.1	0	0.002	0	0.085575	noncoding	740	LOC109403842	LOC109403852	XM_019676751.1	antisense	intergenic	2970	divergent	upstream	NA	NA	NA	NA	NA	NA	NA	NA	NA
XR_002128527.1	0	0.246	0	0.387624	noncoding	481	LOC109403843	LOC109403856	XM_019676754.1	antisense	intergenic	639	divergent	upstream	NA	NA	NA	NA	NA	NA	NA	NA	NA
XR_002128529.1	0	0.002	0	0.413913	noncoding	1662	LOC109403847	LOC109403844	XM_019676740.1	antisense	genic	0	nested	intronic	0.956	0.348	0	0	0	0	0	0.51	0.51
XR_002128530.1	0	0.008	0	0.0123684	noncoding	405	LOC109403848	LOC109403844	XM_019676741.1	antisense	genic	0	nested	intronic	NA	NA	NA	NA	NA	NA	NA	NA	NA
XR_002128531.1	0	0.32	0	0.0248838	noncoding	368	LOC109403853	LOC109403852	XM_019676751.1	antisense	genic	0	nested	intronic	NA	NA	NA	NA	NA	NA	NA	NA	NA
XR_002128535.1	0	0.196	0	0.165119	noncoding	472	LOC109403937	LOC109403726	XM_019676599.1	antisense	genic	0	nested	intronic	0.951	0	0	0	0	0	0	0	0
XR_002128536.1	1	0.008	0	0.300677	noncoding	4658	LOC109403950	LOC109403927	XM_019676826.1	sense	intergenic	100	same_strand	upstream	0.419	0.243	0.217	0.236	0.215	0.228	0.228	0.22	0.243
XR_002128537.2	1	0.002	0	0.103337	noncoding	1199	LOC109403951	LOC109403948	XM_019676843.1	sense	intergenic	5187	same_strand	upstream	0.889	0	0	0	0	0	0	0	0
XR_002128538.2	1	0.006	0	0.0994139	noncoding	1134	LOC109403951	LOC109403948	XM_019676843.1	sense	intergenic	5189	same_strand	upstream	0.978	0	0	0	0	0	0	0	0
XR_002128539.2	1	0.002	0	0.113944	noncoding	1110	LOC109403951	LOC109403948	XM_019676843.1	sense	intergenic	5190	same_strand	upstream	1	0	0	0	1	0	0	0	1
XR_002128540.2	1	0.008	0	0.104386	noncoding	1066	LOC109403951	LOC109403948	XM_019676843.1	sense	intergenic	5191	same_strand	upstream	1	0	0	0	0	0	0	0	0
XR_002128541.1	0	0.008	0	0.0873471	noncoding	2646	LOC109403952	LOC109403905	XM_019676806.1	sense	intergenic	66	same_strand	upstream	0.639	0.047	0.01	0.172	0.202	0.051	0.069	0.116	0.202
XR_002128542.1	0	0.802	1	0.532948	coding	1724	LOC109403953	LOC109403948	XM_019676843.1	sense	intergenic	1079	same_strand	upstream	0.622	0.201	0	0.072	0.178	0.196	0	0.097	0.201
XR_002128543.1	0	0.524	1	0.222278	noncoding	1060	LOC109403954	LOC109403890	XM_019676792.1	sense	intergenic	296	same_strand	downstream	0.533	0.321	0.151	0.324	0.335	0.275	0.285	0.381	0.381
XR_002128544.1	0	0.008	0	0.0223448	noncoding	753	LOC109403955	LOC109403889	XM_019676790.1	sense	intergenic	74	same_strand	upstream	0.452	0.246	0.153	0.21	0.197	0.245	0.176	0.168	0.246
XR_002128545.1	0	0.002	0	0.151444	noncoding	1631	LOC109403956	LOC109403905	XM_019676806.1	sense	intergenic	3212	same_strand	upstream	0.652	0	0.073	0.198	0.235	0.102	0.201	0	0.235
XR_002128546.1	0	0.004	0	0.096115	noncoding	1355	LOC109403957	LOC109403916	XM_019676813.1	sense	intergenic	78	same_strand	downstream	0.541	0.26	0.246	0.245	0.223	0.277	0.255	0.34	0.34
XR_002128547.1	0	0.008	0	0.0601166	noncoding	1835	LOC109403959	LOC109403896	XM_019676797.1	sense	intergenic	73	same_strand	upstream	0.8	0	0	0	0	0	0	0	0
XR_002128548.1	0	0.646	1	0.0142484	noncoding	327	LOC109403960	LOC109403917	XM_019676815.1	sense	intergenic	1832	same_strand	downstream	NA	NA	NA	NA	NA	NA	NA	NA	NA
XR_002128549.1	0	0.014	0	0.330183	noncoding	1334	LOC109403961	LOC109403895	XM_019676796.1	sense	intergenic	300	same_strand	upstream	0.789	0	0	0	0.126	0.311	0	0	0.311
XR_002128550.1	0	0.492	1	0.0865781	noncoding	373	LOC109403962	LOC109403930	XM_019676829.1	sense	intergenic	2	same_strand	downstream	0.8	0	0	0	0	0	0	0	0
XR_002128551.1	0	0	0	0.0212716	noncoding	828	LOC109403963	LOC109403922	XM_019676821.1	sense	intergenic	2592	same_strand	upstream	NA	NA	NA	NA	NA	NA	NA	NA	NA
XR_002128552.1	0	0.026	0	0.0240097	noncoding	723	LOC109403963	LOC109403922	XM_019676821.1	sense	intergenic	2592	same_strand	upstream	0.711	0	0	0	0	0	0	0	0
XR_002128553.1	0	0.336	0	0.0953465	noncoding	397	LOC109403964	LOC109403939	XM_019676838.1	sense	intergenic	83	same_strand	upstream	0.856	0	0	0	0	0	0	0	0
XR_002128554.1	0	0.012	0	0.119197	noncoding	1960	LOC109403965	LOC109403904	XM_019676805.1	sense	genic	0	nested	exonic	0.889	0	0	0	0	0	0	0	0
XR_002128555.1	1	0.01	0	0.579089	coding	1208	LOC109403966	LOC109403930	XM_019676829.1	sense	intergenic	2253	same_strand	downstream	0.437	0.18	0.138	0.158	0.341	0.26	0.265	0.211	0.341
XR_002128556.1	0	0	0	0.425894	noncoding	1186	LOC109403967	LOC109403942	XM_019676840.1	sense	intergenic	1553	same_strand	downstream	0.956	0	0	0	0	0	0	0	0
XR_002128557.1	0	0.678	1	0.125043	noncoding	331	LOC109403968	LOC109403929	XM_019676828.1	sense	intergenic	20	same_strand	upstream	1	0	0	0	0	0	0	0	0
XR_002128558.1	0	0.006	0	0.287496	noncoding	2016	LOC109403969	LOC109403935	XM_019676835.1	sense	intergenic	2256	same_strand	downstream	0.422	0.209	0.252	0.297	0.383	0.351	0.334	0.304	0.383
XR_002128559.1	0	0.408	0	0.0144927	noncoding	434	LOC109403970	LOC109403906	XM_019676807.1	sense	intergenic	2520	same_strand	downstream	NA	NA	NA	NA	NA	NA	NA	NA	NA
XR_002128560.1	0	0.22	0	0.162267	noncoding	763	LOC109403971	LOC109403942	XM_019676840.1	sense	intergenic	1655	same_strand	upstream	0.622	0.27	0.272	0.213	0.492	0.334	0.3	0.307	0.492
XR_002128561.1	0	0.004	0	0.00260649	noncoding	599	LOC109403976	LOC109404049	XM_019676915.1	antisense	intergenic	4205	divergent	upstream	0.933	0	0	0	0	0	0	0	0
XR_002128562.1	0	0.044	0	0.00260894	noncoding	550	LOC109403976	LOC109404049	XM_019676915.1	antisense	intergenic	4194	divergent	upstream	NA	NA	NA	NA	NA	NA	NA	NA	NA
XR_002128563.1	0	0.018	0	0.011079	noncoding	744	LOC109403978	LOC109403877	XM_019676778.1	sense	intergenic	16409	same_strand	downstream	NA	NA	NA	NA	NA	NA	NA	NA	NA
XR_002128564.1	1	0.002	0	0.136467	noncoding	1271	LOC109403979	LOC109404049	XM_019676915.1	sense	intergenic	16303	same_strand	upstream	0.956	0.147	0.656	0.956	0.425	0.308	0	0	0.956
XR_002128565.1	1	0.002	0	0.0902953	noncoding	1282	LOC109403979	LOC109404049	XM_019676915.1	sense	intergenic	16303	same_strand	upstream	NA	NA	NA	NA	NA	NA	NA	NA	NA
XR_002128566.1	0	0.01	0	0.0816049	noncoding	785	LOC109403985	LOC109404009	XM_019676870.1	sense	intergenic	7375	same_strand	downstream	NA	NA	NA	NA	NA	NA	NA	NA	NA
XR_002128567.1	0	0.01	0	0.0816049	noncoding	785	LOC109403986	LOC109404056	XM_019676920.1	sense	intergenic	6581	same_strand	downstream	NA	NA	NA	NA	NA	NA	NA	NA	NA
XR_002128568.1	0	0.166	0	0.0646319	noncoding	387	NA	NA	NA	NA	NA	NA	NA	NA	NA	NA	NA	NA	NA	NA	NA	NA	NA
XR_002128569.1	0	0.186	0	0.200713	noncoding	1160	LOC109403989	LOC109404030	XM_019676893.1	antisense	intergenic	9395	convergent	downstream	NA	NA	NA	NA	NA	NA	NA	NA	NA
XR_002128570.1	0	0.004	0	0.0104914	noncoding	778	LOC109403990	LOC109404030	XM_019676893.1	antisense	intergenic	3010	convergent	downstream	NA	NA	NA	NA	NA	NA	NA	NA	NA
XR_002128571.1	2	0.008	0	0.0713347	noncoding	753	LOC109403991	LOC109404056	XM_019676920.1	sense	intergenic	5496	same_strand	downstream	NA	NA	NA	NA	NA	NA	NA	NA	NA
XR_002128572.1	2	0.02	0	0.0713347	noncoding	753	LOC109403992	LOC109404009	XM_019676870.1	sense	intergenic	6290	same_strand	downstream	NA	NA	NA	NA	NA	NA	NA	NA	NA
XR_002128573.1	0	0.326	0	0.178102	noncoding	428	LOC109403993	LOC109404014	XM_019676878.1	sense	intergenic	44724	same_strand	downstream	NA	NA	NA	NA	NA	NA	NA	NA	NA
XR_002128574.1	0	0.116	0	0.18735	noncoding	375	LOC109403996	LOC109404056	XM_019676920.1	antisense	intergenic	14843	divergent	upstream	NA	NA	NA	NA	NA	NA	NA	NA	NA
XR_002128575.1	0	0.116	0	0.18735	noncoding	375	LOC109403998	LOC109404056	XM_019676920.1	antisense	intergenic	9239	divergent	upstream	NA	NA	NA	NA	NA	NA	NA	NA	NA
XR_002128576.1	0	0.004	0	0.022261	noncoding	477	LOC109404015	LOC109404014	XM_019676878.1	sense	genic	0	nested	intronic	NA	NA	NA	NA	NA	NA	NA	NA	NA
XR_002128577.1	0	0.56	1	0.0535669	noncoding	397	LOC109404040	LOC109404039	XM_019676909.1	antisense	intergenic	137	divergent	upstream	NA	NA	NA	NA	NA	NA	NA	NA	NA
XR_002128578.1	0	0.024	0	0.00410778	noncoding	216	LOC109404042	LOC109404041	XM_019676910.1	antisense	genic	0	nested	intronic	NA	NA	NA	NA	NA	NA	NA	NA	NA
XR_002128579.1	0	0	0	0.0290087	noncoding	669	LOC109404043	LOC109403982	XM_019676853.1	sense	intergenic	45005	same_strand	upstream	0.989	0	0	0	0	0	0	0	0
XR_002128580.1	0	0.04	0	0.00687167	noncoding	474	LOC109404048	LOC109404046	XM_019676913.1	antisense	genic	0	nested	exonic	1	0	0	0	0	0	0	0	0
XR_002128581.1	0	0.002	0	0.00514344	noncoding	1091	LOC109404051	LOC109404046	XM_019676914.1	sense	intergenic	24167	same_strand	upstream	0.68	0	0.105	0.16	0.031	0	0	0	0.16
XR_002128582.1	0	0.004	0	0.00518923	noncoding	1031	LOC109404051	LOC109404046	XM_019676913.1	sense	intergenic	24167	same_strand	upstream	0.629	0.341	0.026	0	0	0	0	0	0.341
XR_002128583.1	0	0.06	0	0.109542	noncoding	659	LOC109404052	LOC109404045	XM_019676912.1	sense	intergenic	11350	same_strand	downstream	0.858	0.531	0.597	0.656	0.577	0.431	0.384	0.717	0.717
XR_002128584.1	0	0.006	0	0.0638521	noncoding	447	LOC109404053	LOC109404045	XM_019676912.1	antisense	intergenic	9909	convergent	downstream	NA	NA	NA	NA	NA	NA	NA	NA	NA
XR_002128585.1	0	0.036	0	0.00475006	noncoding	311	LOC109404059	LOC109403290	XM_019676105.1	antisense	intergenic	1683	convergent	downstream	0.933	0	0	0	0	0	0	0	0
XR_002128586.2	0	0.006	0	0.0468784	noncoding	515	LOC109404067	LOC109404036	XM_019676908.1	sense	intergenic	2552	same_strand	upstream	NA	NA	NA	NA	NA	NA	NA	NA	NA
XR_002128591.1	0	0.014	0	0.0147883	noncoding	1588	LOC109404089	LOC109404065	XM_019676925.1	sense	intergenic	9100	same_strand	downstream	0.639	0	0	0	0	0	0	0	0
XR_002128592.1	0	0.024	0	0.539029	coding	973	LOC109404090	LOC109404063	XM_019676924.1	sense	intergenic	214	same_strand	downstream	0.767	0	0	0	0	0	0	0	0
XR_002128593.1	0	0.044	0	0.136962	noncoding	566	LOC109404091	LOC109404080	XM_019676937.1	sense	intergenic	1245	same_strand	downstream	NA	NA	NA	NA	NA	NA	NA	NA	NA
XR_002128594.1	0	0.322	0	0.0326484	noncoding	1067	LOC109404092	LOC109404082	XM_019676940.1	sense	intergenic	9779	same_strand	upstream	0.993	0	0	0	0	0	0	0	0
XR_002128595.1	0	0.32	0	0.021333	noncoding	1012	LOC109404092	LOC109404082	XM_019676940.1	sense	intergenic	9779	same_strand	upstream	0.567	0.068	0.186	0.291	0.415	0.258	0.252	0.259	0.415
XR_002128596.1	1	0.012	0	0.278707	noncoding	974	LOC109404093	LOC109404063	XM_019676924.1	sense	intergenic	1107	same_strand	upstream	0.678	0	0	0	0.137	0	0.091	0	0.137
XR_002128597.1	0	0.09	0	0.00998748	noncoding	919	LOC109404094	LOC109404068	XM_019676927.1	sense	intergenic	183	same_strand	upstream	NA	NA	NA	NA	NA	NA	NA	NA	NA
XR_002128598.1	0	0.192	0	0.0759384	noncoding	1708	LOC109404096	LOC109404069	XM_019676928.1	sense	intergenic	889	same_strand	downstream	0.756	0	0	0.257	0.198	0	0	0.012	0.257
XR_002128599.1	0	0.264	0	0.759603	coding	822	LOC109404097	LOC109404082	XM_019676940.1	sense	intergenic	5582	same_strand	upstream	0.722	0	0	0.22	0.091	0	0	0.044	0.22
XR_002128600.1	0	0.052	0	0.0590236	noncoding	749	LOC109404098	LOC109404069	XM_019676928.1	sense	intergenic	1356	same_strand	upstream	NA	NA	NA	NA	NA	NA	NA	NA	NA
XR_002128601.1	0	0.114	0	0.0587336	noncoding	416	LOC109404099	LOC109404065	XM_019676925.1	sense	intergenic	93	same_strand	upstream	NA	NA	NA	NA	NA	NA	NA	NA	NA
XR_002128602.1	0	0.002	0	0.0174508	noncoding	717	LOC109404095	LOC109403697	XM_019676545.1	sense	intergenic	7303	same_strand	upstream	0.773	0.73	0.711	0.474	0.719	0.677	0.55	0.67	0.73
XR_002128603.1	0	0	0	0.0165434	noncoding	545	LOC109404100	LOC109404087	XM_019676945.1	sense	intergenic	70	same_strand	upstream	0.911	0	0	0	0	0	0	0	0
XR_002128604.1	0	0.006	0	0.0116891	noncoding	470	LOC109404104	LOC109403697	XM_019676545.1	antisense	intergenic	16329	divergent	upstream	NA	NA	NA	NA	NA	NA	NA	NA	NA
XR_002128605.1	0	0.002	0	0.0966272	noncoding	1193	LOC109404108	LOC109404102	XM_019676948.1	sense	intergenic	3	same_strand	upstream	0.733	0	0.004	0.129	0.033	0.118	0.153	0.035	0.153
XR_002128606.1	0	0.9	1	0.864257	coding	768	LOC109404109	LOC109404107	XM_019676952.1	sense	intergenic	225	same_strand	upstream	NA	NA	NA	NA	NA	NA	NA	NA	NA
XR_002128607.1	0	0.006	0	0.0142842	noncoding	496	LOC109404104	LOC109403697	XM_019676545.1	antisense	intergenic	16329	divergent	upstream	NA	NA	NA	NA	NA	NA	NA	NA	NA
XR_002128608.1	1	0	0	0.4276	noncoding	1248	LOC109404116	LOC109404101	XM_019676947.1	sense	intergenic	92	same_strand	upstream	0.956	0	0	0	0	0	0	0	0
XR_002128609.1	1	0.07	0	0.4748	noncoding	1308	LOC109404116	LOC109404101	XM_019676947.1	sense	intergenic	92	same_strand	upstream	0.911	0	0	0	0.021	0	0	0	0.021
XR_002128610.1	0	0.004	0	0.00793892	noncoding	453	LOC109404115	LOC109403711	XM_019676569.1	sense	intergenic	9072	same_strand	upstream	NA	NA	NA	NA	NA	NA	NA	NA	NA
XR_002128611.1	0	0.35	0	0.0106879	noncoding	271	LOC109404123	LOC109403958	XM_019676845.1	sense	intergenic	1746	same_strand	downstream	0.933	0	0	0	0	0	0	0	0
XR_002128612.1	0	0.038	0	0.0208627	noncoding	382	LOC109404130	LOC109403997	XM_019676862.1	sense	intergenic	2456	same_strand	upstream	NA	NA	NA	NA	NA	NA	NA	NA	NA
XR_002128614.1	0	0	0	0.0485504	noncoding	913	NA	NA	NA	NA	NA	NA	NA	NA	NA	NA	NA	NA	NA	NA	NA	NA	NA
XR_002128615.1	0	0.004	0	0.0153232	noncoding	547	NA	NA	NA	NA	NA	NA	NA	NA	0.806	0	0	0	0	0	0	0	0
XR_002128616.1	0	0.028	0	0.00359807	noncoding	1004	LOC109404133	LOC109401835	XM_019674470.1	sense	intergenic	1598	same_strand	downstream	0.967	0	0.671	0	0	0.684	0	0	0.684
XR_002128617.1	0	0.002	0	0.282794	noncoding	3373	LOC109404170	LOC109404143	XM_019676977.1	sense	intergenic	2499	same_strand	downstream	0.64	0	0.053	0.084	0.108	0.178	0.013	0	0.178
XR_002128618.1	0	0.764	1	0.415983	noncoding	3939	LOC109404170	LOC109404143	XM_019676977.1	sense	intergenic	55	same_strand	downstream	0.589	0.217	0.252	0.281	0.471	0.38	0.267	0.319	0.471
XR_002128619.1	0	0.012	0	0.0386451	noncoding	614	LOC109404171	LOC109404153	XM_019676988.1	sense	intergenic	1265	same_strand	upstream	1	0	0	0	0	0	0	0	0
XR_002128620.1	0	0.082	0	0.128582	noncoding	895	LOC109404172	LOC109404121	XM_019676959.1	sense	intergenic	14	same_strand	upstream	0.867	0	0	0	0.732	0	0.146	0.251	0.732
XR_002128621.1	0	0.006	0	0.285484	noncoding	1720	LOC109404173	LOC109404143	XM_019676977.1	sense	intergenic	7987	same_strand	downstream	0.867	0.307	0	0	0	0	0	0.45	0.45
XR_002128622.1	0	0.006	0	0.17497	noncoding	1707	LOC109404173	LOC109404143	XM_019676977.1	sense	intergenic	7677	same_strand	downstream	0.526	0	0.23	0.183	0.37	0.318	0.307	0	0.37
XR_002128623.1	0	0.316	0	0.0821477	noncoding	820	LOC109404174	LOC109404122	XM_019676960.1	sense	intergenic	1608	same_strand	upstream	0.822	0	0	0	0.399	0.347	0.371	0	0.399
XR_002128624.1	0	0.512	1	0.0417154	noncoding	410	LOC109404175	LOC109404127	XM_019676964.1	sense	intergenic	3677	same_strand	upstream	0.867	0	0	0	0.062	0	0	0	0.062
XR_002128625.1	0	0	0	0.0291547	noncoding	1536	LOC109404176	LOC109404158	XM_019676993.1	sense	intergenic	592	same_strand	downstream	0.689	0	0	0	0	0	0	0	0
XR_002128626.1	0	0.002	0	0.0164762	noncoding	434	LOC109404177	LOC109404151	XM_019676985.1	antisense	intergenic	434	divergent	upstream	NA	NA	NA	NA	NA	NA	NA	NA	NA
XR_002128627.1	0	0.002	0	0.0262459	noncoding	775	LOC109404183	LOC109404184	XM_019677007.1	antisense	intergenic	3492	convergent	downstream	NA	NA	NA	NA	NA	NA	NA	NA	NA
XR_002128628.1	0	0	0	0.024805	noncoding	1254	LOC109404181	LOC109404168	XM_019677002.1	sense	intergenic	14596	same_strand	downstream	NA	NA	NA	NA	NA	NA	NA	NA	NA
XR_002128629.1	0	0	0	0.0641377	noncoding	941	LOC109404188	LOC109404186	XM_019677009.1	sense	genic	0	nested	intronic	NA	NA	NA	NA	NA	NA	NA	NA	NA
XR_002128630.1	0	0.004	0	0.025426	noncoding	1263	LOC109404196	LOC109404218	XM_019677053.1	antisense	intergenic	5089	convergent	downstream	0.667	0.667	0.368	0.277	0.224	0.379	0.285	0.453	0.667
XR_002128631.1	0	0.098	0	0.0302038	noncoding	856	LOC109404197	LOC109404208	XM_019677041.2	antisense	intergenic	1303	divergent	upstream	0.613	0.367	0.508	0.475	0.57	0.6	0.6	0.584	0.6
XR_002128632.1	0	0.044	0	0.0485064	noncoding	484	LOC109404199	LOC109404195	XM_019677017.1	antisense	intergenic	22703	divergent	upstream	0.56	0.269	0.56	0.451	0.202	0.133	0.237	0.173	0.56
XR_002128633.1	0	0.014	0	0.00336973	noncoding	404	LOC109404200	LOC109404198	XM_019677018.2	sense	intergenic	4486	same_strand	downstream	NA	NA	NA	NA	NA	NA	NA	NA	NA
XR_002128634.2	0	0	0	0.0894759	noncoding	738	LOC109404206	LOC109404190	XM_019677030.2	antisense	genic	0	nested	intronic	0.956	0.956	0.697	0	0	0	0	0	0.956
XR_002128635.1	0	0.008	0	0.0796543	noncoding	646	LOC109404212	LOC109404209	XM_019677043.2	sense	genic	0	nested	intronic	NA	NA	NA	NA	NA	NA	NA	NA	NA
XR_002128636.1	0	0.004	0	0.00802177	noncoding	453	LOC109404213	LOC109404209	XM_019677043.2	sense	genic	0	nested	intronic	NA	NA	NA	NA	NA	NA	NA	NA	NA
XR_002128637.1	0	0.02	0	0.130188	noncoding	1273	LOC109404217	LOC109404207	XM_019677039.2	sense	intergenic	5843	same_strand	downstream	0.822	0	0	0	0	0	0.209	0	0.209
XR_002128638.1	0	0.004	0	0.0338105	noncoding	561	LOC109404220	LOC109404207	XM_019677039.2	antisense	intergenic	14408	convergent	downstream	NA	NA	NA	NA	NA	NA	NA	NA	NA
XR_002128639.1	0	0.008	0	0.0391529	noncoding	572	LOC109404219	LOC109404168	XM_019677002.1	antisense	intergenic	131	divergent	upstream	NA	NA	NA	NA	NA	NA	NA	NA	NA
XR_002128640.1	0	0.002	0	0.0558332	noncoding	782	LOC109404225	LOC109404231	XM_019677063.1	sense	intergenic	15375	same_strand	upstream	NA	NA	NA	NA	NA	NA	NA	NA	NA
XR_002128641.2	0	0.014	0	0.0405762	noncoding	687	LOC109404226	LOC109404231	XM_019677063.1	antisense	intergenic	14785	divergent	upstream	NA	NA	NA	NA	NA	NA	NA	NA	NA
XR_002128642.1	0	0.004	0	0.133824	noncoding	1251	LOC109404228	LOC109404233	XM_019677065.1	sense	intergenic	866	same_strand	upstream	0.9	0	0	0	0	0	0	0	0
XR_002128643.2	1	0.01	0	0.041236	noncoding	775	LOC109404229	LOC109404233	XM_019677065.1	antisense	intergenic	20705	divergent	upstream	NA	NA	NA	NA	NA	NA	NA	NA	NA
XR_002128645.1	0	0.006	0	0.0251592	noncoding	459	LOC109404230	LOC109404233	XM_019677065.1	antisense	intergenic	14270	divergent	upstream	NA	NA	NA	NA	NA	NA	NA	NA	NA
XR_002128646.1	0	0.072	0	0.00991355	noncoding	467	LOC109404202	LOC109401928	XM_019674584.1	sense	intergenic	2965	same_strand	upstream	1	1	0	0	0	0	0	0	1
XR_002128647.1	0	0.092	0	0.0113179	noncoding	342	LOC109404227	LOC109404168	XM_019677002.1	sense	intergenic	3955	same_strand	downstream	NA	NA	NA	NA	NA	NA	NA	NA	NA
XR_002128648.1	0	0.002	0	0.0326077	noncoding	434	LOC109404227	LOC109404168	XM_019677002.1	sense	intergenic	3955	same_strand	downstream	NA	NA	NA	NA	NA	NA	NA	NA	NA
XR_002128649.1	0	0.004	0	0.0538641	noncoding	1289	LOC109404232	LOC109404231	XM_019677057.1	antisense	genic	0	nested	intronic	NA	NA	NA	NA	NA	NA	NA	NA	NA
XR_002128650.1	0	0.398	0	0.163326	noncoding	318	NA	NA	NA	NA	NA	NA	NA	NA	NA	NA	NA	NA	NA	NA	NA	NA	NA
XR_002128651.1	0	0.006	0	0.0231767	noncoding	588	NA	NA	NA	NA	NA	NA	NA	NA	NA	NA	NA	NA	NA	NA	NA	NA	NA
XR_002128652.1	0	0.006	0	0.0231767	noncoding	588	NA	NA	NA	NA	NA	NA	NA	NA	NA	NA	NA	NA	NA	NA	NA	NA	NA
XR_002128653.1	0	0.006	0	0.0295095	noncoding	636	LOC109404238	LOC109404224	XM_019677056.1	sense	intergenic	86134	same_strand	upstream	NA	NA	NA	NA	NA	NA	NA	NA	NA
XR_002128654.2	0	0.098	0	0.00347797	noncoding	350	NA	NA	NA	NA	NA	NA	NA	NA	NA	NA	NA	NA	NA	NA	NA	NA	NA
XR_002128655.2	0	0.098	0	0.00319894	noncoding	349	NA	NA	NA	NA	NA	NA	NA	NA	NA	NA	NA	NA	NA	NA	NA	NA	NA
XR_002128656.2	0	0.098	0	0.00322238	noncoding	346	NA	NA	NA	NA	NA	NA	NA	NA	NA	NA	NA	NA	NA	NA	NA	NA	NA
XR_002128657.2	0	0.116	0	0.00355846	noncoding	287	NA	NA	NA	NA	NA	NA	NA	NA	NA	NA	NA	NA	NA	NA	NA	NA	NA
XR_002128658.2	0	0.098	0	0.00347797	noncoding	352	NA	NA	NA	NA	NA	NA	NA	NA	NA	NA	NA	NA	NA	NA	NA	NA	NA
XR_002128659.1	0	0.002	0	0.146273	noncoding	1280	LOC109404242	LOC109404240	XM_019677067.1	sense	genic	0	nested	intronic	NA	NA	NA	NA	NA	NA	NA	NA	NA
XR_002128660.1	0	0.034	0	0.0736088	noncoding	1128	LOC109404243	LOC109404240	XM_019677067.1	antisense	genic	0	nested	intronic	0.922	0	0	0	0	0	0	0	0
XR_002128661.1	0	0.018	0	0.379577	noncoding	485	NA	NA	NA	NA	NA	NA	NA	NA	0.933	0	0	0	0	0	0	0	0
XR_002128662.1	0	0.012	0	0.0471303	noncoding	522	NA	NA	NA	NA	NA	NA	NA	NA	NA	NA	NA	NA	NA	NA	NA	NA	NA
XR_002128663.1	0	0.006	0	0.0872651	noncoding	1316	NA	NA	NA	NA	NA	NA	NA	NA	NA	NA	NA	NA	NA	NA	NA	NA	NA
XR_002128664.1	0	0	0	0.0199091	noncoding	712	NA	NA	NA	NA	NA	NA	NA	NA	NA	NA	NA	NA	NA	NA	NA	NA	NA
XR_002128665.1	0	0	0	0.0143897	noncoding	658	NA	NA	NA	NA	NA	NA	NA	NA	NA	NA	NA	NA	NA	NA	NA	NA	NA
XR_002128666.1	0	0.002	0	0.070211	noncoding	920	LOC109404252	LOC109404250	XM_019677072.1	sense	intergenic	41865	same_strand	upstream	1	0	0	0	0	0	0	0	0
XR_002128667.2	0	0	0	0.0185146	noncoding	627	LOC109404259	LOC109404257	XM_019677078.1	antisense	intergenic	44630	convergent	downstream	0.978	0	0	0	0	0	0	0	0
XR_002128671.1	0	0.008	0	0.0591942	noncoding	837	LOC109404266	LOC109401928	XM_019674584.1	sense	intergenic	886	same_strand	upstream	NA	NA	NA	NA	NA	NA	NA	NA	NA
XR_002128672.1	0	0.012	0	0.139973	noncoding	800	NA	NA	NA	NA	NA	NA	NA	NA	0.911	0.545	0.911	0.114	0.33	0	0	0.119	0.911
XR_002128673.1	0	0	0	0.007496	noncoding	379	LOC109404301	LOC109404367	XM_019677215.1	sense	intergenic	1590	same_strand	upstream	1	0	0	0	0	0	0	0	0
XR_002128674.1	0	0	0	0.101772	noncoding	1671	LOC109404316	LOC109404283	XM_019677118.1	antisense	intergenic	90492	convergent	downstream	NA	NA	NA	NA	NA	NA	NA	NA	NA
XR_002128675.2	0	0.098	0	0.00320929	noncoding	324	LOC109404323	LOC109404320	XM_019677153.1	sense	intergenic	22264	same_strand	downstream	NA	NA	NA	NA	NA	NA	NA	NA	NA
XR_002128676.1	0	0.208	0	0.00378584	noncoding	151	LOC109404326	LOC109404283	XM_019677118.1	antisense	intergenic	11231	convergent	downstream	NA	NA	NA	NA	NA	NA	NA	NA	NA
XR_002128677.1	0	0.888	1	0.875591	coding	707	LOC109404331	LOC109404276	XM_019677112.1	antisense	intergenic	5270	divergent	upstream	0.987	0	0	0	0.521	0.987	0	0	0.987
XR_002128678.1	0	0.55	1	6.29513e-06	noncoding	130	LOC109404334	LOC109404337	XM_019677176.2	sense	intergenic	2333	same_strand	upstream	NA	NA	NA	NA	NA	NA	NA	NA	NA
XR_002128681.1	0	0.404	0	0.150031	noncoding	153	LOC109404341	LOC109404276	XM_019677112.1	antisense	genic	0	nested	intronic	NA	NA	NA	NA	NA	NA	NA	NA	NA
XR_002128682.1	0	0.166	0	0.0473841	noncoding	370	LOC109404344	LOC109404342	XM_019677188.1	sense	genic	0	nested	intronic	NA	NA	NA	NA	NA	NA	NA	NA	NA
XR_002128683.1	0	0.012	0	0.00863765	noncoding	589	LOC109404345	LOC109404342	XM_019677188.1	antisense	genic	0	nested	intronic	NA	NA	NA	NA	NA	NA	NA	NA	NA
XR_002128684.1	0	0.134	0	0.0549719	noncoding	494	NA	NA	NA	NA	NA	NA	NA	NA	NA	NA	NA	NA	NA	NA	NA	NA	NA
XR_002128685.2	0	0.006	0	5.07398e-07	noncoding	587	LOC109404366	LOC109404350	XM_019677198.1	antisense	genic	0	nested	intronic	NA	NA	NA	NA	NA	NA	NA	NA	NA
XR_002128686.1	0	0	0	0.0956814	noncoding	639	LOC109404372	LOC109404325	XM_019677159.1	sense	intergenic	72816	same_strand	upstream	NA	NA	NA	NA	NA	NA	NA	NA	NA
XR_002128688.1	0	0.006	0	0.012591	noncoding	344	LOC109404380	LOC109404378	XM_019677227.1	antisense	genic	0	nested	intronic	NA	NA	NA	NA	NA	NA	NA	NA	NA
XR_002128689.1	0	0.092	0	0.00626276	noncoding	370	LOC109404379	LOC109404339	XM_019677184.1	antisense	intergenic	15251	divergent	upstream	0.978	0.978	0.423	0.391	0	0	0	0	0.978
XR_002128690.1	0	0.002	0	0.0485986	noncoding	920	NA	NA	NA	NA	NA	NA	NA	NA	NA	NA	NA	NA	NA	NA	NA	NA	NA
XR_002128691.1	0	0.106	0	0.0374209	noncoding	643	NA	NA	NA	NA	NA	NA	NA	NA	NA	NA	NA	NA	NA	NA	NA	NA	NA
XR_002128692.1	0	0.016	0	0.103131	noncoding	385	LOC109404403	LOC109404395	XM_019677246.1	sense	genic	0	nested	intronic	NA	NA	NA	NA	NA	NA	NA	NA	NA
XR_002128693.1	1	0	0	0.034545	noncoding	1005	LOC109404415	LOC109404410	XM_019677288.1	antisense	intergenic	65796	divergent	upstream	0.956	0.901	0	0	0	0	0	0	0.901
XR_002128694.1	0	0.098	0	0.015474	noncoding	390	LOC109404416	LOC109404410	XM_019677288.1	antisense	intergenic	47978	convergent	downstream	NA	NA	NA	NA	NA	NA	NA	NA	NA
XR_002128695.1	0	0.12	0	0.0156457	noncoding	346	LOC109404417	LOC109404424	XM_019677302.1	antisense	intergenic	43156	divergent	upstream	NA	NA	NA	NA	NA	NA	NA	NA	NA
XR_002128696.1	0	0.418	0	0.137478	noncoding	430	LOC109404418	LOC109404410	XM_019677288.1	sense	intergenic	86	same_strand	downstream	NA	NA	NA	NA	NA	NA	NA	NA	NA
XR_002128698.1	0	0.252	0	0.0127548	noncoding	302	LOC109404429	LOC109404428	XM_019677306.2	antisense	intergenic	19981	convergent	downstream	NA	NA	NA	NA	NA	NA	NA	NA	NA
XR_002128699.1	0	0.034	0	0.00995417	noncoding	504	NA	NA	NA	NA	NA	NA	NA	NA	NA	NA	NA	NA	NA	NA	NA	NA	NA
XR_002128700.1	0	0.002	0	0.158669	noncoding	802	NA	NA	NA	NA	NA	NA	NA	NA	0.806	0.725	0.743	0.449	0.518	0.806	0.635	0.5	0.806
XR_002128701.1	0	0.004	0	0.0237261	noncoding	1392	NA	NA	NA	NA	NA	NA	NA	NA	NA	NA	NA	NA	NA	NA	NA	NA	NA
XR_002128702.1	0	0.004	0	0.0219941	noncoding	632	LOC109404404	LOC109402242	XM_019674922.1	antisense	intergenic	40	divergent	upstream	1	0	0	0	0	0	0	0	0
XR_002128703.1	1	0.002	0	0.0110258	noncoding	1291	LOC109404434	LOC109404433	XM_019677308.1	antisense	intergenic	22225	divergent	upstream	NA	NA	NA	NA	NA	NA	NA	NA	NA
XR_002128704.1	0	0.066	0	0.00937429	noncoding	304	LOC109404435	LOC109404433	XM_019677308.1	sense	intergenic	41813	same_strand	upstream	NA	NA	NA	NA	NA	NA	NA	NA	NA
XR_002128705.1	0	0.002	0	0.0285229	noncoding	1890	LOC109404445	LOC109404476	XM_019677364.1	antisense	intergenic	75	convergent	downstream	NA	NA	NA	NA	NA	NA	NA	NA	NA
XR_002128706.1	0	0.002	0	0.0278192	noncoding	1568	LOC109404446	LOC109404472	XM_019677357.1	sense	intergenic	11517	same_strand	downstream	NA	NA	NA	NA	NA	NA	NA	NA	NA
XR_002128707.1	0	0.004	0	0.0286626	noncoding	1628	LOC109404447	LOC109404476	XM_019677364.1	antisense	intergenic	9439	convergent	downstream	NA	NA	NA	NA	NA	NA	NA	NA	NA
XR_002128708.2	0	0.078	0	0.0146741	noncoding	821	LOC109404456	LOC109404480	XM_019677368.1	sense	intergenic	3586	same_strand	upstream	0.789	0	0.183	0.006	0.129	0	0	0	0.183
XR_002128709.1	0	0.02	0	0.0281784	noncoding	581	LOC109404457	LOC109404492	XM_019677383.1	sense	intergenic	739	same_strand	upstream	NA	NA	NA	NA	NA	NA	NA	NA	NA
XR_002128710.1	0	0.026	0	0.23897	noncoding	702	LOC109404458	LOC109404496	XM_019677390.1	antisense	intergenic	16566	divergent	upstream	NA	NA	NA	NA	NA	NA	NA	NA	NA
XR_002128711.1	0	0.01	0	0.0336792	noncoding	706	LOC109404462	LOC109404454	XM_019677338.1	sense	intergenic	5044	same_strand	downstream	NA	NA	NA	NA	NA	NA	NA	NA	NA
XR_002128712.1	0	0.01	0	0.0452668	noncoding	645	LOC109404462	LOC109404454	XM_019677338.1	sense	intergenic	5044	same_strand	downstream	NA	NA	NA	NA	NA	NA	NA	NA	NA
XR_002128713.1	0	0.096	0	0.00505693	noncoding	244	NA	NA	NA	NA	NA	NA	NA	NA	NA	NA	NA	NA	NA	NA	NA	NA	NA
XR_002128714.2	0	0.024	0	0.00437812	noncoding	263	LOC109404464	LOC109404452	XM_019677335.1	sense	intergenic	19316	same_strand	upstream	NA	NA	NA	NA	NA	NA	NA	NA	NA
XR_002128715.1	1	0.146	0	0.0675657	noncoding	490	LOC109404465	LOC109404513	XM_019677415.1	sense	intergenic	966	same_strand	downstream	NA	NA	NA	NA	NA	NA	NA	NA	NA
XR_002128716.1	1	0.536	1	0.117243	noncoding	311	LOC109404466	LOC109404503	XM_019677399.1	sense	intergenic	1580	same_strand	downstream	0.978	0	0	0	0	0	0	0	0
XR_002128717.1	0	0.112	0	0.0120057	noncoding	231	LOC109404467	LOC109404512	XM_019677413.1	sense	intergenic	21847	same_strand	downstream	NA	NA	NA	NA	NA	NA	NA	NA	NA
XR_002128718.1	0	0.026	0	0.425267	noncoding	812	LOC109404471	LOC109404468	XM_019677346.2	antisense	genic	0	nested	intronic	NA	NA	NA	NA	NA	NA	NA	NA	NA
XR_002128719.1	0	0.246	0	0.0286934	noncoding	328	LOC109404473	LOC109404496	XM_019677390.1	sense	intergenic	631	same_strand	upstream	NA	NA	NA	NA	NA	NA	NA	NA	NA
XR_002128721.1	0	0.064	0	0.0123804	noncoding	941	LOC109404507	LOC109404506	XM_019677407.1	antisense	genic	0	nested	intronic	NA	NA	NA	NA	NA	NA	NA	NA	NA
XR_002128722.1	0	0.06	0	0.0124142	noncoding	892	LOC109404507	LOC109404506	XM_019677407.1	antisense	genic	0	nested	intronic	NA	NA	NA	NA	NA	NA	NA	NA	NA
XR_002128723.1	0	0.058	0	0.0121066	noncoding	845	LOC109404507	LOC109404506	XM_019677407.1	antisense	genic	0	nested	intronic	NA	NA	NA	NA	NA	NA	NA	NA	NA
XR_002128724.1	0	0.038	0	0.0153886	noncoding	873	LOC109404507	LOC109404506	XM_019677407.1	antisense	genic	0	nested	intronic	NA	NA	NA	NA	NA	NA	NA	NA	NA
XR_002128725.1	0	0.038	0	0.012575	noncoding	854	LOC109404507	LOC109404506	XM_019677407.1	antisense	genic	0	nested	intronic	NA	NA	NA	NA	NA	NA	NA	NA	NA
XR_002128726.1	0	0.054	0	0.0125735	noncoding	758	LOC109404507	LOC109404506	XM_019677407.1	antisense	genic	0	nested	intronic	NA	NA	NA	NA	NA	NA	NA	NA	NA
XR_002128727.1	0	0	0	0.0290531	noncoding	769	LOC109404507	LOC109404506	XM_019677407.1	antisense	genic	0	nested	intronic	0.889	0	0	0	0	0	0	0	0
XR_002128728.1	0	0.012	0	0.0616111	noncoding	973	LOC109404514	LOC109404513	XM_019677415.1	sense	genic	0	nested	intronic	NA	NA	NA	NA	NA	NA	NA	NA	NA
XR_002128729.1	0	0.008	0	0.0805792	noncoding	865	LOC109404514	LOC109404513	XM_019677415.1	sense	genic	0	nested	intronic	NA	NA	NA	NA	NA	NA	NA	NA	NA
XR_002128730.1	0	0.006	0	0.0230242	noncoding	609	LOC109404575	LOC109404583	XM_019677483.1	sense	intergenic	18980	same_strand	upstream	0.97	0	0	0	0	0	0	0	0
XR_002128731.1	0	0.44	1	0.1753	noncoding	365	LOC109404576	LOC109404571	XM_020075998.1	antisense	intergenic	19751	convergent	downstream	NA	NA	NA	NA	NA	NA	NA	NA	NA
XR_002128732.1	3	0.022	0	0.0296019	noncoding	607	LOC109404595	LOC109404586	XM_019677487.1	sense	intergenic	1240	same_strand	downstream	0.578	0	0	0	0	0	0	0	0
XR_002128733.1	0	0.008	0	0.0984818	noncoding	725	NA	NA	NA	NA	NA	NA	NA	NA	0.876	0	0	0	0	0	0	0	0
XR_002128734.1	0	0.024	0	0.0839872	noncoding	713	LOC109404607	LOC109404624	XM_019677532.1	sense	intergenic	1213	same_strand	downstream	0.978	0	0	0	0	0	0	0	0
XR_002128735.1	1	0.726	1	0.0774491	noncoding	2171	LOC109404621	LOC109404597	XM_020076004.1	sense	intergenic	1	same_strand	upstream	0.711	0	0	0	0	0	0	0	0
XR_002128736.1	1	0.004	0	0.0416791	noncoding	1546	LOC109404621	LOC109404597	XM_020076004.1	sense	intergenic	1	same_strand	upstream	0.822	0	0	0	0	0	0	0	0
XR_002128738.1	0	0.548	1	0.111191	noncoding	158	LOC109404635	LOC109404634	XM_019677550.1	sense	genic	0	nested	intronic	NA	NA	NA	NA	NA	NA	NA	NA	NA
XR_002128739.1	0	0.01	0	0.0112909	noncoding	459	LOC109404646	LOC109404661	XM_019677590.1	sense	intergenic	11000	same_strand	downstream	NA	NA	NA	NA	NA	NA	NA	NA	NA
XR_002128740.1	0	0	0	0.0327802	noncoding	691	LOC109404647	LOC109404663	XM_019677592.1	antisense	intergenic	5177	convergent	downstream	NA	NA	NA	NA	NA	NA	NA	NA	NA
XR_002128742.1	0	0.056	0	0.00802641	noncoding	601	LOC109404657	LOC109404655	XM_019677582.1	antisense	genic	0	nested	intronic	NA	NA	NA	NA	NA	NA	NA	NA	NA
XR_002128743.1	0	0.056	0	0.00837418	noncoding	612	LOC109404657	LOC109404655	XM_019677583.1	antisense	genic	0	nested	intronic	NA	NA	NA	NA	NA	NA	NA	NA	NA
XR_002128744.1	0	0	0	0.00860686	noncoding	631	LOC109404665	LOC109404641	XM_019677562.1	sense	genic	0	nested	intronic	NA	NA	NA	NA	NA	NA	NA	NA	NA
XR_002128745.1	0	0.086	0	0.272549	noncoding	508	LOC109404670	LOC109404708	XM_019677631.1	sense	intergenic	309	same_strand	upstream	NA	NA	NA	NA	NA	NA	NA	NA	NA
XR_002128746.1	0	0.002	0	0.00865489	noncoding	575	LOC109404665	LOC109404641	XM_019677569.1	sense	genic	0	nested	intronic	NA	NA	NA	NA	NA	NA	NA	NA	NA
XR_002128747.2	0	0	0	0.00853504	noncoding	538	LOC109404675	LOC109404641	XM_019677569.1	sense	genic	0	nested	intronic	NA	NA	NA	NA	NA	NA	NA	NA	NA
XR_002128748.1	0	0.002	0	0.412885	noncoding	886	LOC109404679	LOC109404676	XM_019677601.1	antisense	genic	0	overlapping	exonic	NA	NA	NA	NA	NA	NA	NA	NA	NA
XR_002128749.1	0	0.008	0	0.412885	noncoding	889	LOC109404679	LOC109404676	XM_019677601.1	antisense	genic	0	overlapping	exonic	0.904	0.323	0	0	0.82	0.904	0.485	0.192	0.904
XR_002128750.2	0	0.002	0	0.00859609	noncoding	482	LOC109404675	LOC109404641	XM_019677569.1	sense	genic	0	nested	intronic	NA	NA	NA	NA	NA	NA	NA	NA	NA
XR_002128751.1	0	0.014	0	0.318071	noncoding	792	LOC109404685	LOC109404684	XM_019677608.1	sense	intergenic	15510	same_strand	upstream	0.711	0.063	0.365	0.069	0.135	0	0	0	0.365
XR_002128752.1	0	0.014	0	0.0374499	noncoding	672	LOC109404687	LOC109404688	XM_019677609.1	antisense	intergenic	14063	convergent	downstream	NA	NA	NA	NA	NA	NA	NA	NA	NA
XR_002128753.1	0	0.33	0	0.440625	noncoding	834	LOC109404690	LOC109404666	XM_019677594.1	antisense	intergenic	780	convergent	downstream	0.978	0	0	0	0	0	0	0	0
XR_002128754.1	0	0.002	0	0.072322	noncoding	1730	LOC109404693	LOC109404692	XM_019677616.1	antisense	genic	0	nested	intronic	NA	NA	NA	NA	NA	NA	NA	NA	NA
XR_002128755.1	0	0.004	0	0.0787091	noncoding	1586	LOC109404693	LOC109404692	XM_019677616.1	antisense	genic	0	nested	intronic	NA	NA	NA	NA	NA	NA	NA	NA	NA
XR_002128756.1	0	0.078	0	0.0117121	noncoding	262	LOC109404707	LOC109404704	XM_019677629.1	antisense	genic	0	nested	intronic	NA	NA	NA	NA	NA	NA	NA	NA	NA
XR_002128757.1	0	0.15	0	0.104535	noncoding	662	LOC109404706	LOC109404686	XM_019677611.1	antisense	genic	0	nested	intronic	1	0	0	0	0	0	0	0	0
XR_002128758.1	1	0.036	0	0.00307984	noncoding	703	LOC109404713	LOC109404692	XM_019677616.1	sense	intergenic	368	same_strand	upstream	0.403	0.238	0.219	0.247	0.126	0.189	0.267	0.249	0.267
XR_002128759.1	0	0.68	1	0.100932	noncoding	139	LOC109404732	LOC109404739	XM_019677669.1	antisense	intergenic	21799	convergent	downstream	NA	NA	NA	NA	NA	NA	NA	NA	NA
XR_002128761.1	0	0.422	0	0.0617358	noncoding	161	LOC109404741	LOC109404740	XM_019677670.1	antisense	genic	0	nested	intronic	NA	NA	NA	NA	NA	NA	NA	NA	NA
XR_002128762.1	0	0.098	0	0.261634	noncoding	621	LOC109404746	LOC109404752	XM_019677681.2	sense	intergenic	7999	same_strand	upstream	NA	NA	NA	NA	NA	NA	NA	NA	NA
XR_002128763.1	0	0.002	0	0.0510028	noncoding	568	LOC109404748	LOC109404755	XM_019677688.2	antisense	intergenic	8155	divergent	upstream	0.978	0	0	0	0	0	0	0	0
XR_002128764.1	0	0.048	0	4.81266e-06	noncoding	276	LOC109404749	LOC109404759	XM_019677695.2	antisense	intergenic	2868	convergent	downstream	NA	NA	NA	NA	NA	NA	NA	NA	NA
XR_002128765.1	0	0	0	0.018318	noncoding	679	LOC109404775	LOC109404822	XM_019677777.1	antisense	intergenic	69995	divergent	upstream	0.989	0	0.449	0	0	0	0	0	0.449
XR_002128766.1	0	0.23	0	0.0518962	noncoding	849	LOC109404776	LOC109404810	XM_019677762.1	antisense	intergenic	798	divergent	upstream	NA	NA	NA	NA	NA	NA	NA	NA	NA
XR_002128767.1	0	0.04	0	0.69733	coding	969	LOC109404779	LOC109404822	XM_019677777.1	sense	intergenic	74204	same_strand	upstream	NA	NA	NA	NA	NA	NA	NA	NA	NA
XR_002128768.1	1	0	0	0.00480913	noncoding	694	LOC109404780	LOC109404823	XM_019677779.1	sense	intergenic	22800	same_strand	downstream	0.911	0	0	0	0	0	0	0	0
XR_002128774.1	0	0	0	0.0294207	noncoding	1545	LOC109404790	LOC109404788	XM_019677734.1	sense	genic	0	nested	intronic	NA	NA	NA	NA	NA	NA	NA	NA	NA
XR_002128775.1	0	0	0	0.0294207	noncoding	1534	LOC109404791	LOC109404788	XM_019677736.1	sense	genic	0	nested	intronic	NA	NA	NA	NA	NA	NA	NA	NA	NA
XR_002128776.1	0	0.002	0	0.14184	noncoding	1280	LOC109404789	LOC109404765	XM_019677708.1	antisense	genic	0	nested	intronic	NA	NA	NA	NA	NA	NA	NA	NA	NA
XR_002128777.1	0	0.376	0	0.0749269	noncoding	462	LOC109404793	LOC109404792	XM_019677742.1	antisense	genic	0	nested	intronic	NA	NA	NA	NA	NA	NA	NA	NA	NA
XR_002128778.1	0	0	0	0.16306	noncoding	1230	LOC109404815	LOC109404806	XM_019677759.1	antisense	intergenic	15810	divergent	upstream	0.436	0.405	0.391	0.386	0.328	0.396	0.43	0.433	0.433
XR_002128779.1	2	0.032	0	0.128342	noncoding	1240	LOC109404820	LOC109404950	XM_019677909.1	sense	intergenic	21027	same_strand	downstream	0.827	0.74	0.827	0.74	0.703	0.466	0.775	0.689	0.827
XR_002128780.1	0	0.092	0	0.278595	noncoding	732	LOC109404844	LOC109404852	XM_019677804.1	antisense	intergenic	2386	divergent	upstream	0.944	0	0.077	0	0.553	0.563	0.643	0.278	0.643
XR_002128781.1	0	0.006	0	0.0115168	noncoding	998	LOC109404846	LOC109404871	XM_019677824.1	antisense	intergenic	3536	divergent	upstream	NA	NA	NA	NA	NA	NA	NA	NA	NA
XR_002128782.1	0	0.018	0	0.0115168	noncoding	1012	LOC109404847	LOC109404871	XM_019677824.1	antisense	intergenic	12520	divergent	upstream	NA	NA	NA	NA	NA	NA	NA	NA	NA
XR_002128783.1	0	0.25	0	0.00336219	noncoding	161	LOC109404848	LOC109404871	XM_019677824.1	sense	intergenic	5137	same_strand	upstream	NA	NA	NA	NA	NA	NA	NA	NA	NA
XR_002128784.1	0	0	0	0.0851067	noncoding	954	LOC109404851	LOC109404879	XM_019677835.1	antisense	intergenic	3539	divergent	upstream	1	0	0	0	0	0	0	0	0
XR_002128785.1	0	0.04	0	0.0366916	noncoding	363	LOC109404854	LOC109404884	XM_019677841.1	sense	intergenic	2800	same_strand	downstream	NA	NA	NA	NA	NA	NA	NA	NA	NA
XR_002128786.1	0	0.006	0	0.123322	noncoding	734	LOC109404864	LOC109404865	XM_019677817.1	antisense	intergenic	9244	divergent	upstream	0.911	0	0	0	0.911	0.67	0.214	0	0.911
XR_002128787.1	0	0	0	0.006518	noncoding	1255	NA	NA	NA	NA	NA	NA	NA	NA	NA	NA	NA	NA	NA	NA	NA	NA	NA
XR_002128788.1	0	0	0	0.00819181	noncoding	1198	NA	NA	NA	NA	NA	NA	NA	NA	NA	NA	NA	NA	NA	NA	NA	NA	NA
XR_002128789.1	0	0.01	0	0.0536395	noncoding	533	NA	NA	NA	NA	NA	NA	NA	NA	NA	NA	NA	NA	NA	NA	NA	NA	NA
XR_002128790.1	0	0.008	0	0.00994195	noncoding	479	NA	NA	NA	NA	NA	NA	NA	NA	NA	NA	NA	NA	NA	NA	NA	NA	NA
XR_002128791.1	0	0.206	0	0.00836307	noncoding	195	NA	NA	NA	NA	NA	NA	NA	NA	NA	NA	NA	NA	NA	NA	NA	NA	NA
XR_002128792.1	0	0.11	0	0.0634545	noncoding	721	LOC109404904	LOC109404902	XM_019677856.1	sense	intergenic	19766	same_strand	upstream	0.778	0.57	0.316	0.778	0.518	0.453	0.476	0.772	0.778
XR_002128794.1	0	0.018	0	0.0843176	noncoding	988	LOC109404920	LOC109404934	XM_019677881.1	antisense	intergenic	15382	divergent	upstream	0.956	0	0	0	0	0.222	0.078	0	0.222
XR_002128795.1	0	0.034	0	0.00718706	noncoding	422	LOC109404926	LOC109404951	XM_019677906.1	sense	intergenic	9935	same_strand	downstream	NA	NA	NA	NA	NA	NA	NA	NA	NA
XR_002128796.1	0	0.036	0	0.00581533	noncoding	320	LOC109404928	LOC109404912	XM_020076051.1	sense	intergenic	50329	same_strand	upstream	NA	NA	NA	NA	NA	NA	NA	NA	NA
XR_002128797.1	0	0	0	0.025697	noncoding	1046	LOC109404931	LOC109404929	XM_019677878.1	antisense	genic	0	nested	intronic	1	0	0	0	0	0	0	0	0
XR_002128798.1	0	0.27	0	0.00581783	noncoding	399	LOC109404932	LOC109404929	XM_019677878.1	antisense	genic	0	nested	intronic	NA	NA	NA	NA	NA	NA	NA	NA	NA
XR_002128799.1	0	0.934	1	0.997754	coding	720	LOC109404933	LOC109404929	XM_019677878.1	antisense	genic	0	nested	intronic	0.947	0	0	0	0	0	0	0	0
XR_002128800.2	0	0.004	0	0.0156755	noncoding	551	LOC109404939	LOC109404937	XM_019677885.1	sense	genic	0	nested	intronic	NA	NA	NA	NA	NA	NA	NA	NA	NA
XR_002128801.2	0	0.012	0	0.164506	noncoding	875	LOC109404940	LOC109404937	XM_019677885.1	sense	genic	0	nested	intronic	NA	NA	NA	NA	NA	NA	NA	NA	NA
XR_002128802.1	0	0.032	0	0.265696	noncoding	696	LOC109404962	LOC109404980	XM_019677964.1	sense	intergenic	6957	same_strand	downstream	NA	NA	NA	NA	NA	NA	NA	NA	NA
XR_002128803.1	0	0.022	0	0.0796555	noncoding	511	LOC109404963	LOC109404956	XM_019677914.1	sense	intergenic	21076	same_strand	upstream	NA	NA	NA	NA	NA	NA	NA	NA	NA
XR_002128804.1	0	0	0	0.0371062	noncoding	515	LOC109404967	LOC109404964	XM_019677943.1	sense	genic	0	nested	intronic	NA	NA	NA	NA	NA	NA	NA	NA	NA
XR_002128805.1	0	0.006	0	0.0198003	noncoding	883	LOC109404965	LOC109404935	XM_019677884.1	sense	intergenic	11834	same_strand	upstream	0.989	0.989	0	0	0	0	0	0	0.989
XR_002128806.1	0	0.184	0	0.00969274	noncoding	301	LOC109404971	LOC109404935	XM_019677884.1	sense	intergenic	24066	same_strand	downstream	NA	NA	NA	NA	NA	NA	NA	NA	NA
XR_002128807.1	0	0.108	0	0.0103975	noncoding	462	LOC109404971	LOC109404935	XM_019677884.1	sense	intergenic	23791	same_strand	downstream	NA	NA	NA	NA	NA	NA	NA	NA	NA
XR_002128808.1	0	0	0	0.0633606	noncoding	763	LOC109404976	LOC109404974	XM_019677957.1	antisense	intergenic	4998	divergent	upstream	0.967	0	0	0	0	0	0	0	0
XR_002128809.1	0	0.008	0	0.0691927	noncoding	832	LOC109404977	LOC109404974	XM_019677957.1	sense	intergenic	12513	same_strand	upstream	0.613	0	0.365	0.223	0.296	0.353	0.248	0.168	0.365
XR_002128810.1	0	0.088	0	0.0101403	noncoding	473	LOC109404971	LOC109404935	XM_019677884.1	sense	intergenic	23791	same_strand	downstream	NA	NA	NA	NA	NA	NA	NA	NA	NA
XR_002128811.1	1	0	0	0.0109424	noncoding	1412	LOC109404982	LOC109404935	XM_019677884.1	antisense	intergenic	31935	convergent	downstream	0.883	0	0	0.883	0	0	0	0.368	0.883
XR_002128812.1	0	0.03	0	0.00609985	noncoding	247	LOC109404985	LOC109404983	XM_019677967.1	antisense	genic	0	nested	intronic	NA	NA	NA	NA	NA	NA	NA	NA	NA
XR_002128813.1	0	0.034	0	0.00517056	noncoding	239	LOC109404985	LOC109404983	XM_019677967.1	antisense	genic	0	nested	intronic	NA	NA	NA	NA	NA	NA	NA	NA	NA
XR_002128814.2	1	0.076	0	0.0305409	noncoding	668	LOC109404989	LOC109404988	XM_019677973.1	sense	genic	0	nested	intronic	NA	NA	NA	NA	NA	NA	NA	NA	NA
XR_002128815.1	0	0	0	0.0299576	noncoding	1088	LOC109404991	LOC109404990	XM_019677974.1	antisense	genic	0	nested	intronic	NA	NA	NA	NA	NA	NA	NA	NA	NA
XR_002128816.1	0	0.18	0	0.00677339	noncoding	297	LOC109404987	LOC109404935	XM_019677884.1	sense	intergenic	45478	same_strand	downstream	NA	NA	NA	NA	NA	NA	NA	NA	NA
XR_002128817.1	0	0	0	0.0201074	noncoding	1066	LOC109404991	LOC109404990	XM_019677974.1	antisense	genic	0	nested	intronic	NA	NA	NA	NA	NA	NA	NA	NA	NA
XR_002128818.1	0	0.106	0	0.0123581	noncoding	356	LOC109404992	LOC109404990	XM_019677974.1	sense	genic	0	nested	intronic	NA	NA	NA	NA	NA	NA	NA	NA	NA
XR_002128819.1	0	0.002	0	0.00773843	noncoding	511	LOC109404987	LOC109404935	XM_019677884.1	sense	intergenic	45150	same_strand	downstream	NA	NA	NA	NA	NA	NA	NA	NA	NA
XR_002128820.2	0	0.09	0	0.0543826	noncoding	1565	LOC109404997	LOC109404978	XM_019677960.1	antisense	intergenic	3172	divergent	upstream	0.571	0.373	0.369	0.426	0.384	0.43	0.438	0.392	0.438
XR_002128821.1	0	0.002	0	0.0151994	noncoding	522	LOC109404987	LOC109404935	XM_019677884.1	sense	intergenic	45150	same_strand	downstream	NA	NA	NA	NA	NA	NA	NA	NA	NA
XR_002128822.1	0	0.002	0	0.0509551	noncoding	489	LOC109404998	LOC109404978	XM_019677960.1	sense	intergenic	2390	same_strand	upstream	NA	NA	NA	NA	NA	NA	NA	NA	NA
XR_002128823.1	0	0.052	0	0.0305085	noncoding	725	LOC109405000	LOC109404999	XM_019677980.1	antisense	genic	0	nested	intronic	NA	NA	NA	NA	NA	NA	NA	NA	NA
XR_002128824.1	0	0.132	0	2.48714e-06	noncoding	183	LOC109405006	LOC109405005	XM_019677988.1	antisense	genic	0	nested	intronic	NA	NA	NA	NA	NA	NA	NA	NA	NA
XR_002128825.1	0	0.008	0	0.0284227	noncoding	1001	LOC109405009	LOC109405008	XM_019677991.1	antisense	intergenic	60	convergent	downstream	0.65	0	0	0	0	0	0	0	0
XR_002128826.1	0	0.048	0	3.73184e-06	noncoding	417	NA	NA	NA	NA	NA	NA	NA	NA	NA	NA	NA	NA	NA	NA	NA	NA	NA
XR_002128827.1	0	0.418	0	4.80666e-07	noncoding	200	NA	NA	NA	NA	NA	NA	NA	NA	NA	NA	NA	NA	NA	NA	NA	NA	NA
XR_002128828.1	0	0	0	0.0153143	noncoding	756	LOC109405013	LOC109405016	XM_019677996.2	sense	intergenic	9622	same_strand	downstream	NA	NA	NA	NA	NA	NA	NA	NA	NA
XR_002128829.2	0	0.094	0	0.415067	noncoding	721	LOC109405019	LOC109405026	XM_019678011.2	antisense	intergenic	463	divergent	upstream	0.778	0.115	0.19	0.157	0	0.005	0	0	0.19
XR_002128830.1	0	0.004	0	0.0247957	noncoding	503	LOC109405020	LOC109621871	XM_020076063.1	sense	intergenic	4758	same_strand	downstream	0.978	0	0	0	0	0	0	0	0
XR_002128831.1	0	0.004	0	0.0247957	noncoding	504	LOC109405032	LOC109405053	XM_019678051.2	antisense	intergenic	4038	divergent	upstream	NA	NA	NA	NA	NA	NA	NA	NA	NA
XR_002128832.1	0	0	0	0.141914	noncoding	746	LOC109405029	LOC109404714	XM_019677639.1	sense	intergenic	524	same_strand	upstream	NA	NA	NA	NA	NA	NA	NA	NA	NA
XR_002128833.2	0	0.02	0	0.0223321	noncoding	325	LOC109405036	LOC109404795	XM_019677748.1	antisense	intergenic	2305	divergent	upstream	0.956	0	0	0	0	0	0	0	0
XR_002128834.1	0	0.276	0	0.327137	noncoding	320	LOC109405039	LOC109621873	XM_020076064.1	sense	genic	0	nested	intronic	NA	NA	NA	NA	NA	NA	NA	NA	NA
XR_002128837.1	0	0.112	0	0.0200824	noncoding	303	NA	NA	NA	NA	NA	NA	NA	NA	NA	NA	NA	NA	NA	NA	NA	NA	NA
XR_002128838.1	0	0.004	0	0.0247957	noncoding	504	LOC109405044	LOC109405045	XM_019678036.2	antisense	intergenic	1377	convergent	downstream	NA	NA	NA	NA	NA	NA	NA	NA	NA
XR_002128839.1	0	0.134	0	0.0129038	noncoding	391	NA	NA	NA	NA	NA	NA	NA	NA	NA	NA	NA	NA	NA	NA	NA	NA	NA
XR_002128840.1	0	0.008	0	0.0457282	noncoding	602	NA	NA	NA	NA	NA	NA	NA	NA	0.889	0	0.429	0	0.889	0	0.241	0.035	0.889
XR_002128841.2	0	0.008	0	0.126989	noncoding	717	LOC109405052	LOC109405050	XM_019678046.2	antisense	genic	0	nested	intronic	0.852	0.482	0.444	0.6	0.621	0.718	0.357	0.656	0.718
XR_002128842.1	0	0.04	0	0.0116798	noncoding	284	NA	NA	NA	NA	NA	NA	NA	NA	NA	NA	NA	NA	NA	NA	NA	NA	NA
XR_002128843.1	0	0.118	0	0.0285104	noncoding	182	NA	NA	NA	NA	NA	NA	NA	NA	NA	NA	NA	NA	NA	NA	NA	NA	NA
XR_002128844.2	0	0.016	0	0.0149689	noncoding	359	LOC109405066	LOC109405065	XM_019678062.1	antisense	genic	0	nested	intronic	NA	NA	NA	NA	NA	NA	NA	NA	NA
XR_002128845.1	0	0.062	0	0.0179855	noncoding	262	LOC109405067	LOC109405065	XM_019678062.1	antisense	genic	0	nested	intronic	NA	NA	NA	NA	NA	NA	NA	NA	NA
XR_002128846.1	0	0	0	0.0899519	noncoding	743	LOC109405074	LOC109405085	XM_019678083.1	sense	intergenic	1780	same_strand	downstream	NA	NA	NA	NA	NA	NA	NA	NA	NA
XR_002128847.1	0	0.002	0	0.148214	noncoding	717	LOC109405075	LOC109405072	XM_019678064.1	sense	intergenic	470	same_strand	upstream	NA	NA	NA	NA	NA	NA	NA	NA	NA
XR_002128848.1	0	0	0	0.0579916	noncoding	1066	LOC109405077	LOC109405080	XM_019678071.1	antisense	intergenic	10583	divergent	upstream	0.738	0.156	0.238	0.084	0	0	0	0.118	0.238
XR_002128849.1	0	0.044	0	0.00636903	noncoding	973	LOC109405095	LOC109621882	XM_020076075.1	antisense	intergenic	3491	divergent	upstream	NA	NA	NA	NA	NA	NA	NA	NA	NA
XR_002128850.1	0	0.006	0	0.0154279	noncoding	921	LOC109405098	LOC109405099	XM_019678097.1	antisense	intergenic	3659	divergent	upstream	NA	NA	NA	NA	NA	NA	NA	NA	NA
XR_002128851.1	0	0.132	0	0.561999	coding	776	LOC109405101	LOC109405108	XM_019678111.1	antisense	intergenic	629	divergent	upstream	1	0	1	0	0	0	0	0	1
XR_002128852.1	0	0	0	0.0127633	noncoding	849	LOC109405111	LOC109405110	XM_019678113.1	sense	intergenic	5249	same_strand	downstream	0.944	0	0	0	0	0	0	0	0
XR_002128853.1	0	0.014	0	0.143112	noncoding	524	LOC109405125	LOC109405148	XM_019678165.1	sense	intergenic	11968	same_strand	upstream	0.751	0.166	0.466	0.561	0.715	0.751	0.672	0.543	0.751
XR_002128854.1	0	0.006	0	0.0195443	noncoding	841	LOC109405127	LOC109405161	XM_019678182.1	sense	intergenic	864	same_strand	upstream	0.989	0	0	0.004	0	0	0	0	0.004
XR_002128855.1	0	0.01	0	0.0273459	noncoding	510	LOC109405128	LOC109405138	XM_019678143.1	antisense	intergenic	7847	divergent	upstream	1	0	0	0	0	0	0	0	0
XR_002128856.1	0	0.028	0	0.0312059	noncoding	256	LOC109405130	LOC109405129	XM_019678129.1	sense	intergenic	60808	same_strand	upstream	NA	NA	NA	NA	NA	NA	NA	NA	NA
XR_002128857.1	0	0.25	0	1.09053e-05	noncoding	269	LOC109405130	LOC109405129	XM_019678129.1	sense	intergenic	60808	same_strand	upstream	NA	NA	NA	NA	NA	NA	NA	NA	NA
XR_002128858.1	0	0.132	0	0.123068	noncoding	495	LOC109405131	LOC109405150	XM_019678168.1	sense	intergenic	7620	same_strand	downstream	NA	NA	NA	NA	NA	NA	NA	NA	NA
XR_002128859.1	0	0.56	1	0.00863551	noncoding	191	LOC109405132	LOC109405119	XM_019678121.1	sense	intergenic	27087	same_strand	upstream	NA	NA	NA	NA	NA	NA	NA	NA	NA
XR_002128860.1	0	0.026	0	0.0139568	noncoding	173	LOC109405135	LOC109405148	XM_019678165.1	antisense	intergenic	1782	divergent	upstream	NA	NA	NA	NA	NA	NA	NA	NA	NA
XR_002128861.1	0	0.11	0	7.33161e-07	noncoding	177	LOC109405143	LOC109405142	XM_019678153.1	antisense	genic	0	nested	intronic	NA	NA	NA	NA	NA	NA	NA	NA	NA
XR_002128863.1	0	0.01	0	0.0921597	noncoding	840	LOC109405164	LOC109405166	XM_019678186.1	sense	intergenic	27315	same_strand	downstream	0.719	0.647	0.641	0.521	0.632	0.599	0.687	0.713	0.713
XR_002128864.1	1	0.002	0	0.161516	noncoding	938	LOC109405165	LOC109405166	XM_019678186.1	antisense	intergenic	28265	convergent	downstream	0.844	0.685	0.794	0.629	0.69	0.622	0.5	0.706	0.794
XR_002128865.1	0	0	0	0.233014	noncoding	786	LOC109405173	LOC109405169	XM_019678190.1	sense	intergenic	565	same_strand	upstream	NA	NA	NA	NA	NA	NA	NA	NA	NA
XR_002128866.1	1	0	0	0.0475526	noncoding	1611	LOC109405176	LOC109405166	XM_019678186.1	sense	intergenic	4775	same_strand	downstream	0.616	0.445	0.334	0.386	0.24	0.342	0.282	0.346	0.445
XR_002128867.1	0	0.01	0	2.15017e-06	noncoding	535	LOC109405182	LOC109405181	XM_019678200.1	sense	intergenic	21986	same_strand	upstream	NA	NA	NA	NA	NA	NA	NA	NA	NA
XR_002128868.1	0	0.008	0	2.0295e-06	noncoding	514	LOC109405183	LOC109405181	XM_019678200.1	sense	intergenic	32035	same_strand	upstream	0.978	0	0	0.629	0.978	0	0	0	0.978
XR_002128869.1	0	0.008	0	0.437338	noncoding	932	LOC109405185	LOC109405178	XM_019678197.1	antisense	intergenic	77572	convergent	downstream	NA	NA	NA	NA	NA	NA	NA	NA	NA
XR_002128870.2	0	0.59	1	0.0239459	noncoding	275	LOC109405186	LOC109405179	XM_019678198.1	sense	intergenic	79139	same_strand	downstream	NA	NA	NA	NA	NA	NA	NA	NA	NA
XR_002128871.2	0	0.51	1	0.0235277	noncoding	263	LOC109405187	LOC109405178	XM_019678197.1	sense	intergenic	54796	same_strand	downstream	NA	NA	NA	NA	NA	NA	NA	NA	NA
XR_002128872.1	0	0.116	0	0.00431778	noncoding	287	LOC109405188	LOC109405190	XM_019678202.1	sense	intergenic	24139	same_strand	downstream	NA	NA	NA	NA	NA	NA	NA	NA	NA
XR_002128873.1	0	0.114	0	0.00414593	noncoding	290	LOC109405189	LOC109405190	XM_019678201.1	sense	intergenic	30693	same_strand	downstream	NA	NA	NA	NA	NA	NA	NA	NA	NA
XR_002128875.1	0	0	0	0.00894703	noncoding	1258	NA	NA	NA	NA	NA	NA	NA	NA	1	0	0	1	0	0	0	0	1
XR_002128876.1	1	0.012	0	0.056373	noncoding	470	LOC109405201	LOC109405226	XM_019678260.1	sense	intergenic	12855	same_strand	downstream	NA	NA	NA	NA	NA	NA	NA	NA	NA
XR_002128877.1	0	0.26	0	0.012071	noncoding	165	LOC109405202	LOC109405211	XM_019678233.1	antisense	intergenic	50692	convergent	downstream	NA	NA	NA	NA	NA	NA	NA	NA	NA
XR_002128879.1	0	0.638	1	0.0807196	noncoding	920	LOC109405231	LOC109405208	XM_019678224.1	antisense	intergenic	61058	divergent	upstream	0.896	0	0	0	0.867	0.588	0.678	0.64	0.867
XR_002128880.1	1	0.152	0	0.879298	coding	839	LOC109405233	LOC109405193	XM_019678204.1	sense	intergenic	9659	same_strand	upstream	0.944	0	0	0	0	0	0	0	0
XR_002128881.1	0	0.018	0	0.05751	noncoding	802	LOC109405234	LOC109405211	XM_019678234.1	sense	intergenic	15783	same_strand	upstream	NA	NA	NA	NA	NA	NA	NA	NA	NA
XR_002128882.1	0	0.038	0	0.0203359	noncoding	237	LOC109405241	LOC109405238	XM_019678271.1	sense	intergenic	22444	same_strand	downstream	NA	NA	NA	NA	NA	NA	NA	NA	NA
XR_002128883.1	0	0.004	0	0.0711004	noncoding	868	LOC109405242	LOC109405260	XM_019678294.1	sense	intergenic	10017	same_strand	upstream	0.922	0	0	0	0.879	0.642	0	0	0.879
XR_002128884.1	0	0.002	0	0.0980659	noncoding	896	LOC109405242	LOC109405260	XM_019678294.1	sense	intergenic	10017	same_strand	upstream	1	0	0	0	0	0	0	0	0
XR_002128885.1	0	0.174	0	0.0182237	noncoding	335	LOC109405246	LOC109405260	XM_019678294.1	antisense	intergenic	8255	divergent	upstream	NA	NA	NA	NA	NA	NA	NA	NA	NA
XR_002128886.1	0	0.912	1	0.233348	noncoding	630	LOC109405251	LOC109405258	XM_019678291.1	antisense	intergenic	3158	convergent	downstream	1	0	0	0	0	0	0	0	0
XR_002128887.1	0	0.066	0	0.0288552	noncoding	559	LOC109405253	LOC109405243	XM_019678275.1	antisense	intergenic	3803	divergent	upstream	NA	NA	NA	NA	NA	NA	NA	NA	NA
XR_002128888.1	0	0.07	0	0.0426479	noncoding	514	LOC109405253	LOC109405243	XM_019678275.1	antisense	intergenic	3803	divergent	upstream	NA	NA	NA	NA	NA	NA	NA	NA	NA
XR_002128889.1	0	0.006	0	0.0154263	noncoding	411	LOC109405254	LOC109405243	XM_019678275.1	sense	intergenic	5002	same_strand	downstream	NA	NA	NA	NA	NA	NA	NA	NA	NA
XR_002128890.1	0	0	0	0.0218153	noncoding	541	LOC109405255	LOC109405244	XM_019678276.1	antisense	intergenic	7000	convergent	downstream	NA	NA	NA	NA	NA	NA	NA	NA	NA
XR_002128891.1	0	0.882	1	0.142889	noncoding	479	LOC109405256	LOC109405244	XM_019678276.1	sense	intergenic	4060	same_strand	downstream	0.998	0	0	0	0	0	0	0	0
XR_002128892.1	0	0.14	0	0.00894109	noncoding	276	LOC109405257	LOC109405258	XM_019678291.1	sense	intergenic	11403	same_strand	downstream	NA	NA	NA	NA	NA	NA	NA	NA	NA
XR_002128893.1	0	0.004	0	0.0243152	noncoding	1098	LOC109405261	LOC109405260	XM_019678294.1	antisense	genic	0	nested	intronic	0.761	0.478	0.187	0.576	0.719	0.673	0.761	0.712	0.761
XR_002128894.1	0	0.022	0	0.286891	noncoding	652	LOC109405263	LOC109405779	XM_019678843.1	sense	intergenic	17038	same_strand	upstream	NA	NA	NA	NA	NA	NA	NA	NA	NA
XR_002128895.1	1	0.002	0	0.00372154	noncoding	457	LOC109405278	LOC109405279	XM_019678316.1	sense	intergenic	13220	same_strand	upstream	0.852	0.001	0.146	0	0	0	0	0	0.146
XR_002128896.1	0	0.01	0	0.0194785	noncoding	535	LOC109405286	LOC109405287	XM_019678323.1	antisense	intergenic	2611	convergent	downstream	0.956	0	0	0	0	0	0	0	0
XR_002128897.1	0	0.01	0	0.0169819	noncoding	538	LOC109405286	LOC109405287	XM_019678323.1	antisense	intergenic	2611	convergent	downstream	NA	NA	NA	NA	NA	NA	NA	NA	NA
XR_002128898.2	0	0.016	0	0.0611576	noncoding	631	NA	NA	NA	NA	NA	NA	NA	NA	NA	NA	NA	NA	NA	NA	NA	NA	NA
XR_002128899.1	0	0.044	0	0.0594426	noncoding	586	NA	NA	NA	NA	NA	NA	NA	NA	NA	NA	NA	NA	NA	NA	NA	NA	NA
XR_002128900.1	0	0.004	0	0.0304083	noncoding	879	NA	NA	NA	NA	NA	NA	NA	NA	NA	NA	NA	NA	NA	NA	NA	NA	NA
XR_002128901.1	0	0.008	0	0.078021	noncoding	820	NA	NA	NA	NA	NA	NA	NA	NA	NA	NA	NA	NA	NA	NA	NA	NA	NA
XR_002128902.1	0	0.1	0	0.2938	noncoding	632	NA	NA	NA	NA	NA	NA	NA	NA	NA	NA	NA	NA	NA	NA	NA	NA	NA
XR_002128903.1	0	0.1	0	0.2938	noncoding	632	LOC109405294	LOC109405293	XM_019678325.1	antisense	intergenic	6266	divergent	upstream	NA	NA	NA	NA	NA	NA	NA	NA	NA
XR_002128904.1	0	0	0	0.202236	noncoding	1066	LOC109405295	LOC109405293	XM_019678325.1	antisense	intergenic	143	divergent	upstream	NA	NA	NA	NA	NA	NA	NA	NA	NA
XR_002128905.1	0	0	0	0.0211303	noncoding	1075	LOC109405298	LOC109405308	XM_019678343.1	antisense	intergenic	1638	convergent	downstream	0.853	0.408	0.693	0.57	0.478	0.323	0.252	0.567	0.693
XR_002128906.1	0	0.086	0	0.130324	noncoding	366	LOC109405299	LOC109405312	XM_019678352.1	antisense	intergenic	8010	convergent	downstream	NA	NA	NA	NA	NA	NA	NA	NA	NA
XR_002128907.1	0	0.002	0	0.142117	noncoding	1184	LOC109405300	LOC109405312	XM_019678352.1	sense	intergenic	14067	same_strand	downstream	0.933	0.002	0	0	0.065	0.202	0.035	0.601	0.601
XR_002128908.1	0	0.002	0	0.200672	noncoding	1206	LOC109405300	LOC109405312	XM_019678352.1	sense	intergenic	14063	same_strand	downstream	NA	NA	NA	NA	NA	NA	NA	NA	NA
XR_002128909.1	0	0	0	0.0270255	noncoding	766	LOC109405303	LOC109405302	XM_019678337.1	sense	intergenic	7751	same_strand	upstream	NA	NA	NA	NA	NA	NA	NA	NA	NA
XR_002128910.2	0	0	0	0.0298636	noncoding	671	LOC109405303	LOC109405302	XM_019678337.1	sense	intergenic	7751	same_strand	upstream	NA	NA	NA	NA	NA	NA	NA	NA	NA
XR_002128911.1	0	0	0	0.028711	noncoding	732	LOC109405303	LOC109405302	XM_019678337.1	sense	intergenic	7751	same_strand	upstream	NA	NA	NA	NA	NA	NA	NA	NA	NA
XR_002128912.1	0	0.094	0	0.946115	coding	1477	LOC109405304	LOC109405302	XM_019678337.1	antisense	intergenic	16263	divergent	upstream	NA	NA	NA	NA	NA	NA	NA	NA	NA
XR_002128913.1	0	0	0	0.00828579	noncoding	982	LOC109405313	LOC109405307	XM_019678342.1	sense	intergenic	8576	same_strand	downstream	0.844	0.391	0.743	0.414	0.321	0.385	0.436	0.466	0.743
XR_002128914.1	0	0.01	0	0.113785	noncoding	606	LOC109405314	LOC109405319	XM_019678356.1	sense	intergenic	6711	same_strand	upstream	0.978	0	0	0	0	0	0	0	0
XR_002128915.1	0	0.008	0	0.0468161	noncoding	582	LOC109405314	LOC109405319	XM_019678356.1	sense	intergenic	6667	same_strand	upstream	NA	NA	NA	NA	NA	NA	NA	NA	NA
XR_002128916.1	0	0.076	0	0.0207525	noncoding	1433	LOC109405323	LOC109405319	XM_019678356.1	antisense	intergenic	3529	divergent	upstream	0.956	0	0	0	0	0	0	0	0
XR_002128917.1	0	0.004	0	0.0197065	noncoding	1345	LOC109405324	LOC109405329	XM_019678374.1	sense	intergenic	9809	same_strand	upstream	NA	NA	NA	NA	NA	NA	NA	NA	NA
XR_002128918.2	0	0	0	0.0180038	noncoding	1216	LOC109405335	LOC109405329	XM_019678375.1	sense	intergenic	18581	same_strand	upstream	NA	NA	NA	NA	NA	NA	NA	NA	NA
XR_002128919.1	0	0.076	0	0.0220939	noncoding	1432	NA	NA	NA	NA	NA	NA	NA	NA	0.985	0	0	0	0	0	0	0	0
XR_002128920.1	0	0.414	0	0.296976	noncoding	377	LOC109405337	LOC109405338	XM_019678392.1	antisense	intergenic	23421	convergent	downstream	1	0	0	0	0	0	0	0	0
XR_002128921.1	0	0.006	0	0.0139905	noncoding	583	LOC109405339	LOC109405338	XM_019678392.1	antisense	genic	0	nested	intronic	1	0	0	0	0	0	0	0	0
XR_002128922.1	0	0.022	0	0.0660326	noncoding	487	LOC109405343	LOC109405359	XM_019678414.1	antisense	intergenic	5387	convergent	downstream	NA	NA	NA	NA	NA	NA	NA	NA	NA
XR_002128923.1	0	0.05	0	1.15989e-06	noncoding	858	LOC109405357	LOC109405327	XM_019678379.1	sense	genic	0	nested	intronic	NA	NA	NA	NA	NA	NA	NA	NA	NA
XR_002128924.1	0	0.004	0	0.165923	noncoding	529	LOC109405361	LOC109405360	XM_019678416.1	sense	genic	0	nested	intronic	NA	NA	NA	NA	NA	NA	NA	NA	NA
XR_002128925.1	0	0.042	0	0.00426335	noncoding	406	LOC109405363	LOC109405327	XM_019678389.1	antisense	genic	0	nested	intronic	NA	NA	NA	NA	NA	NA	NA	NA	NA
XR_002128926.1	0	0.076	0	0.0357506	noncoding	554	LOC109405367	LOC109405366	XM_019678421.1	sense	genic	0	nested	intronic	NA	NA	NA	NA	NA	NA	NA	NA	NA
XR_002128927.1	0	0.062	0	0.0131011	noncoding	382	LOC109405377	LOC109405391	XM_019678452.1	antisense	intergenic	2505	divergent	upstream	NA	NA	NA	NA	NA	NA	NA	NA	NA
XR_002128928.1	0	0.024	0	0.0078199	noncoding	646	LOC109405388	LOC109405385	XM_019678442.1	antisense	genic	0	nested	intronic	NA	NA	NA	NA	NA	NA	NA	NA	NA
XR_002128929.1	3	0.006	0	0.00627147	noncoding	818	LOC109405398	LOC109405393	XM_019678454.1	antisense	intergenic	50796	divergent	upstream	0.603	0.255	0.25	0.131	0.018	0.045	0.045	0.046	0.255
XR_002128930.1	0	0	0	0.203182	noncoding	1609	LOC109405400	LOC109405399	XM_019678459.1	sense	genic	0	nested	intronic	0.956	0	0	0	0	0	0	0	0
XR_002128931.1	0	0.016	0	0.345506	noncoding	1545	LOC109405404	LOC109405410	XM_019678468.1	antisense	intergenic	10497	divergent	upstream	0.881	0.704	0.492	0.695	0.881	0.705	0.078	0.565	0.881
XR_002128932.1	0	0.006	0	0.141675	noncoding	706	LOC109405406	LOC109405416	XM_019678481.1	antisense	intergenic	43234	divergent	upstream	NA	NA	NA	NA	NA	NA	NA	NA	NA
XR_002128933.1	0	0.04	0	0.00518186	noncoding	383	LOC109405411	LOC109405403	XM_019678462.1	sense	intergenic	33305	same_strand	upstream	NA	NA	NA	NA	NA	NA	NA	NA	NA
XR_002128934.1	0	0.072	0	0.00621372	noncoding	320	LOC109405411	LOC109405403	XM_019678462.1	sense	intergenic	33305	same_strand	upstream	NA	NA	NA	NA	NA	NA	NA	NA	NA
XR_002128935.1	0	0.054	0	0.00343073	noncoding	474	LOC109405412	LOC109405410	XM_019678468.1	sense	intergenic	40025	same_strand	downstream	NA	NA	NA	NA	NA	NA	NA	NA	NA
XR_002128937.1	0	0.006	0	0.0850876	noncoding	524	LOC109405421	LOC109405420	XM_019678486.1	sense	genic	0	nested	intronic	NA	NA	NA	NA	NA	NA	NA	NA	NA
XR_002128938.1	0	0.104	0	0.00404222	noncoding	213	LOC109405432	LOC109405431	XM_019678496.1	antisense	genic	0	nested	intronic	NA	NA	NA	NA	NA	NA	NA	NA	NA
XR_002128939.1	0	0.006	0	0.0480777	noncoding	1159	LOC109405437	LOC109405436	XM_019678501.1	sense	genic	0	nested	intronic	1	0	0	0	0	0	0	0	0
XR_002128940.1	0	0	0	0.102	noncoding	574	LOC109405444	LOC109405454	XM_019678525.1	sense	intergenic	3353	same_strand	upstream	NA	NA	NA	NA	NA	NA	NA	NA	NA
XR_002128941.1	0	0.138	0	0.00483814	noncoding	378	LOC109405445	LOC109405471	XM_019678557.1	sense	intergenic	4700	same_strand	upstream	NA	NA	NA	NA	NA	NA	NA	NA	NA
XR_002128943.1	0	0.102	0	0.00434889	noncoding	385	LOC109405448	LOC109405471	XM_019678557.1	antisense	intergenic	6420	divergent	upstream	NA	NA	NA	NA	NA	NA	NA	NA	NA
XR_002128944.1	0	0	0	0.0147885	noncoding	642	LOC109405449	LOC109405441	XM_019678506.1	sense	intergenic	11603	same_strand	downstream	NA	NA	NA	NA	NA	NA	NA	NA	NA
XR_002128946.1	0	0.01	0	0.00605143	noncoding	452	LOC109405466	LOC109405464	XM_019678553.1	sense	genic	0	nested	intronic	NA	NA	NA	NA	NA	NA	NA	NA	NA
XR_002128947.1	0	0.01	0	0.00578351	noncoding	468	LOC109405467	LOC109405464	XM_019678553.1	sense	genic	0	nested	intronic	NA	NA	NA	NA	NA	NA	NA	NA	NA
XR_002128948.1	1	0.98	1	0.299559	noncoding	1210	LOC109405468	LOC109405460	XM_019678548.1	antisense	intergenic	540	divergent	upstream	0.822	0.822	0.748	0.781	0.731	0.516	0.675	0.71	0.822
XR_002128949.1	0	0.006	0	0.0253259	noncoding	1058	LOC109405478	LOC109405476	XM_019678564.1	sense	intergenic	14923	same_strand	upstream	NA	NA	NA	NA	NA	NA	NA	NA	NA
XR_002128950.1	0	0.052	0	0.0408397	noncoding	316	LOC109405488	LOC109405520	XM_019678618.1	sense	intergenic	3727	same_strand	downstream	NA	NA	NA	NA	NA	NA	NA	NA	NA
XR_002128951.1	0	0.206	0	0.0759682	noncoding	455	LOC109405494	LOC109405493	XM_019678595.1	antisense	intergenic	92	divergent	upstream	0.429	0.219	0.256	0.197	0.167	0.141	0.157	0.165	0.256
XR_002128952.1	0	0.064	0	0.199605	noncoding	562	LOC109405495	LOC109405493	XM_019678595.1	sense	intergenic	725	same_strand	upstream	1	0	0	0	0	0	0	0	0
XR_002128953.1	1	0.002	0	0.0297777	noncoding	873	LOC109405496	LOC109405493	XM_019678595.1	antisense	genic	0	overlapping	exonic	NA	NA	NA	NA	NA	NA	NA	NA	NA
XR_002128954.1	0	0	0	0.0310128	noncoding	734	LOC109405498	LOC109405497	XM_019678598.1	antisense	genic	0	nested	intronic	1	0	0	0	0	0	0	0	0
XR_002128955.1	0	0	0	0.0247553	noncoding	1389	LOC109405499	LOC109405497	XM_019678597.1	sense	genic	0	nested	intronic	1	0	0	0	0	0	0	0	0
XR_002128956.1	0	0.108	0	0.180284	noncoding	421	LOC109405500	LOC109405497	XM_019678598.1	antisense	genic	0	nested	intronic	0.88	0	0	0	0	0	0	0	0
XR_002128957.1	0	0.008	0	0.0071288	noncoding	505	LOC109405503	LOC109405502	XM_019678603.1	antisense	genic	0	nested	intronic	NA	NA	NA	NA	NA	NA	NA	NA	NA
XR_002128958.1	0	0.006	0	0.00714267	noncoding	445	LOC109405504	LOC109405502	XM_019678603.1	antisense	genic	0	nested	intronic	NA	NA	NA	NA	NA	NA	NA	NA	NA
XR_002128959.1	0	0.008	0	0.0150148	noncoding	430	LOC109405506	LOC109405505	XM_019678604.1	antisense	genic	0	nested	intronic	NA	NA	NA	NA	NA	NA	NA	NA	NA
XR_002128960.1	0	0.592	1	0.00548547	noncoding	87	LOC109405508	LOC109405507	XM_019678605.1	sense	genic	0	nested	intronic	NA	NA	NA	NA	NA	NA	NA	NA	NA
XR_002128961.1	0	0.022	0	0.156207	noncoding	732	LOC109405515	LOC109405514	XM_019678612.1	antisense	genic	0	nested	intronic	NA	NA	NA	NA	NA	NA	NA	NA	NA
XR_002128962.1	0	0.164	0	0.138195	noncoding	734	LOC109405518	LOC109405517	XM_019678615.1	sense	genic	0	nested	intronic	NA	NA	NA	NA	NA	NA	NA	NA	NA
XR_002128963.1	0	0.03	0	0.0381011	noncoding	1273	LOC109405521	LOC109405514	XM_019678612.1	sense	intergenic	14877	same_strand	upstream	0.956	0.242	0.389	0.615	0.373	0	0	0	0.615
XR_002128964.1	0	0.01	0	1.25821e-05	noncoding	777	LOC109405522	LOC109405514	XM_019678612.1	sense	intergenic	25921	same_strand	downstream	0.924	0.55	0.374	0.924	0	0.527	0.408	0.29	0.924
XR_002128965.1	0	0.026	0	0.0352275	noncoding	484	LOC109405524	LOC109405523	XM_019678619.1	sense	intergenic	845	same_strand	upstream	0.933	0	0	0	0	0	0	0	0
XR_002128966.1	0	0.002	0	0.0189333	noncoding	548	LOC109405525	LOC109405523	XM_019678619.1	antisense	intergenic	2382	divergent	upstream	NA	NA	NA	NA	NA	NA	NA	NA	NA
XR_002128967.1	0	0.028	0	0.593775	coding	890	LOC109405529	LOC109405528	XM_019678622.1	antisense	intergenic	15591	divergent	upstream	0.956	0	0	0	0	0	0	0	0
XR_002128968.1	0	0.07	0	0.449088	noncoding	853	LOC109405530	LOC109405526	XM_019678621.1	antisense	genic	0	nested	intronic	0.856	0.011	0.22	0	0	0	0	0	0.22
XR_002128969.1	0	0.026	0	0.00283762	noncoding	1071	LOC109405533	LOC109405532	XM_019678627.1	sense	genic	0	nested	intronic	1	0	1	0	0	0	0	0	1
XR_002128970.1	0	0.036	0	0.0391011	noncoding	742	LOC109405534	LOC109405532	XM_019678627.1	antisense	genic	0	nested	intronic	0.926	0.107	0.926	0.038	0.035	0	0	0.51	0.926
XR_002128971.1	0	0.15	0	0.303687	noncoding	562	LOC109405535	LOC109405532	XM_019678626.1	sense	genic	0	nested	intronic	0.967	0	0.56	0	0.41	0.243	0	0.967	0.967
XR_002128972.1	0	0.004	0	0.0400587	noncoding	1232	LOC109405536	LOC109405523	XM_019678619.1	antisense	genic	0	nested	intronic	NA	NA	NA	NA	NA	NA	NA	NA	NA
XR_002128973.1	0	0.008	0	0.0329478	noncoding	875	LOC109405538	LOC109405537	XM_019678628.1	sense	genic	0	nested	intronic	0.859	0.674	0.487	0.365	0.422	0.304	0.859	0	0.859
XR_002128974.1	0	0.008	0	0.0329478	noncoding	876	LOC109405538	LOC109405537	XM_019678628.1	sense	genic	0	nested	intronic	NA	NA	NA	NA	NA	NA	NA	NA	NA
XR_002128975.1	0	0.004	0	0.0058168	noncoding	580	LOC109405540	LOC109405537	XM_019678628.1	sense	genic	0	nested	intronic	0.813	0.445	0.502	0.21	0.57	0.489	0.794	0.159	0.794
XR_002128976.1	0	0	0	0.027406	noncoding	633	LOC109405543	LOC109405547	XM_019678636.1	antisense	intergenic	29429	divergent	upstream	0.944	0	0	0	0	0	0	0	0
XR_002128977.1	0	0.036	0	0.0251579	noncoding	398	LOC109405545	LOC109405547	XM_019678636.1	antisense	intergenic	45706	divergent	upstream	0.252	0.167	0.18	0.147	0.122	0.131	0.121	0.151	0.18
XR_002128978.1	0	0.092	0	0.189193	noncoding	480	LOC109405546	LOC109405547	XM_019678635.1	sense	intergenic	50918	same_strand	upstream	NA	NA	NA	NA	NA	NA	NA	NA	NA
XR_002128979.1	0	0.004	0	0.024711	noncoding	583	LOC109405548	LOC109405547	XM_019678636.1	sense	genic	0	nested	intronic	NA	NA	NA	NA	NA	NA	NA	NA	NA
XR_002128980.1	0	0.574	1	0.365099	noncoding	1320	LOC109405550	LOC109405547	XM_019678636.1	sense	genic	0	nested	intronic	NA	NA	NA	NA	NA	NA	NA	NA	NA
XR_002128981.1	0	0.108	0	0.00437391	noncoding	280	LOC109405552	LOC109405554	XM_019678638.1	sense	intergenic	33792	same_strand	downstream	NA	NA	NA	NA	NA	NA	NA	NA	NA
XR_002128982.1	0	0.114	0	0.00414593	noncoding	290	LOC109405553	LOC109405554	XM_019678638.1	sense	intergenic	40339	same_strand	downstream	NA	NA	NA	NA	NA	NA	NA	NA	NA
XR_002128983.1	0	0.004	0	0.0374965	noncoding	980	LOC109405549	LOC109405539	XM_019678631.1	antisense	genic	0	nested	intronic	NA	NA	NA	NA	NA	NA	NA	NA	NA
XR_002128985.1	0	0	0	0.213945	noncoding	1036	NA	NA	NA	NA	NA	NA	NA	NA	0.919	0	0	0	0	0	0	0	0
XR_002128986.1	0	0.006	0	0.152515	noncoding	623	NA	NA	NA	NA	NA	NA	NA	NA	0.944	0	0	0	0	0	0	0	0
XR_002128987.1	0	0.014	0	0.173034	noncoding	546	NA	NA	NA	NA	NA	NA	NA	NA	0.9	0	0	0	0	0	0	0	0
XR_002128988.1	0	0.008	0	0.0283782	noncoding	636	NA	NA	NA	NA	NA	NA	NA	NA	0.978	0	0	0	0	0	0	0	0
XR_002128989.1	0	0.222	0	0.0766054	noncoding	469	NA	NA	NA	NA	NA	NA	NA	NA	NA	NA	NA	NA	NA	NA	NA	NA	NA
XR_002128990.1	0	0.004	0	0.0374965	noncoding	980	LOC109405557	LOC109405539	XM_019678631.1	antisense	genic	0	nested	intronic	NA	NA	NA	NA	NA	NA	NA	NA	NA
XR_002128991.1	0	0.45	1	0.222424	noncoding	272	LOC109405565	LOC109405564	XM_019678643.1	sense	intergenic	8723	same_strand	downstream	NA	NA	NA	NA	NA	NA	NA	NA	NA
XR_002128992.2	0	0.476	1	0.280524	noncoding	327	LOC109405568	LOC109405564	XM_019678643.1	antisense	intergenic	10265	convergent	downstream	NA	NA	NA	NA	NA	NA	NA	NA	NA
XR_002128993.2	0	0.004	0	0.0244411	noncoding	1134	NA	NA	NA	NA	NA	NA	NA	NA	0.978	0	0.099	0.978	0	0	0	0	0.978
XR_002128994.1	0	0.086	0	0.0574509	noncoding	564	LOC109405570	LOC109405564	XM_019678643.1	antisense	genic	0	nested	intronic	NA	NA	NA	NA	NA	NA	NA	NA	NA
XR_002128995.1	0	0.008	0	0.0724837	noncoding	880	LOC109405571	LOC109405564	XM_019678643.1	sense	genic	0	nested	intronic	NA	NA	NA	NA	NA	NA	NA	NA	NA
XR_002128996.1	0	0.002	0	0.155631	noncoding	1394	LOC109405572	LOC109405564	XM_019678643.1	antisense	genic	0	nested	intronic	NA	NA	NA	NA	NA	NA	NA	NA	NA
XR_002128997.1	0	0.002	0	0.144348	noncoding	1334	LOC109405572	LOC109405564	XM_019678643.1	antisense	genic	0	nested	intronic	0.991	0	0.283	0	0	0	0	0	0.283
XR_002128998.1	1	0.014	0	0.466782	noncoding	1200	NA	NA	NA	NA	NA	NA	NA	NA	0.444	0.267	0.263	0.258	0.194	0.231	0.322	0.227	0.322
XR_002128999.1	0	0.03	0	0.0405535	noncoding	521	LOC109405575	LOC109405574	XM_019678645.1	sense	intergenic	61115	same_strand	downstream	1	0	0	0	0	0	0	0	0
XR_002129000.1	0	0.008	0	0.338612	noncoding	799	LOC109405576	LOC109405574	XM_019678645.1	antisense	intergenic	89006	convergent	downstream	NA	NA	NA	NA	NA	NA	NA	NA	NA
XR_002129001.1	0	0.01	0	0.016324	noncoding	714	LOC109405579	LOC109405578	XM_019678648.1	antisense	intergenic	15614	convergent	downstream	NA	NA	NA	NA	NA	NA	NA	NA	NA
XR_002129002.1	0	0.004	0	0.00476749	noncoding	732	LOC109405579	LOC109405578	XM_019678648.1	antisense	intergenic	15614	convergent	downstream	NA	NA	NA	NA	NA	NA	NA	NA	NA
XR_002129003.1	0	0.01	0	0.0341163	noncoding	612	LOC109405579	LOC109405578	XM_019678648.1	antisense	intergenic	15614	convergent	downstream	NA	NA	NA	NA	NA	NA	NA	NA	NA
XR_002129004.1	0	0.014	0	0.0178875	noncoding	547	LOC109405579	LOC109405578	XM_019678648.1	antisense	intergenic	15614	convergent	downstream	NA	NA	NA	NA	NA	NA	NA	NA	NA
XR_002129005.1	1	0.046	0	0.0159734	noncoding	578	LOC109405580	LOC109405578	XM_019678648.1	sense	intergenic	57294	same_strand	downstream	NA	NA	NA	NA	NA	NA	NA	NA	NA
XR_002129006.1	0	0.056	0	0.0422881	noncoding	538	LOC109405581	LOC109405578	XM_019678648.1	antisense	intergenic	14624	convergent	downstream	0.9	0	0.098	0	0	0	0	0	0.098
XR_002129007.1	0	0	0	0.101747	noncoding	1235	LOC109405582	LOC109405577	XM_019678647.1	antisense	intergenic	290	divergent	upstream	1	0	0	0	0	0	0	0	0
XR_002129008.1	0	0	0	0.0255544	noncoding	2280	LOC109405584	LOC109405587	XM_019678652.1	sense	intergenic	70583	same_strand	downstream	0.944	0.944	0.299	0.454	0	0.308	0.082	0.32	0.944
XR_002129009.1	0	0	0	0.0237105	noncoding	1312	LOC109405586	LOC109405587	XM_019678652.1	sense	intergenic	63748	same_strand	downstream	0.9	0.9	0.479	0.466	0	0.625	0.526	0.564	0.9
XR_002129010.1	1	0.004	0	0.064817	noncoding	438	NA	NA	NA	NA	NA	NA	NA	NA	0.941	0	0	0	0	0.535	0.279	0.758	0.758
XR_002129011.1	0	0.56	1	0.01027	noncoding	144	NA	NA	NA	NA	NA	NA	NA	NA	NA	NA	NA	NA	NA	NA	NA	NA	NA
XR_002129012.1	0	0.076	0	0.0405535	noncoding	540	NA	NA	NA	NA	NA	NA	NA	NA	NA	NA	NA	NA	NA	NA	NA	NA	NA
XR_002129013.1	0	0.01	0	0.016324	noncoding	714	LOC109405593	LOC109405591	XM_019678653.1	antisense	intergenic	20278	convergent	downstream	NA	NA	NA	NA	NA	NA	NA	NA	NA
XR_002129014.1	0	0.004	0	0.00476749	noncoding	732	LOC109405593	LOC109405591	XM_019678653.1	antisense	intergenic	20278	convergent	downstream	NA	NA	NA	NA	NA	NA	NA	NA	NA
XR_002129015.1	0	0.01	0	0.0341163	noncoding	612	LOC109405593	LOC109405591	XM_019678653.1	antisense	intergenic	20278	convergent	downstream	NA	NA	NA	NA	NA	NA	NA	NA	NA
XR_002129016.1	0	0.014	0	0.0178875	noncoding	547	LOC109405593	LOC109405591	XM_019678653.1	antisense	intergenic	20278	convergent	downstream	NA	NA	NA	NA	NA	NA	NA	NA	NA
XR_002129017.1	0	0.064	0	0.104548	noncoding	613	LOC109405594	LOC109405591	XM_019678653.1	sense	intergenic	32532	same_strand	downstream	0.9	0	0	0	0	0	0	0	0
XR_002129018.1	0	0	0	0.0203309	noncoding	818	LOC109405597	LOC109405605	XM_019678667.1	sense	intergenic	37835	same_strand	upstream	0.578	0	0.269	0.037	0.033	0	0	0	0.269
XR_002129019.1	0	0.176	0	0.728821	coding	703	LOC109405598	LOC109405605	XM_019678667.1	antisense	intergenic	33274	divergent	upstream	0.836	0.65	0.836	0.552	0.459	0.614	0.63	0.604	0.836
XR_002129020.1	0	0.056	0	0.0207655	noncoding	318	NA	NA	NA	NA	NA	NA	NA	NA	NA	NA	NA	NA	NA	NA	NA	NA	NA
XR_002129021.1	0	0	0	0.193564	noncoding	3459	LOC109405566	LOC109405356	XM_019678445.1	antisense	genic	0	overlapping	exonic	0.311	0.061	0.07	0.065	0.007	0	0	0	0.07
XR_002129022.1	0	0.42	0	0.0428686	noncoding	412	NA	NA	NA	NA	NA	NA	NA	NA	NA	NA	NA	NA	NA	NA	NA	NA	NA
XR_002129023.1	0	0.066	0	0.00433518	noncoding	422	LOC109405607	LOC109405595	XM_019678654.1	antisense	intergenic	60084	convergent	downstream	1	0	0	0	0	0	0	0	0
XR_002129024.1	0	0.03	0	0.0049613	noncoding	379	NA	NA	NA	NA	NA	NA	NA	NA	NA	NA	NA	NA	NA	NA	NA	NA	NA
XR_002129025.1	0	0.01	0	0.00361804	noncoding	565	LOC109405624	LOC109405642	XM_019678713.1	antisense	intergenic	1443	divergent	upstream	NA	NA	NA	NA	NA	NA	NA	NA	NA
XR_002129026.1	0	0.01	0	0.00362999	noncoding	501	LOC109405624	LOC109405642	XM_019678713.1	antisense	intergenic	1443	divergent	upstream	NA	NA	NA	NA	NA	NA	NA	NA	NA
XR_002129027.1	0	0.01	0	0.0035971	noncoding	541	LOC109405624	LOC109405642	XM_019678713.1	antisense	intergenic	1443	divergent	upstream	NA	NA	NA	NA	NA	NA	NA	NA	NA
XR_002129028.1	0	0.004	0	0.0257306	noncoding	639	LOC109405625	LOC109405629	XM_019678691.1	sense	intergenic	916	same_strand	upstream	NA	NA	NA	NA	NA	NA	NA	NA	NA
XR_002129030.1	1	0.008	0	0.0307755	noncoding	877	LOC109405635	LOC109405634	XM_019678704.1	antisense	genic	0	overlapping	exonic	1	0	0	0	0	0	0	0	0
XR_002129031.1	0	0.054	0	0.0203188	noncoding	402	LOC109405636	LOC109405634	XM_019678704.1	sense	genic	0	nested	intronic	NA	NA	NA	NA	NA	NA	NA	NA	NA
XR_002129032.1	0	0.084	0	0.0053572	noncoding	342	LOC109405643	LOC109405642	XM_019678713.1	antisense	genic	0	nested	intronic	NA	NA	NA	NA	NA	NA	NA	NA	NA
XR_002129033.1	0	0.504	1	0.0355745	noncoding	347	LOC109405645	LOC109405644	XM_019678715.1	antisense	genic	0	nested	intronic	NA	NA	NA	NA	NA	NA	NA	NA	NA
XR_002129034.1	0	0	0	0.0114788	noncoding	645	LOC109405646	LOC109405644	XM_019678715.1	sense	genic	0	nested	intronic	NA	NA	NA	NA	NA	NA	NA	NA	NA
XR_002129035.1	0	0.214	0	0.143395	noncoding	688	LOC109405652	LOC109405651	XM_019678721.1	sense	genic	0	nested	intronic	NA	NA	NA	NA	NA	NA	NA	NA	NA
XR_002129036.1	0	0.634	1	0.00790314	noncoding	168	LOC109405659	LOC109405630	XM_019678692.1	antisense	intergenic	4206	convergent	downstream	0.173	0.087	0.124	0.085	0.066	0.043	0.055	0.059	0.124
XR_002129037.1	0	0.012	0	0.175192	noncoding	760	NA	NA	NA	NA	NA	NA	NA	NA	0.867	0.507	0.867	0.208	0.077	0	0.061	0.273	0.867
XR_002129038.1	0	0.03	0	0.151286	noncoding	571	LOC109405661	LOC109405662	XM_019678730.1	sense	intergenic	58267	same_strand	downstream	NA	NA	NA	NA	NA	NA	NA	NA	NA
XR_002129039.1	0	0.004	0	0.0351809	noncoding	493	LOC109405663	LOC109405662	XM_019678730.1	antisense	intergenic	7003	divergent	upstream	NA	NA	NA	NA	NA	NA	NA	NA	NA
XR_002129040.1	0	0.096	0	0.180035	noncoding	426	LOC109405664	LOC109405662	XM_019678730.1	antisense	intergenic	19311	divergent	upstream	NA	NA	NA	NA	NA	NA	NA	NA	NA
XR_002129041.1	1	0.5	1	0.0903255	noncoding	319	LOC109405665	LOC109405662	XM_019678730.1	antisense	intergenic	60611	convergent	downstream	0.572	0.011	0.143	0	0	0	0	0	0.143
XR_002129042.1	0	0.004	0	0.00935987	noncoding	933	LOC109405666	LOC109405662	XM_019678730.1	sense	intergenic	35801	same_strand	downstream	NA	NA	NA	NA	NA	NA	NA	NA	NA
XR_002129043.1	0	0.044	0	0.127507	noncoding	680	LOC109405670	LOC109405668	XM_019678735.1	sense	genic	0	nested	intronic	0.872	0.613	0.872	0.51	0.598	0.303	0.44	0.311	0.872
XR_002129044.1	0	0.002	0	0.00859924	noncoding	920	LOC109405672	LOC109405671	XM_019678737.1	sense	genic	0	nested	intronic	0.919	0.125	0.797	0.063	0.611	0.529	0.461	0.919	0.919
XR_002129045.1	0	0.01	0	0.319936	noncoding	588	NA	NA	NA	NA	NA	NA	NA	NA	0.622	0.263	0.42	0.205	0.318	0.174	0.122	0.043	0.42
XR_002129046.1	0	0.022	0	0.233826	noncoding	1239	LOC109405681	LOC109405704	XM_019678764.1	antisense	intergenic	3595	divergent	upstream	0.878	0.054	0.873	0.237	0	0	0	0	0.873
XR_002129047.1	0	0.114	0	0.106547	noncoding	441	LOC109405682	LOC109405690	XM_019678751.2	antisense	intergenic	68907	divergent	upstream	0.911	0	0	0	0	0	0	0	0
XR_002129048.1	0	0.034	0	0.0283411	noncoding	458	LOC109405683	LOC109405686	XM_019678746.1	antisense	intergenic	2725	divergent	upstream	NA	NA	NA	NA	NA	NA	NA	NA	NA
XR_002129049.1	0	0.016	0	0.0763639	noncoding	658	LOC109405683	LOC109405686	XM_019678746.1	antisense	intergenic	2725	divergent	upstream	NA	NA	NA	NA	NA	NA	NA	NA	NA
XR_002129050.1	0	0.002	0	0.0397538	noncoding	475	LOC109405684	LOC109405697	XM_019678757.1	sense	intergenic	614	same_strand	upstream	NA	NA	NA	NA	NA	NA	NA	NA	NA
XR_002129051.1	0	0.008	0	0.0128352	noncoding	505	NA	NA	NA	NA	NA	NA	NA	NA	NA	NA	NA	NA	NA	NA	NA	NA	NA
XR_002129053.1	0	0.02	0	0.0268887	noncoding	648	LOC109405695	LOC109405694	XM_019678756.1	antisense	intergenic	2920	divergent	upstream	0.837	0.19	0.837	0.439	0.006	0	0.227	0	0.837
XR_002129054.1	0	0.01	0	0.00446289	noncoding	334	LOC109405696	LOC109405694	XM_019678756.1	antisense	intergenic	8960	divergent	upstream	NA	NA	NA	NA	NA	NA	NA	NA	NA
XR_002129055.1	0	0.06	0	0.0401441	noncoding	542	LOC109405706	LOC109405689	XM_019678750.1	antisense	intergenic	2369	convergent	downstream	0.8	0.655	0.67	0.554	0.172	0.555	0.479	0.621	0.67
XR_002129056.1	0	0.34	0	0.580592	coding	505	LOC109405714	LOC109405710	XM_019678770.1	antisense	intergenic	17897	convergent	downstream	0.993	0	0.993	0	0	0	0	0	0.993
XR_002129057.1	0	0.834	1	0.0643259	noncoding	729	LOC109405415	LOC109402674	XM_019675707.1	sense	intergenic	33749	same_strand	downstream	NA	NA	NA	NA	NA	NA	NA	NA	NA
XR_002129058.1	0	0.008	0	0.0256713	noncoding	558	LOC109405734	LOC109405778	XM_019678842.1	antisense	intergenic	31642	convergent	downstream	1	1	0	0	0	0	0	0	1
XR_002129060.1	0	0	0	0.0344101	noncoding	850	LOC109405740	LOC109405777	XM_019678841.1	sense	intergenic	30013	same_strand	downstream	NA	NA	NA	NA	NA	NA	NA	NA	NA
XR_002129061.1	1	0.03	0	0.329928	noncoding	630	LOC109405742	LOC109405772	XM_019678837.1	antisense	intergenic	26894	divergent	upstream	NA	NA	NA	NA	NA	NA	NA	NA	NA
XR_002129062.1	0	0.058	0	0.0227591	noncoding	620	LOC109405743	LOC109405729	XM_019678802.1	antisense	intergenic	86909	divergent	upstream	0.978	0	0	0	0	0	0	0	0
XR_002129063.1	0	0.026	0	0.00518256	noncoding	558	LOC109405744	LOC109405729	XM_019678802.1	antisense	intergenic	93805	divergent	upstream	0.928	0	0	0	0	0	0	0	0
XR_002129064.1	0	0.198	0	0.194383	noncoding	630	LOC109405746	LOC109405778	XM_019678842.1	sense	intergenic	35082	same_strand	downstream	0.858	0.551	0.306	0.568	0.378	0.658	0.619	0.769	0.769
XR_002129065.2	0	0	0	0.081821	noncoding	902	LOC109405748	LOC109405747	XM_019678815.1	antisense	genic	0	nested	intronic	0.941	0.529	0.045	0.158	0.179	0.297	0	0	0.529
XR_002129066.1	0	0.068	0	0.153204	noncoding	454	LOC109405750	LOC109405701	XM_019678773.1	antisense	genic	0	nested	intronic	NA	NA	NA	NA	NA	NA	NA	NA	NA
XR_002129067.1	0	0.04	0	0.784195	coding	1091	LOC109405765	LOC109405764	XM_019678830.1	antisense	intergenic	4859	divergent	upstream	0.896	0.015	0	0	0	0	0	0	0.015
XR_002129068.1	0	0.004	0	0.0182293	noncoding	1678	LOC109405770	LOC109405731	XM_019678805.1	sense	intergenic	140	same_strand	downstream	1	0	1	0	0	0	0	0	1
XR_002129069.1	0	0	0	0.116812	noncoding	942	LOC109405775	LOC109405764	XM_019678830.1	sense	intergenic	9897	same_strand	upstream	NA	NA	NA	NA	NA	NA	NA	NA	NA
XR_002129070.1	0	0	0	0.0691364	noncoding	879	LOC109405775	LOC109405764	XM_019678830.1	sense	intergenic	9897	same_strand	upstream	0.844	0.844	0.673	0.408	0.453	0.6	0.305	0.565	0.844
XR_002129071.1	0	0.046	0	1.58318e-05	noncoding	298	LOC109405782	LOC109405787	XM_019678846.1	antisense	intergenic	6590	convergent	downstream	NA	NA	NA	NA	NA	NA	NA	NA	NA
XR_002129072.1	0	0.696	1	0.0164453	noncoding	113	LOC109405784	LOC109405783	XM_019678844.2	antisense	genic	0	containing	intronic	NA	NA	NA	NA	NA	NA	NA	NA	NA
XR_002129074.1	0	0.01	0	0.0296153	noncoding	1022	LOC109405793	LOC109405815	XM_019678876.1	antisense	intergenic	9010	convergent	downstream	NA	NA	NA	NA	NA	NA	NA	NA	NA
XR_002129076.1	0	0.088	0	0.0359796	noncoding	476	LOC109405807	LOC109405805	XM_019678864.1	antisense	genic	0	nested	intronic	NA	NA	NA	NA	NA	NA	NA	NA	NA
XR_002129077.1	0	0.22	0	0.11832	noncoding	370	LOC109405811	LOC109405809	XM_019678867.1	antisense	intergenic	2169	convergent	downstream	0.978	0	0	0	0	0	0	0	0
XR_002129078.1	0	0.004	0	0.17873	noncoding	878	LOC109405812	LOC109405809	XM_019678867.1	sense	intergenic	11715	same_strand	downstream	0.828	0.443	0.615	0.682	0.697	0.691	0.796	0.828	0.828
XR_002129079.1	1	0.024	0	0.0103788	noncoding	444	LOC109405816	LOC109405815	XM_019678876.1	sense	genic	0	nested	intronic	0.989	0	0	0	0	0	0	0	0
XR_002129080.1	1	0.016	0	0.0288566	noncoding	954	LOC109405816	LOC109405815	XM_019678875.1	sense	genic	0	nested	intronic	0.95	0	0	0	0	0	0	0	0
XR_002129081.1	0	0.008	0	0.0281811	noncoding	1234	LOC109405823	LOC109405795	XM_019678852.1	sense	intergenic	6505	same_strand	downstream	NA	NA	NA	NA	NA	NA	NA	NA	NA
XR_002129082.1	0	0.01	0	0.0305825	noncoding	1026	LOC109405824	LOC109405795	XM_019678852.1	antisense	intergenic	5374	convergent	downstream	NA	NA	NA	NA	NA	NA	NA	NA	NA
XR_002129083.1	0	0.002	0	0.0261249	noncoding	562	LOC109405834	LOC109405833	XM_019678893.1	antisense	genic	0	nested	intronic	NA	NA	NA	NA	NA	NA	NA	NA	NA
XR_002129084.1	1	0	0	0.0184091	noncoding	543	LOC109405834	LOC109405833	XM_019678893.1	antisense	genic	0	nested	intronic	NA	NA	NA	NA	NA	NA	NA	NA	NA
XR_002129085.1	0	0	0	0.0201817	noncoding	1068	LOC109405836	LOC109405829	XM_019678888.1	sense	intergenic	7705	same_strand	upstream	0.944	0.811	0.944	0.459	0.848	0	0	0	0.944
XR_002129086.1	0	0.112	0	0.164198	noncoding	665	LOC109405839	LOC109405846	XM_019678907.1	sense	intergenic	1681	same_strand	upstream	NA	NA	NA	NA	NA	NA	NA	NA	NA
XR_002129087.1	0	0.03	0	0.0112771	noncoding	286	LOC109405840	LOC109405856	XM_019678915.1	antisense	intergenic	770	divergent	upstream	NA	NA	NA	NA	NA	NA	NA	NA	NA
XR_002129088.1	0	0.002	0	0.127623	noncoding	1023	LOC109405850	LOC109405847	XM_019678908.1	sense	intergenic	503	same_strand	upstream	0.904	0.522	0	0	0.904	0.257	0.413	0	0.904
XR_002129089.1	0	0.002	0	0.0243296	noncoding	724	LOC109405851	LOC109405847	XM_019678908.1	antisense	intergenic	2676	divergent	upstream	NA	NA	NA	NA	NA	NA	NA	NA	NA
XR_002129090.1	0	0.016	0	0.0129629	noncoding	577	LOC109405863	LOC109405876	XM_019678936.1	antisense	intergenic	5806	divergent	upstream	0.933	0	0	0	0	0	0.195	0	0.195
XR_002129091.1	0	0	0	0.17892	noncoding	939	LOC109405877	LOC109405873	XM_019678932.1	antisense	intergenic	1304	convergent	downstream	1	0	0	0	0	0	0	0	0
XR_002129092.1	0	0.02	0	0.0168482	noncoding	586	LOC109405881	LOC109405105	XM_019678110.1	sense	intergenic	2603	same_strand	upstream	NA	NA	NA	NA	NA	NA	NA	NA	NA
XR_002129093.1	0	0.9	1	0.962837	coding	656	LOC109405888	LOC109405880	XM_019678938.1	antisense	intergenic	34034	divergent	upstream	0.892	0	0	0	0	0	0	0	0
XR_002129094.1	0	0.004	0	0.0756335	noncoding	770	LOC109405891	LOC109405882	XM_019678939.1	antisense	intergenic	7598	convergent	downstream	0.911	0	0	0	0	0	0	0	0
XR_002129095.1	0	0.012	0	0.00939522	noncoding	590	LOC109405889	LOC109405122	XM_019678128.1	antisense	intergenic	693	divergent	upstream	NA	NA	NA	NA	NA	NA	NA	NA	NA
XR_002129096.1	0	0	0	0.0856038	noncoding	1068	LOC109405895	LOC109405215	XM_019678249.1	sense	intergenic	3173	same_strand	downstream	0.7	0.196	0.419	0.126	0.034	0.204	0	0.268	0.419
XR_002129097.2	0	0	0	0.0211981	noncoding	529	LOC109405898	LOC109405897	XM_019678957.1	sense	genic	0	nested	intronic	NA	NA	NA	NA	NA	NA	NA	NA	NA
XR_002129098.1	0	0.082	0	0.041546	noncoding	913	NA	NA	NA	NA	NA	NA	NA	NA	NA	NA	NA	NA	NA	NA	NA	NA	NA
XR_002129099.1	0	0.164	0	0.127411	noncoding	288	NA	NA	NA	NA	NA	NA	NA	NA	NA	NA	NA	NA	NA	NA	NA	NA	NA
XR_002129100.1	0	0.08	0	0.0102552	noncoding	273	LOC109405900	LOC109405567	XM_019678646.1	sense	intergenic	3580	same_strand	upstream	NA	NA	NA	NA	NA	NA	NA	NA	NA
XR_002129102.1	0	0.606	1	0.361132	noncoding	1074	LOC109405907	LOC109405882	XM_019678939.1	sense	intergenic	2514	same_strand	downstream	0.574	0.268	0.183	0.164	0.15	0	0	0.036	0.268
XR_002129103.1	0	0.078	0	0.0173063	noncoding	221	LOC109405905	LOC109405601	XM_019678665.1	sense	intergenic	682	same_strand	upstream	NA	NA	NA	NA	NA	NA	NA	NA	NA
XR_002129104.1	0	0.032	0	0.432329	noncoding	1206	NA	NA	NA	NA	NA	NA	NA	NA	1	1	0	0	0	0	0	0	1
XR_002129105.1	0	0.004	0	0.0211963	noncoding	993	NA	NA	NA	NA	NA	NA	NA	NA	0.944	0	0.944	0.288	0	0	0	0	0.944
XR_002129106.1	0	0.004	0	0.0179173	noncoding	940	NA	NA	NA	NA	NA	NA	NA	NA	0.978	0	0	0	0	0	0	0	0
XR_002129107.1	0	0.012	0	0.0616111	noncoding	973	NA	NA	NA	NA	NA	NA	NA	NA	NA	NA	NA	NA	NA	NA	NA	NA	NA
XR_002129108.1	0	0.008	0	0.0805792	noncoding	865	NA	NA	NA	NA	NA	NA	NA	NA	NA	NA	NA	NA	NA	NA	NA	NA	NA
XR_002129110.1	0	0.012	0	0.0616111	noncoding	973	NA	NA	NA	NA	NA	NA	NA	NA	NA	NA	NA	NA	NA	NA	NA	NA	NA
XR_002129111.1	0	0.008	0	0.0805792	noncoding	865	NA	NA	NA	NA	NA	NA	NA	NA	NA	NA	NA	NA	NA	NA	NA	NA	NA
XR_002129112.1	0	0.008	0	0.0591942	noncoding	837	LOC109405920	LOC109405915	XM_019678975.1	antisense	intergenic	99569	convergent	downstream	NA	NA	NA	NA	NA	NA	NA	NA	NA
XR_002129113.1	0	0	0	0.140606	noncoding	1417	LOC109405921	LOC109405915	XM_019678975.1	sense	intergenic	4083	same_strand	downstream	NA	NA	NA	NA	NA	NA	NA	NA	NA
[truncated: 6,572 more rows]

## Sheet: Norma_annotation
qseqid	norma_name	species_num	collapsed_taxids	genome_hits_nonself	FEELnc_coding_potential	FEELnc_label	CPC2_coding_probability	CPC2_label	RNA_size	lncRNA_gene	partnerRNA_gene	partnerRNA_transcript	direction	type	distance	subtype	location	tau	NBF_Ovaries_tau_fraction	PBM_Ovaries_12hr_tau_fraction	PBM_Ovaries_24hr_tau_fraction	PBM_Ovaries_36hr_tau_fraction	PBM_Ovaries_48hr_tau_fraction	PBM_Ovaries_60hr_tau_fraction	PBM_Ovaries_72hr_tau_fraction	max_PBM_Ovaries_tau_fraction
XR_002127445.1	Norma13	0	NA	4	0.024	0	0.0461759	noncoding	659	LOC109398954	LOC109398962	XM_019671418.1	antisense	intergenic	79832	divergent	upstream	0.959	0.15	0.503	0.959	0	0.349	0.018	0.199	0.959
XR_002127809.1	Norma3	0	NA	0	0.18	0	0.299884	noncoding	374	LOC109400720	LOC109400700	XM_019673195.1	antisense	intergenic	10459	convergent	downstream	0.97	0	0	0	0.578	0.97	0	0	0.97
XR_002127830.1	Norma7	0	NA	4	0.024	0	0.387307	noncoding	1006	LOC109400811	LOC109401112	XM_019673594.1	antisense	intergenic	9333	convergent	downstream	0.911	0.075	0.872	0.353	0.319	0.259	0.813	0.911	0.911
XR_002129872.1	Norma16	0	NA	0	0.008	0	0.046568	noncoding	1472	LOC109408860	LOC109408863	XM_019682231.1	sense	intergenic	14715	same_strand	upstream	0.802	0	0.016	0.676	0.793	0.672	0.653	0.649	0.793
XR_002129994.1	Norma2	0	NA	16	0.008	0	0.00836619	noncoding	1088	LOC109409495	LOC109409493	XM_019682946.1	antisense	intergenic	12260	divergent	upstream	0.662	0.104	0.394	0.423	0.662	0.614	0.58	0.568	0.662
XR_002130297.2	Norma5	0	NA	6	0.01	0	0.0459302	noncoding	480	LOC109410920	LOC109410919	XM_019684448.1	antisense	intergenic	78845	convergent	downstream	0.859	0.021	0.563	0.212	0.53	0.561	0.331	0.518	0.563
XR_002131100.1	Norma18	0	NA	12	0.01	0	0.106875	noncoding	1029	LOC109414424	LOC109414247	XM_019688070.1	antisense	intergenic	4001	convergent	downstream	0.993	0	0	0	0	0	0	0.993	0.993
XR_002132464.1	Norma19	0	NA	13	0.01	0	0.17389	noncoding	879	NA	NA	NA	NA	NA	NA	NA	NA	1	0	0	0	0	0	0	1	1
XR_002132777.1	Norma9	0	NA	4	0.022	0	0.390255	noncoding	993	LOC109421346	LOC109421345	XM_019695852.1	antisense	genic	0	nested	intronic	0.926	0	0.926	0.486	0.118	0.441	0.717	0.562	0.926
XR_002132924.1	Norma17	0	NA	16	0.002	0	0.0809698	noncoding	1221	LOC109422201	LOC109422198	XM_019696839.1	sense	genic	0	nested	intronic	0.87	0.125	0.81	0.87	0.797	0.68	0.498	0.439	0.87
