# Supplementary material for: A species-specific lncRNA modulates the reproductive ability of the asian tiger mosquito
Source: Front Bioeng Biotechnol. 2022 Aug 24;10:885767. doi: 10.3389/fbioe.2022.885767 (PMC9448860; doi:10.3389/fbioe.2022.885767)
Supplement: Supplementary file 7 [file DataSheet2.XLSX]

## Sheet: correlat.only on NW_017857686.1
chr	start	end	strand	gene_ID	transcript	type	product_name	pearson	p	FDR
NW_017857686.1	4093	8446	-	LOC109400698	XM_019673192.1	mRNA	uncharacterized LOC109400698	0.157109	0.508292	0.933139
NW_017857686.1	43078	43807	-	LOC109400746	XR_002127814.1	ncRNA	uncharacterized LOC109400746	-0.029834	0.900636	0.965218
NW_017857686.1	83309	84299	-	LOC109400745	XR_002127813.1	ncRNA	uncharacterized LOC109400745	0.00981371	0.967246	0.988495
NW_017857686.1	213996	224944	+	LOC109400699	XM_019673193.1	mRNA	peroxidasin-like	-0.270304	0.249068	0.933139	100KB upstream and 100KB downstream of Norma3 coordinates
NW_017857686.1	234405	250252	-	LOC109400744	XM_019673241.1	mRNA	acyl-coenzyme A thioesterase 13-like	-0.1489	0.530967	0.933139
NW_017857686.1	250192	269149	+	LOC109400743	XM_019673240.1	mRNA	uncharacterized LOC109400743%2C transcript variant X2	0.305473	0.19029	0.933139
NW_017857686.1	250192	269149	+	LOC109400743	XM_019673239.1	mRNA	uncharacterized LOC109400743%2C transcript variant X1	-0.0250809	0.916409	0.970856
NW_017857686.1	271738	271811	+	109400769	109400769	tRNA	tRNA-Asn	-0.0723083	0.76193	0.933139
NW_017857686.1	274806	275822	+	LOC109400742	XR_002127812.1	ncRNA	uncharacterized LOC109400742	-0.20369	0.389042	0.933139
NW_017857686.1	275778	281916	-	LOC109400741	XM_019673238.1	mRNA	vacuolar protein sorting-associated protein 13A	-0.143114	0.547223	0.933139
NW_017857686.1	288122	289229	-	LOC109400768	XM_019673266.1	mRNA	mucin-2	0.985578	2.43345e-15	2.00297e-12
NW_017857686.1	301384	302404	+	LOC109400700	XM_019673195.1	mRNA	mucin-2	0.988603	2.95654e-16	3.23549e-13
NW_017857686.1	330141	330859	+	LOC109400714	XM_019673204.1	mRNA	mucin-2	0.982753	1.20506e-14	7.85777e-12
NW_017857686.1	340687	342143	+	LOC109400701	XM_019673196.1	mRNA	mucin-2-like	0.991378	2.42378e-17	4.50723e-14
NW_017857686.1	348711	349127	+	LOC109400702	XM_019673197.1	mRNA	uncharacterized LOC109400702	-0.163224	0.49171	0.933139
NW_017857686.1	353677	354330	-	LOC109400716	XM_019673206.1	mRNA	cysteine-rich venom protein 6-like	0.978043	1.04044e-13	5.49888e-11
NW_017857686.1	365574	366068	-	LOC109400721	XM_019673210.1	mRNA	chymotrypsin inhibitor	0.964251	7.95349e-12	2.17031e-09
NW_017857686.1	381552	381913	-	LOC109400718	XM_019673208.1	mRNA	chymotrypsin inhibitor	0.964898	6.76433e-12	1.8559e-09
NW_017857686.1	389657	390365	-	LOC109400717	XM_019673207.1	mRNA	chymotrypsin inhibitor-like	0.96951	1.93616e-12	5.61923e-10
NW_017857686.1	396027	396562	-	LOC109400719	XM_019673209.1	mRNA	chymotrypsin inhibitor	0.763762	8.89206e-05	0.0107322
NW_017857686.1	411067	440037	+	LOC109400705	XM_019673198.2	mRNA	uncharacterized LOC109400705	-0.209468	0.375432	0.933139
NW_017857686.1	484905	556992	+	LOC109400761	XM_019673261.1	mRNA	SKI family transcriptional corepressor 2-like	-0.168199	0.478417	0.933139
NW_017857686.1	503440	503887	-	LOC109400764	XM_019673263.1	mRNA	chymotrypsin inhibitor-like	-0.124772	0.600192	0.933139
NW_017857686.1	536922	537363	-	LOC109400762	XM_019673262.1	mRNA	cysteine-rich venom protein 6-like	-0.0500382	0.834058	0.94401
NW_017857686.1	577037	578285	+	LOC109400706	XM_019673199.1	mRNA	dnaJ homolog subfamily B member 13-like	-0.102906	0.665939	0.933139
NW_017857686.1	578275	646124	-	LOC109400734	XM_019673228.1	mRNA	O-acetyl-ADP-ribose deacetylase 1%2C transcript variant X1	0.0820041	0.731072	0.933139
NW_017857686.1	578275	598861	-	LOC109400734	XM_019673230.1	mRNA	O-acetyl-ADP-ribose deacetylase 1%2C transcript variant X3	-0.158641	0.504114	0.933139
NW_017857686.1	595370	617596	+	LOC109400732	XM_019673226.1	mRNA	uncharacterized oxidoreductase YjmC-like	-0.188489	0.426123	0.933139
NW_017857686.1	644481	645937	+	LOC109400733	XM_019673227.1	mRNA	uncharacterized oxidoreductase YjmC-like	-0.162607	0.49337	0.933139
NW_017857686.1	650543	686818	-	LOC109400724	XM_019673215.1	mRNA	uncharacterized LOC109400724%2C transcript variant X1	0.0947194	0.691207	0.933139
NW_017857686.1	650543	685785	-	LOC109400724	XM_019673217.1	mRNA	uncharacterized LOC109400724%2C transcript variant X2	-0.0225721	0.924746	0.973918
NW_017857686.1	713961	716169	+	LOC109400752	XM_019673249.1	mRNA	multifunctional methyltransferase subunit TRM112-like protein	-0.438491	0.0531166	0.933139
NW_017857686.1	725585	759418	-	LOC109400756	XM_019673255.1	mRNA	uncharacterized LOC109400756%2C transcript variant X3	-0.125467	0.598148	0.933139
NW_017857686.1	725585	759417	-	LOC109400756	XM_019673254.1	mRNA	uncharacterized LOC109400756%2C transcript variant X2	-0.232438	0.324058	0.933139
NW_017857686.1	725585	759417	-	LOC109400756	XM_019673253.1	mRNA	uncharacterized LOC109400756%2C transcript variant X1	-0.124308	0.601561	0.933139
NW_017857686.1	725585	759411	-	LOC109400756	XM_019673256.1	mRNA	uncharacterized LOC109400756%2C transcript variant X4	-0.319934	0.169093	0.933139
NW_017857686.1	725585	759417	-	LOC109400756	XM_019673257.1	mRNA	uncharacterized LOC109400756%2C transcript variant X5	-0.0521189	0.827256	0.94181
NW_017857686.1	759758	760644	+	LOC109400712	XR_002127808.1	ncRNA	uncharacterized LOC109400712	-0.250762	0.286247	0.933139
NW_017857686.1	764394	769247	+	LOC109400747	XM_019673242.1	mRNA	integrin-linked protein kinase-like	-0.321989	0.166217	0.933139
NW_017857686.1	787217	879220	-	LOC109400707	XM_019673200.1	mRNA	ecdysone-induced protein 78C-like	-0.106904	0.653723	0.933139
NW_017857686.1	873275	873880	-	LOC109400758	XR_002127816.1	ncRNA	uncharacterized LOC109400758	-0.207675	0.379626	0.933139
NW_017857686.1	944019	945558	-	LOC109400760	XM_019673260.1	mRNA	inositol monophosphatase 1	-0.285395	0.222576	0.933139
NW_017857686.1	958600	995694	-	LOC109400737	XM_019673234.1	mRNA	acetyl-coenzyme A synthetase-like	0.0812159	0.733567	0.933139
NW_017857686.1	1035434	1059197	-	LOC109400755	XM_019673252.1	mRNA	glycine cleavage system H protein%2C mitochondrial-like	0.135288	0.569565	0.933139
NW_017857686.1	1066987	1077026	-	LOC109400766	XM_019673265.1	mRNA	uncharacterized LOC109400766	-0.142723	0.54833	0.933139
NW_017857686.1	1088691	1100299	-	LOC109400750	XM_019673247.1	mRNA	uncharacterized LOC109400750	0.267662	0.253904	0.933139
NW_017857686.1	1133566	1135740	-	LOC109400740	XM_019673236.1	mRNA	pescadillo homolog	-0.120103	0.614007	0.933139
NW_017857686.1	1136856	1138031	+	LOC109400710	XR_002127807.1	ncRNA	uncharacterized LOC109400710	0.146356	0.538086	0.933139
NW_017857686.1	1144806	1171163	+	LOC109400751	XM_019673248.1	mRNA	uracil phosphoribosyltransferase homolog	0.282232	0.227968	0.933139
NW_017857686.1	1180751	1406765	-	LOC109400749	XM_019673243.1	mRNA	protein vein-like%2C transcript variant X1	-0.0300659	0.899867	0.965006
NW_017857686.1	1215597	1406765	-	LOC109400749	XM_019673244.1	mRNA	protein vein-like%2C transcript variant X2	-0.068881	0.772924	0.933139
NW_017857686.1	1215597	1406765	-	LOC109400749	XM_019673245.1	mRNA	protein vein-like%2C transcript variant X4	-0.276234	0.238427	0.933139
NW_017857686.1	1588747	1590251	+	LOC109400713	XM_019673203.1	mRNA	uncharacterized LOC109400713	-0.237263	0.313824	0.933139
NW_017857686.1	1754870	1755489	-	LOC109400709	XM_019673202.1	mRNA	osteopontin-like	-0.117852	0.620709	0.933139
NW_017857686.1	1767054	1767810	-	LOC109400765	XM_019673264.1	mRNA	uncharacterized LOC109400765	-0.036822	0.877514	0.958026
NW_017857686.1	1794539	1796337	+	LOC109400754	XM_019673251.1	mRNA	sarcoplasmic reticulum histidine-rich calcium-binding protein-like	-0.0319919	0.893487	0.962465
NW_017857686.1	1803879	1805547	-	LOC109400759	XM_019673259.1	mRNA	proline-rich protein HaeIII subfamily 1-like	0.0134296	0.955187	0.984602
NW_017857686.1	1833348	1845920	-	LOC109400731	XM_019673224.1	mRNA	patj homolog	-0.0295862	0.901457	0.965533
NW_017857686.1	1856172	1858300	-	LOC109400739	XM_019673235.1	mRNA	dnaJ protein homolog 1	0.271917	0.246145	0.933139
NW_017857686.1	1878913	2051836	+	LOC109400722	XM_019673211.1	mRNA	inositol 1%2C4%2C5-trisphosphate receptor-like%2C transcript variant X1	-0.0917763	0.700369	0.933139
NW_017857686.1	1878913	2051836	+	LOC109400722	XM_019673212.1	mRNA	inositol 1%2C4%2C5-trisphosphate receptor-like%2C transcript variant X2	0.0782699	0.742913	0.933139
NW_017857686.1	1878913	2051836	+	LOC109400722	XM_019673214.1	mRNA	inositol 1%2C4%2C5-trisphosphate receptor-like%2C transcript variant X4	-0.100532	0.673233	0.933139
NW_017857686.1	1878913	2051836	+	LOC109400722	XM_019673213.1	mRNA	inositol 1%2C4%2C5-trisphosphate receptor-like%2C transcript variant X3	0.170976	0.471076	0.933139
NW_017857686.1	1960595	1960667	+	109400770	109400770	tRNA	tRNA-Thr	-0.180671	0.445901	0.933139
NW_017857686.1	1980364	1981209	+	LOC109400708	XM_019673201.1	mRNA	heat shock protein 83-like	-0.00393191	0.986874	0.994919
NW_017857686.1	2075026	2183998	-	LOC109400726	XM_019673222.1	mRNA	rho-related BTB domain-containing protein 1-like%2C transcript variant X4	-0.153158	0.519147	0.933139
NW_017857686.1	2075026	2183998	-	LOC109400726	XM_019673220.1	mRNA	rho-related BTB domain-containing protein 1-like%2C transcript variant X2	-0.0849667	0.72172	0.933139
NW_017857686.1	2075026	2183998	-	LOC109400726	XM_019673219.1	mRNA	rho-related BTB domain-containing protein 1-like%2C transcript variant X1	-0.0870237	0.715249	0.933139
NW_017857686.1	2075026	2183998	-	LOC109400726	XM_019673221.1	mRNA	rho-related BTB domain-containing protein 1-like%2C transcript variant X3	-0.0619626	0.795241	0.934016
NW_017857686.1	2260562	2274565	-	LOC109400735	XM_019673231.1	mRNA	FAS-associated factor 1-like%2C transcript variant X1	0.127389	0.592508	0.933139
NW_017857686.1	2260562	2274207	-	LOC109400735	XM_019673233.1	mRNA	FAS-associated factor 1-like%2C transcript variant X3	0.127633	0.591792	0.933139
NW_017857686.1	2260562	2274514	-	LOC109400735	XM_019673232.1	mRNA	FAS-associated factor 1-like%2C transcript variant X2	-0.0563747	0.813379	0.937689
NW_017857686.1	2301115	2354082	-	LOC109400725	XM_019673218.1	mRNA	kinesin-like protein KIN-7O	0.0813763	0.733059	0.933139
NW_017857686.1	2356974	2358106	+	LOC109400753	XM_019673250.1	mRNA	cell growth-regulating nucleolar protein-like	-0.0372264	0.876179	0.957882
NW_017857686.1	2365621	2372930	-	LOC109400727	XM_019673223.1	mRNA	zinc finger CCCH domain-containing protein 13-like	0.0241286	0.919572	0.971967

## Sheet: correlation_against_XR002127809
chr	start	end	strand	gene_ID	transcript	type	product_name	pearson	p	FDR
NW_017857616.1	44090	44833	-	LOC109398817	XM_019671246.1	mRNA	general odorant-binding protein 99b	0.997567	2.80908e-22	1.41041e-17
NW_017857820.1	118659	119644	-	LOC109403128	XM_019675870.1	mRNA	keratin-associated protein 9-1	0.997044	1.61672e-21	4.05869e-17
NW_017857237.1	443458	444531	+	LOC109426497	XM_019702024.1	mRNA	general odorant-binding protein 45-like	0.996683	4.55958e-21	5.72329e-17
NW_017857237.1	480608	481536	+	LOC109426501	XM_019702029.1	mRNA	general odorant-binding protein 45-like	0.996757	3.72264e-21	5.72329e-17
NW_017856226.1	6189	6839	+	LOC109407891	XM_019681068.1	mRNA	mucin-6	0.996555	6.41381e-21	6.44062e-17
NW_017857790.1	951817	952959	+	LOC109402889	XM_019675620.1	mRNA	uncharacterized LOC109402889	0.996429	8.85659e-21	7.1372e-17
NW_017858010.1	868330	869208	+	LOC109405843	XM_019678904.1	mRNA	uncharacterized LOC109405843	0.996382	9.95049e-21	7.1372e-17
NW_017856366.1	260939	262083	+	LOC109411827	XM_019685440.1	mRNA	uncharacterized LOC109411827	0.99534	9.67573e-20	6.07261e-16
NW_017856318.1	3680408	3681324	+	LOC109410505	XM_019684052.1	mRNA	uncharacterized LOC109410505	0.994462	4.56e-19	2.54392e-15
NW_017857771.1	1341652	1343193	-	LOC109402298	XM_019674952.1	mRNA	formin-A	0.994094	8.12965e-19	4.08182e-15
NW_017857237.1	449264	450255	+	LOC109426498	XM_019702025.1	mRNA	general odorant-binding protein 45-like	0.993978	9.67968e-19	4.41824e-15
NW_017857485.1	590267	592350	-	LOC109621440	XM_020075454.1	mRNA	glucose dehydrogenase [FAD%2C quinone]-like	0.99381	1.2397e-18	5.18699e-15
NW_017856757.1	107365	108095	-	LOC109417344	XM_019691451.1	mRNA	general odorant-binding protein 99b	0.993721	1.4078e-18	5.3369e-15
NW_017856997.1	1547147	1548569	+	LOC109420421	XM_019694759.1	mRNA	formin-A	0.993682	1.48811e-18	5.3369e-15
NW_017857898.1	120232	121844	-	LOC109404340	XM_019677186.1	mRNA	keratin-associated protein 9-1	0.993597	1.67792e-18	5.61645e-15
NW_017857484.1	2015170	2017919	-	LOC109433410	XM_019709842.1	mRNA	chorion peroxidase	0.993532	1.83799e-18	5.76774e-15
NW_017857790.1	902455	903613	+	LOC109402886	XM_019675617.1	mRNA	uncharacterized LOC109402886	0.993411	2.16935e-18	6.40711e-15
NW_017856302.1	2783936	2785366	+	LOC109409950	XM_019683470.1	mRNA	general odorant-binding protein 45	0.993218	2.81183e-18	7.84328e-15
NW_017857100.1	4995220	4996518	-	LOC109424007	XM_019699065.1	mRNA	geranylgeranyl pyrophosphate synthase	0.993121	3.19585e-18	8.02302e-15
NW_017857828.1	5298509	5303020	-	LOC109403334	XM_019676142.1	mRNA	peroxidase skpo-1	0.993134	3.14314e-18	8.02302e-15
NW_017856584.1	1063626	1065345	+	LOC109416310	XM_019690355.1	mRNA	geranylgeranyl pyrophosphate synthase	0.992718	5.32365e-18	1.27283e-14
NW_017857484.1	2003727	2012434	-	LOC109433416	XM_019709848.1	mRNA	peroxidase skpo-1	0.992655	5.75343e-18	1.31306e-14
NW_017857482.1	2229402	2231271	+	LOC109433332	XM_019709764.1	mRNA	glucose dehydrogenase [FAD%2C quinone]-like	0.992267	9.13651e-18	1.9945e-14
NW_017856229.1	148522	152607	-	LOC109408140	XM_019681375.2	mRNA	mucin-2	0.992138	1.05927e-17	2.21603e-14
NW_017857252.1	27025	40966	+	LOC109427354	XM_019702887.1	mRNA	beta-galactosidase-like%2C transcript variant X2	0.992099	1.10792e-17	2.22511e-14
NW_017856510.1	1216895	1217657	+	LOC109622611	XM_020077008.1	mRNA	uncharacterized LOC109622611	0.991618	1.88206e-17	3.63447e-14
NW_017857686.1	340687	342143	+	LOC109400701	XM_019673196.1	mRNA	mucin-2-like	0.991378	2.42378e-17	4.50723e-14
NW_017856553.1	101529	102506	-	LOC109415794	XM_019689731.1	mRNA	general odorant-binding protein 45-like	0.991188	2.94848e-17	5.28715e-14
NW_017856377.1	984332	1025335	+	LOC109412097	XM_019685738.1	mRNA	beta-galactosidase	0.990982	3.62645e-17	6.27863e-14
NW_017857494.1	6984824	6985850	+	LOC109397073	XM_019669395.1	mRNA	general odorant-binding protein 45	0.990805	4.31618e-17	7.22371e-14
NW_017857237.1	459274	460184	+	LOC109426499	XM_019702027.1	mRNA	general odorant-binding protein 45-like	0.990592	5.29936e-17	8.58308e-14
NW_017856336.1	822083	822986	-	LOC109411100	XM_019684546.1	mRNA	uncharacterized LOC109411100	0.990455	6.03148e-17	9.46358e-14
NW_017857124.1	164330	165109	+	LOC109424619	XM_019699786.1	mRNA	general odorant-binding protein 45-like	0.990136	8.1012e-17	1.09933e-13
NW_017857494.1	6687661	6688710	+	LOC109397040	XM_019669362.1	mRNA	general odorant-binding protein 45-like	0.990165	7.89044e-17	1.09933e-13
NW_017857820.1	133291	134030	-	LOC109403129	XM_019675871.1	mRNA	late cornified envelope-like proline-rich protein 1	0.990149	8.00917e-17	1.09933e-13
NW_017858006.1	2052002	2053947	-	LOC109405745	XM_019678814.1	mRNA	glucose dehydrogenase [FAD%2C quinone]	0.990223	7.48457e-17	1.09933e-13
NW_017856302.1	2805775	2806742	+	LOC109409930	XM_019683455.1	mRNA	general odorant-binding protein 45	0.990184	7.75814e-17	1.09933e-13
NW_017857898.1	131567	132389	-	LOC109404324	XM_019677156.1	mRNA	protein PYRICULARIA ORYZAE RESISTANCE 21	0.989856	1.04135e-16	1.37593e-13
NW_017856193.1	133018	133783	-	LOC109404246	XM_019677073.2	mRNA	location of vulva defective 1-like	0.989758	1.13446e-16	1.46052e-13
NW_017857740.1	924979	925693	+	LOC109401707	XM_019674286.1	mRNA	uncharacterized LOC109401707	0.989648	1.24915e-16	1.56797e-13
NW_017856966.1	3120423	3133396	+	LOC109622796	XM_020077238.1	mRNA	uncharacterized LOC109622796	0.989361	1.59632e-16	1.92933e-13
NW_017857828.1	5309488	5312163	-	LOC109403335	XM_019676143.1	mRNA	peroxidase skpo-1	0.989348	1.61389e-16	1.92933e-13
NW_017857007.1	7116418	7117544	+	LOC109420595	XM_019694959.1	mRNA	general odorant-binding protein 45-like	0.989134	1.92748e-16	2.25063e-13
NW_017856938.1	1569941	1572339	+	LOC109419034	XM_020077231.1	mRNA	mucin-2-like	0.988854	2.42235e-16	2.76417e-13
NW_017857007.1	7137674	7138618	-	LOC109420681	XM_019695109.1	mRNA	uncharacterized LOC109420681	0.988572	3.0287e-16	3.23549e-13
NW_017857686.1	301384	302404	+	LOC109400700	XM_019673195.1	mRNA	mucin-2	0.988603	2.95654e-16	3.23549e-13
NW_017856284.1	73596	98487	-	LOC109409116	XM_019682525.1	mRNA	uncharacterized LOC109409116%2C transcript variant X3	0.988584	3.00021e-16	3.23549e-13
NW_017857179.1	3298056	3299180	-	LOC109425066	XM_019700269.1	mRNA	uncharacterized LOC109425066	0.9884	3.4621e-16	3.62143e-13
NW_017856230.1	133446	134267	-	LOC109408246	XM_019681514.1	mRNA	uncharacterized LOC109408246	0.988278	3.80322e-16	3.89706e-13
NW_017856193.1	127962	128643	-	LOC109622040	XM_020076233.1	mRNA	mucin-2-like	0.988128	4.2609e-16	4.27872e-13
NW_017856240.1	3605625	3606570	+	LOC109408377	XM_019681678.1	mRNA	general odorant-binding protein 45-like	0.987954	4.85387e-16	4.77859e-13
NW_017856240.1	3608006	3609099	-	LOC109408378	XM_019681679.1	mRNA	general odorant-binding protein 45-like	0.987796	5.45583e-16	5.26792e-13
NW_017856659.1	810818	811749	+	LOC109416903	XM_019691014.1	mRNA	general odorant-binding protein 45	0.987514	6.69527e-16	6.3427e-13
NW_017857237.1	434975	436603	-	LOC109426496	XM_019702023.1	mRNA	general odorant-binding protein 45-like	0.987384	7.34604e-16	6.83032e-13
NW_017857305.1	1246390	1247199	-	LOC109428866	XM_019704702.1	mRNA	general odorant-binding protein 45-like	0.987355	7.49631e-16	6.84331e-13
NW_017856510.1	1212093	1212916	+	LOC109622602	XM_020077002.1	mRNA	location of vulva defective 1-like	0.987218	8.26045e-16	7.40623e-13
NW_017856345.1	607381	608184	-	LOC109411436	XM_019684950.1	mRNA	general odorant-binding protein 45-like	0.986478	1.36679e-15	1.18319e-12
NW_017856091.1	2236772	2237502	-	LOC109421112	XM_019695596.1	mRNA	uncharacterized LOC109421112	0.98648	1.36533e-15	1.18319e-12
NW_017857790.1	927671	928823	+	LOC109402887	XM_019675618.1	mRNA	uncharacterized LOC109402887	0.986366	1.47148e-15	1.25223e-12
NW_017857898.1	21112	21945	-	LOC109404331	XR_002128677.1	ncRNA	uncharacterized LOC109404331	0.985902	1.98586e-15	1.6618e-12
NW_017857686.1	288122	289229	-	LOC109400768	XM_019673266.1	mRNA	mucin-2	0.985578	2.43345e-15	2.00297e-12
NW_017856240.1	3628327	3635082	+	LOC109408379	XM_019681680.1	mRNA	general odorant-binding protein 45	0.985511	2.53592e-15	2.05364e-12
NW_017857007.1	7115025	7115960	-	LOC109420558	XM_019694932.1	mRNA	uncharacterized LOC109420558	0.985455	2.62576e-15	2.09265e-12
NW_017857616.1	53043	54059	-	LOC109398816	XM_019671244.1	mRNA	general odorant-binding protein 99b	0.985343	2.81115e-15	2.20539e-12
NW_017856659.1	828918	829888	+	LOC109416901	XM_019691012.1	mRNA	general odorant-binding protein 45	0.985079	3.29928e-15	2.54851e-12
NW_017856345.1	607226	608206	-	LOC109411431	XM_019684945.1	mRNA	general odorant-binding protein 45-like	0.984635	4.2882e-15	3.26059e-12
NW_017857790.1	909771	910925	+	LOC109402888	XM_019675619.1	mRNA	uncharacterized LOC109402888	0.98461	4.35101e-15	3.26059e-12
NW_017856659.1	838329	839255	+	LOC109416904	XM_019691015.1	mRNA	general odorant-binding protein 45	0.984508	4.61457e-15	3.40725e-12
NW_017857494.1	6681357	6682238	+	LOC109397039	XM_019669361.1	mRNA	general odorant-binding protein 45-like	0.984363	5.01721e-15	3.65086e-12
NW_017857656.1	1329175	1330086	+	LOC109399371	XM_019671807.1	mRNA	mucin-2-like	0.984288	5.23641e-15	3.75593e-12
NW_017856230.1	717993	725044	+	LOC109408248	XM_019681516.1	mRNA	uncharacterized LOC109408248	0.984083	5.87887e-15	4.15736e-12
NW_017856757.1	117032	118030	-	LOC109417343	XM_019691450.1	mRNA	general odorant-binding protein 99b	0.98391	6.47523e-15	4.51549e-12
NW_017856053.1	1820997	1822042	-	LOC109414064	XM_019687800.1	mRNA	uncharacterized LOC109414064	0.983763	7.02287e-15	4.83029e-12
NW_017857820.1	139268	139916	+	LOC109403130	XM_019675872.1	mRNA	sperm mitochondrial-associated cysteine-rich protein	0.983649	7.47896e-15	5.07447e-12
NW_017856240.1	3587497	3588472	+	LOC109408375	XM_019681676.1	mRNA	general odorant-binding protein 45	0.983202	9.51535e-15	6.37008e-12
NW_017857656.1	1266969	1267750	-	LOC109399370	XM_019671806.1	mRNA	protein diaphanous homolog 1-like	0.982776	1.1905e-14	7.85777e-12
NW_017857686.1	330141	330859	+	LOC109400714	XM_019673204.1	mRNA	mucin-2	0.982753	1.20506e-14	7.85777e-12
NW_017856345.1	632099	633065	+	LOC109411430	XM_019684944.1	mRNA	general odorant-binding protein 45	0.982412	1.43525e-14	9.23875e-12
NW_017857898.1	138199	138868	+	LOC109404328	XM_019677158.1	mRNA	sperm mitochondrial-associated cysteine-rich protein	0.982113	1.66832e-14	1.06031e-11
NW_017856366.1	209442	210566	+	LOC109411826	XM_019685439.1	mRNA	contactin-associated protein 1-like	0.981643	2.10401e-14	1.3205e-11
NW_017856240.1	3600537	3601526	+	LOC109408368	XM_019681672.1	mRNA	general odorant-binding protein 45	0.981012	2.84502e-14	1.76353e-11
NW_017856229.1	794958	798846	+	LOC109408142	XM_019681378.1	mRNA	mucin-2-like	0.980923	2.96587e-14	1.81602e-11
NW_017857224.1	6976003	6977883	+	LOC109425877	XM_019701257.1	mRNA	uncharacterized LOC109425877	0.980611	3.42869e-14	2.07411e-11
NW_017856765.1	7778	9391	+	LOC109417381	XM_019691485.1	mRNA	regucalcin	0.980577	3.48256e-14	2.08162e-11
NW_017857527.1	1217872	1227205	+	LOC109397517	XM_019669817.2	mRNA	uncharacterized LOC109397517	0.980526	3.5658e-14	2.1063e-11
NW_017856302.1	2506273	2515442	+	LOC109409929	XM_019683454.1	mRNA	general odorant-binding protein 45-like	0.98041	3.75855e-14	2.19434e-11
NW_017856318.1	1094177	1095292	+	LOC109410396	XM_019683949.1	mRNA	regucalcin-like	0.980069	4.38475e-14	2.5305e-11
NW_017857778.1	3140824	3147436	+	LOC109402478	XM_019675166.1	mRNA	uncharacterized LOC109402478	0.97998	4.56443e-14	2.60427e-11
NW_017857469.1	2372941	2373625	-	LOC109621375	XM_020075404.1	mRNA	heat shock protein 67B2-like	0.979521	5.58725e-14	3.117e-11
NW_017857820.1	22696	23778	-	LOC109403114	XM_019675851.1	mRNA	uncharacterized LOC109403114	0.979529	5.56658e-14	3.117e-11
NW_017856366.1	203643	205279	+	LOC109411823	XM_019685437.1	mRNA	uncharacterized LOC109411823	0.979236	6.32163e-14	3.48794e-11
NW_017856302.1	2499291	2500300	+	LOC109409948	XM_019683468.1	mRNA	general odorant-binding protein 45	0.979094	6.71789e-14	3.66629e-11
NW_017857469.1	2374330	2375026	+	LOC109621376	XM_020075405.1	mRNA	heat shock protein 67B2-like	0.978852	7.4422e-14	4.01791e-11
NW_017857778.1	3139607	3140335	-	LOC109402510	XM_019675202.1	mRNA	heat shock protein 67B2-like	0.978101	1.01629e-13	5.42838e-11
NW_017857686.1	353677	354330	-	LOC109400716	XM_019673206.1	mRNA	cysteine-rich venom protein 6-like	0.978043	1.04044e-13	5.49888e-11
NW_017856205.1	6121235	6122166	+	LOC109407290	XM_019680290.1	mRNA	uncharacterized LOC109407290	0.977889	1.10734e-13	5.79153e-11
NW_017858012.1	181384	182292	+	LOC109405892	XM_019678947.1	mRNA	uncharacterized LOC109405892	0.977708	1.19073e-13	6.16343e-11
NW_017856205.1	6107348	6108251	-	LOC109407289	XM_019680289.1	mRNA	uncharacterized LOC109407289	0.977587	1.25003e-13	6.40439e-11
NW_017856366.1	195647	196806	+	LOC109411824	XM_019685438.1	mRNA	contactin-associated protein 1	0.977493	1.29741e-13	6.57995e-11
NW_017858012.1	165362	166271	-	LOC109405893	XM_019678948.1	mRNA	uncharacterized LOC109405893	0.977062	1.53663e-13	7.71526e-11
NW_017856510.1	1203569	1205034	+	LOC109404303	XM_020077006.1	mRNA	cell wall protein DAN4-like	0.977016	1.56399e-13	7.7749e-11
NW_017856992.1	4485347	4485881	+	LOC109420197	XM_019694520.1	mRNA	pistil-specific extensin-like protein	0.976437	1.95228e-13	9.60998e-11
NW_017856938.1	1055817	1059837	-	LOC109419077	XM_019693287.1	mRNA	mucin-2	0.976184	2.14788e-13	1.04702e-10
NW_017856532.1	909577	926299	-	LOC109415470	XR_002131397.1	ncRNA	uncharacterized LOC109415470	0.97399	4.7085e-13	2.27316e-10
NW_017856966.1	2978608	2982499	-	LOC109622795	XM_020077237.1	mRNA	uncharacterized LOC109622795	0.972623	7.43063e-13	3.55319e-10
NW_017858074.1	63487	65190	-	LOC109406171	XM_019679235.1	mRNA	uncharacterized LOC109406171	0.972319	8.19572e-13	3.88207e-10
NW_017856342.1	3131218	3131919	-	LOC109411354	XM_019684886.1	mRNA	uncharacterized LOC109411354	0.970757	1.33578e-12	3.92211e-10
NW_017856365.1	262731	262812	+	109411818	109411818	tRNA	tRNA-Leu	0.970757	1.33578e-12	3.92211e-10
NW_017856042.1	6944182	7112969	-	LOC109409788	XM_019683296.1	mRNA	glycogenin-1-like%2C transcript variant X1	0.970757	1.33578e-12	3.92211e-10
NW_017856472.1	2087778	2093689	-	LOC109414455	XM_019688285.2	mRNA	synaptic vesicle glycoprotein 2B-like%2C transcript variant X2	0.970757	1.33578e-12	3.92211e-10
NW_017856043.1	4399813	4402577	+	LOC109622557	XM_020076952.1	mRNA	uncharacterized LOC109622557	0.970757	1.33578e-12	3.92211e-10
NW_017856614.1	462198	462518	-	LOC109416644	XR_002131670.2	ncRNA	uncharacterized LOC109416644	0.970757	1.33578e-12	3.92211e-10
NW_017856969.1	2278152	2278233	+	109419718	109419718	tRNA	tRNA-Leu	0.970757	1.33578e-12	3.92211e-10
NW_017856969.1	3081039	3081303	-	LOC109622841	XR_002202152.1	ncRNA	uncharacterized LOC109622841	0.970757	1.33578e-12	3.92211e-10
NW_017856976.1	1725720	1727012	-	LOC109419777	XM_019694065.1	mRNA	uncharacterized LOC109419777	0.970757	1.33578e-12	3.92211e-10
NW_017856070.1	1052301	1053191	+	LOC109416592	XR_002131648.1	ncRNA	uncharacterized LOC109416592	0.970757	1.33578e-12	3.92211e-10
NW_017856993.1	616065	616343	-	LOC109420274	XR_002132535.1	ncRNA	uncharacterized LOC109420274	0.970757	1.33578e-12	3.92211e-10
NW_017857001.1	50237	115548	+	LOC109420450	XM_019694800.1	mRNA	spermatogenesis-associated protein 5%2C transcript variant X5	0.970757	1.33578e-12	3.92211e-10
NW_017856072.1	633350	633431	-	109622919	109622919	tRNA	tRNA-Leu	0.970757	1.33578e-12	3.92211e-10
NW_017856072.1	1442116	1442197	+	109622926	109622926	tRNA	tRNA-Leu	0.970757	1.33578e-12	3.92211e-10
NW_017856072.1	1455302	1455383	-	109622924	109622924	tRNA	tRNA-Leu	0.970757	1.33578e-12	3.92211e-10
NW_017857044.1	5562671	5563258	-	LOC109421348	XR_002132778.1	ncRNA	uncharacterized LOC109421348	0.970757	1.33578e-12	3.92211e-10
NW_017856080.1	167142	167616	+	LOC109418016	XR_002132023.1	ncRNA	uncharacterized LOC109418016	0.970757	1.33578e-12	3.92211e-10
NW_017857064.1	2044271	2060082	-	LOC109422500	XM_019697307.1	mRNA	cylicin-1-like%2C transcript variant X2	0.970757	1.33578e-12	3.92211e-10
NW_017857064.1	2454326	2454397	-	109422511	109422511	tRNA	tRNA-Ala	0.970757	1.33578e-12	3.92211e-10
NW_017857075.1	4347	4974	-	LOC109422900	XR_002133103.1	ncRNA	uncharacterized LOC109422900%2C transcript variant X1	0.970757	1.33578e-12	3.92211e-10
NW_017857078.1	1081828	1095098	+	LOC109423127	XM_019698038.1	mRNA	microtubule-associated protein tau-like%2C transcript variant X6	0.970757	1.33578e-12	3.92211e-10
NW_017857078.1	1675313	1676102	+	LOC109423137	XR_002133188.1	ncRNA	uncharacterized LOC109423137	0.970757	1.33578e-12	3.92211e-10
NW_017857089.1	4371717	4380384	+	LOC109423624	XM_019698603.1	mRNA	elongator complex protein 6-like%2C transcript variant X3	0.970757	1.33578e-12	3.92211e-10
NW_017857095.1	660269	660582	-	LOC109423845	XR_002133381.1	ncRNA	uncharacterized LOC109423845	0.970757	1.33578e-12	3.92211e-10
NW_017857107.1	285955	286736	+	LOC109424292	XR_002133485.1	ncRNA	uncharacterized LOC109424292%2C transcript variant X3	0.970757	1.33578e-12	3.92211e-10
NW_017857224.1	6954803	6962831	+	LOC109426009	XM_019701435.1	mRNA	uncharacterized LOC109426009	0.970973	1.25043e-12	3.92211e-10
NW_017857252.1	2362204	2423766	-	LOC109427373	XM_019702923.1	mRNA	uncharacterized LOC109427373%2C transcript variant X4	0.970757	1.33578e-12	3.92211e-10
NW_017857277.1	153774	169109	-	LOC109428153	XM_019703835.1	mRNA	peptidyl-prolyl cis-trans isomerase CWC27 homolog	0.970757	1.33578e-12	3.92211e-10
NW_017857283.1	7914976	7917332	+	LOC109428500	XM_019704291.1	mRNA	zinc finger protein 58-like%2C transcript variant X3	0.970757	1.33578e-12	3.92211e-10
NW_017857284.1	1314030	1713734	-	LOC109428579	XM_019704374.1	mRNA	protein tramtrack%2C beta isoform%2C transcript variant X4	0.970757	1.33578e-12	3.92211e-10
NW_017857289.1	679257	685635	-	LOC109428769	XR_002134570.1	ncRNA	uncharacterized LOC109428769%2C transcript variant X2	0.970757	1.33578e-12	3.92211e-10
NW_017857310.1	1273485	1274037	-	LOC109429362	XR_002134714.1	ncRNA	uncharacterized LOC109429362%2C transcript variant X1	0.970757	1.33578e-12	3.92211e-10
NW_017857343.1	557190	559460	-	LOC109430216	XM_019706264.1	mRNA	uncharacterized LOC109430216%2C transcript variant X1	0.970757	1.33578e-12	3.92211e-10
NW_017857364.1	1226534	1369036	-	LOC109430784	XM_019706857.1	mRNA	anion exchange protein 3-like%2C transcript variant X7	0.970757	1.33578e-12	3.92211e-10
NW_017857371.1	102949	103954	-	LOC109431055	XR_002135102.1	ncRNA	uncharacterized LOC109431055	0.970757	1.33578e-12	3.92211e-10
NW_017857396.1	1435135	1453446	+	LOC109431656	XM_019707897.1	mRNA	protein sprouty%2C transcript variant X1	0.970757	1.33578e-12	3.92211e-10
NW_017857398.1	106434	106912	-	LOC109431740	XR_002135255.1	ncRNA	uncharacterized LOC109431740	0.970757	1.33578e-12	3.92211e-10
NW_017857404.1	264312	265604	+	LOC109431752	XM_019708022.1	mRNA	uncharacterized LOC109431752	0.970757	1.33578e-12	3.92211e-10
NW_017857419.1	73683	73764	-	109432073	109432073	tRNA	tRNA-Leu	0.970757	1.33578e-12	3.92211e-10
NW_017857419.1	74598	74679	-	109432074	109432074	tRNA	tRNA-Leu	0.970757	1.33578e-12	3.92211e-10
NW_017857439.1	469689	470320	+	LOC109432739	XR_002135462.2	ncRNA	uncharacterized LOC109432739	0.970757	1.33578e-12	3.92211e-10
NW_017857469.1	2440819	2440900	-	109402562	109402562	tRNA	tRNA-Leu	0.970757	1.33578e-12	3.92211e-10
NW_017857549.1	754815	755686	-	LOC109397891	XM_019670232.1	mRNA	uncharacterized LOC109397891	0.970757	1.33578e-12	3.92211e-10
NW_017857584.1	240131	272954	+	LOC109398206	XM_019670516.1	mRNA	piggyBac transposable element-derived protein 3-like	0.970757	1.33578e-12	3.92211e-10
NW_017857652.1	518628	519622	-	LOC109399250	XR_002127526.1	ncRNA	uncharacterized LOC109399250	0.970757	1.33578e-12	3.92211e-10
NW_017857656.1	1198089	1198452	+	LOC109399367	XM_019671804.1	mRNA	chymotrypsin inhibitor-like	0.971671	1.00707e-12	3.92211e-10
NW_017857666.1	1233455	1233959	+	LOC109621554	XM_020075603.1	mRNA	histone H2A%2C sperm-like	0.970757	1.33578e-12	3.92211e-10
NW_017857672.1	2640167	2640606	-	LOC109400183	XR_002127685.2	ncRNA	uncharacterized LOC109400183	0.970757	1.33578e-12	3.92211e-10
NW_017857688.1	315722	317450	+	LOC109400882	XM_019673366.1	mRNA	uncharacterized LOC109400882	0.970757	1.33578e-12	3.92211e-10
NW_017857691.1	890051	1071601	-	LOC109400905	XM_019673390.1	mRNA	sex determination protein fruitless-like%2C transcript variant X6	0.970757	1.33578e-12	3.92211e-10
NW_017857779.1	20061	20142	-	109621753	109621753	tRNA	tRNA-Leu	0.970757	1.33578e-12	3.92211e-10
NW_017857781.1	482589	587193	-	LOC109402577	XM_020075881.1	mRNA	protein phosphatase 1 regulatory subunit 12A-like%2C transcript variant X12	0.970757	1.33578e-12	3.92211e-10
NW_017857784.1	88553	89909	-	LOC109402669	XM_019675368.1	mRNA	uncharacterized LOC109402669%2C transcript variant X1	0.970757	1.33578e-12	3.92211e-10
NW_017857879.1	1925068	1925149	+	109404057	109404057	tRNA	tRNA-Leu	0.970757	1.33578e-12	3.92211e-10
NW_017857879.1	1925988	1926069	+	109404058	109404058	tRNA	tRNA-Leu	0.970757	1.33578e-12	3.92211e-10
NW_017857945.1	2021255	2362625	-	LOC109405137	XM_019678137.1	mRNA	cAMP-dependent protein kinase type II regulatory subunit%2C transcript variant X2	0.970757	1.33578e-12	3.92211e-10
NW_017858010.1	328980	747924	-	LOC109405842	XM_019678898.1	mRNA	low-density lipoprotein receptor-like%2C transcript variant X2	0.970757	1.33578e-12	3.92211e-10
NW_017858090.1	99398	118269	+	LOC109406265	XM_019679338.1	mRNA	transient receptor potential channel pyrexia-like%2C transcript variant X3	0.970757	1.33578e-12	3.92211e-10
NW_017858145.1	702125	736929	-	LOC109406510	XM_019679597.1	mRNA	transcriptional regulator ATRX-like%2C transcript variant X2	0.970757	1.33578e-12	3.92211e-10
NW_017856205.1	5483785	5484774	-	LOC109407270	XM_019680278.1	mRNA	astacin-like	0.970757	1.33578e-12	3.92211e-10
NW_017856240.1	29647	29728	-	109408381	109408381	tRNA	tRNA-Leu	0.970757	1.33578e-12	3.92211e-10
NW_017856240.1	852385	852466	+	109408388	109408388	tRNA	tRNA-Leu	0.970757	1.33578e-12	3.92211e-10
NW_017856240.1	859547	859628	-	109408386	109408386	tRNA	tRNA-Leu	0.970757	1.33578e-12	3.92211e-10
NW_017856253.1	1683403	1684210	-	LOC109408716	XM_019682079.1	mRNA	uncharacterized LOC109408716	0.970757	1.33578e-12	3.92211e-10
NW_017856286.1	2638749	2658535	-	LOC109409350	XM_019682801.1	mRNA	melanization protease 1-like	0.970757	1.33578e-12	3.92211e-10
NW_017857114.1	3459903	3497451	+	LOC109621271	XM_020077548.1	mRNA	heterogeneous nuclear ribonucleoprotein R-like%2C transcript variant X7	0.970421	1.4785e-12	4.31592e-10
NW_017857686.1	389657	390365	-	LOC109400717	XM_019673207.1	mRNA	chymotrypsin inhibitor-like	0.96951	1.93616e-12	5.61923e-10
NW_017857283.1	4346884	4364289	-	LOC109428455	XM_019704219.1	mRNA	TNF receptor-associated factor 1-like	0.969464	1.96241e-12	5.66269e-10
NW_017856972.1	1580038	1586390	-	LOC109419741	XM_019694017.1	mRNA	calcium and integrin-binding family member 2	0.968952	2.27498e-12	6.52711e-10
NW_017856589.1	78485	442789	-	LOC109416403	XM_019690457.1	mRNA	serine-rich adhesin for platelets-like%2C transcript variant X19	0.968644	2.4835e-12	7.08489e-10
NW_017856300.1	3936489	3937110	+	LOC109409805	XM_019683309.1	mRNA	general odorant-binding protein 67-like	0.966989	3.92163e-12	1.11244e-09
NW_017857610.1	1471510	1732189	-	LOC109398630	XM_019671016.1	mRNA	zinc finger protein chinmo-like%2C transcript variant X7	0.966426	4.55679e-12	1.28535e-09
NW_017857924.1	120448	122050	+	LOC109404790	XR_002128774.1	ncRNA	uncharacterized LOC109404790	0.966046	5.03592e-12	1.41256e-09
NW_017858019.1	469327	559120	+	LOC109405955	XM_019679006.1	mRNA	uncharacterized LOC109405955%2C transcript variant X3	0.965828	5.33004e-12	1.48675e-09
NW_017856556.1	2126992	2127585	+	LOC109415862	XR_002131470.1	ncRNA	uncharacterized LOC109415862	0.965668	5.5559e-12	1.54119e-09
NW_017857007.1	12290710	12295807	-	LOC109420741	XR_002132619.1	ncRNA	uncharacterized LOC109420741%2C transcript variant X1	0.96539	5.96761e-12	1.64631e-09
NW_017857686.1	381552	381913	-	LOC109400718	XM_019673208.1	mRNA	chymotrypsin inhibitor	0.964898	6.76433e-12	1.8559e-09
NW_017857686.1	365574	366068	-	LOC109400721	XM_019673210.1	mRNA	chymotrypsin inhibitor	0.964251	7.95349e-12	2.17031e-09
NW_017856932.1	3117700	3158806	-	LOC109418699	XM_019692927.1	mRNA	retinol dehydrogenase 14-like%2C transcript variant X2	0.963638	9.24953e-12	2.51032e-09
NW_017856569.1	1063733	1069610	+	LOC109416166	XR_002131519.1	ncRNA	uncharacterized LOC109416166%2C transcript variant X1	0.962803	1.13107e-11	3.05322e-09
NW_017856300.1	1389137	1415724	-	LOC109409691	XM_019683166.1	mRNA	venom carboxylesterase-6-like	0.961999	1.36729e-11	3.67114e-09
NW_017857255.1	4108778	4147879	-	LOC109427545	XM_019703113.1	mRNA	carbonic anhydrase 1-like	0.961687	1.47001e-11	3.92594e-09
NW_017857438.1	4148827	4149737	+	LOC109432647	XM_019709009.1	mRNA	general odorant-binding protein 45-like	0.960356	1.98891e-11	5.28366e-09
NW_017858020.1	7018	74720	-	LOC109405965	XM_019679017.1	mRNA	broad-complex core protein isoforms 1/2/3/4/5-like%2C transcript variant X3	0.959949	2.17725e-11	5.75354e-09
NW_017856243.1	4740555	4742509	+	LOC109408441	XM_019681773.1	mRNA	uncharacterized LOC109408441	0.959856	2.22241e-11	5.84214e-09
NW_017856091.1	2221075	2221722	+	LOC109421098	XR_002132726.1	ncRNA	uncharacterized LOC109421098	0.959655	2.32302e-11	6.04335e-09
NW_017856091.1	2224816	2225463	-	LOC109421108	XR_002132733.1	ncRNA	uncharacterized LOC109421108	0.959655	2.32302e-11	6.04335e-09
NW_017856510.1	1164394	1165583	+	LOC109404351	XM_019677203.2	mRNA	uncharacterized LOC109404351	0.959298	2.51139e-11	6.49971e-09
NW_017857502.1	752759	753296	+	LOC109397338	XM_019669663.1	mRNA	alpha carbonic anhydrase 8-like	0.95887	2.75464e-11	7.0927e-09
NW_017856569.1	1063733	1069610	+	LOC109416166	XR_002131520.1	ncRNA	uncharacterized LOC109416166%2C transcript variant X2	0.958821	2.7841e-11	7.13198e-09
NW_017856482.1	1570853	1572460	+	LOC109414827	XM_019688671.1	mRNA	oviduct-specific glycoprotein	0.958499	2.98267e-11	7.60187e-09
NW_017857438.1	4163919	4164859	-	LOC109432663	XM_019709021.1	mRNA	general odorant-binding protein 45-like	0.958306	3.10789e-11	7.881e-09
NW_017856543.1	1870502	1879923	-	LOC109415674	XM_019689591.1	mRNA	toll-like receptor 13%2C transcript variant X1	0.957416	3.74611e-11	9.45168e-09
NW_017856331.1	883452	884250	+	LOC109410919	XM_019684448.1	mRNA	cell surface glycoprotein 2-like	0.957065	4.02815e-11	1.01125e-08
NW_017856318.1	3008491	3008997	+	LOC109410500	XR_002130204.1	ncRNA	uncharacterized LOC109410500%2C transcript variant X1	0.956758	4.2905e-11	1.07175e-08
NW_017857820.1	149950	151194	-	LOC109403091	XM_019675829.1	mRNA	uncharacterized LOC109403091	0.956396	4.61807e-11	1.14787e-08
NW_017856342.1	1609541	1609910	-	LOC109411344	XM_019684874.1	mRNA	mucin-6-like	0.956292	4.71621e-11	1.16076e-08
NW_017857755.1	3122124	3122493	+	LOC109402020	XM_019674624.1	mRNA	mucin-6-like	0.956292	4.71621e-11	1.16076e-08
NW_017857502.1	751305	751957	+	LOC109397333	XM_019669660.1	mRNA	platelet glycoprotein Ib alpha chain	0.956049	4.95334e-11	1.21318e-08
NW_017857165.1	861104	883215	+	LOC109425027	XM_019700217.1	mRNA	toll-like receptor 13%2C transcript variant X2	0.955897	5.10737e-11	1.24483e-08
NW_017857165.1	863029	883215	+	LOC109425027	XM_019700226.1	mRNA	toll-like receptor 13%2C transcript variant X10	0.955815	5.19119e-11	1.25915e-08
NW_017856336.1	1450563	1452320	+	LOC109411171	XM_019684649.1	mRNA	uncharacterized LOC109411171	0.955366	5.67663e-11	1.37028e-08
NW_017856253.1	7371399	7372425	+	LOC109408781	XM_019682170.1	mRNA	general odorant-binding protein 45-like	0.954285	7.01368e-11	1.68493e-08
NW_017856992.1	4483985	4484535	+	LOC109420165	XM_019694494.1	mRNA	formin-like protein 13	0.954163	7.18e-11	1.71667e-08
NW_017856514.1	1757609	1773150	+	LOC109622648	XM_020077055.1	mRNA	uncharacterized LOC109622648	0.951913	1.09606e-10	2.60815e-08
NW_017857324.1	2241608	2243091	+	LOC109430000	XM_019706009.1	mRNA	odorant receptor 22c-like	0.951239	1.2392e-10	2.93486e-08
NW_017856948.1	1358762	1370727	+	LOC109419362	XM_019693596.1	mRNA	nucleoplasmin-like protein ANO39	0.949078	1.81654e-10	4.28201e-08
NW_017857688.1	1146083	1147931	+	LOC109400838	XM_019673326.1	mRNA	uncharacterized LOC109400838	0.948938	1.86079e-10	4.36581e-08
NW_017857165.1	861103	883215	+	LOC109425027	XM_019700220.1	mRNA	toll-like receptor 13%2C transcript variant X5	0.948871	1.88258e-10	4.39639e-08
NW_017856345.1	49849	50450	-	LOC109411425	XM_019684939.1	mRNA	uncharacterized LOC109411425	0.948376	2.04924e-10	4.72047e-08
NW_017858047.1	869088	878754	-	LOC109406064	XM_019679141.1	mRNA	venom carboxylesterase-6	0.948375	2.04956e-10	4.72047e-08
NW_017858237.1	28106	28866	-	LOC109406836	XR_002129431.1	ncRNA	uncharacterized LOC109406836	0.948418	2.0346e-10	4.72047e-08
NW_017857305.1	425525	426367	+	LOC109429014	XM_019704850.1	mRNA	general odorant-binding protein 45-like	0.946303	2.8984e-10	6.64501e-08
NW_017857305.1	437464	438273	-	LOC109428959	XM_019704805.1	mRNA	general odorant-binding protein 45-like	0.944995	3.58219e-10	8.17537e-08
NW_017858264.1	232130	232944	-	LOC109406919	XR_002129463.1	ncRNA	uncharacterized LOC109406919	0.944022	4.17947e-10	9.49534e-08
NW_017856504.1	2365718	2373690	+	LOC109415228	XM_019689117.1	mRNA	molybdenum cofactor sulfurase 2	0.943815	4.31739e-10	9.76449e-08
NW_017856472.1	422258	521953	-	LOC109414420	XM_019688228.1	mRNA	dopamine N-acetyltransferase%2C transcript variant X4	0.942272	5.47823e-10	1.23344e-07
NW_017857114.1	4181507	4187035	+	LOC109411051	XR_002202231.1	ncRNA	uncharacterized LOC109411051	0.941932	5.76878e-10	1.29306e-07
NW_017857841.1	934990	935755	+	LOC109403545	XR_002128446.1	ncRNA	uncharacterized LOC109403545%2C transcript variant X2	0.941609	6.05704e-10	1.35164e-07
NW_017857280.1	3478029	3478976	-	LOC109428270	XR_002134439.1	ncRNA	uncharacterized LOC109428270%2C transcript variant X1	0.941296	6.34755e-10	1.41019e-07
NW_017857224.1	6963017	6972769	+	LOC109425893	XM_019701272.1	mRNA	uncharacterized LOC109425893	0.939805	7.91171e-10	1.74995e-07
NW_017857318.1	9883593	9903892	+	LOC109429637	XM_019705639.2	mRNA	uncharacterized LOC109429637	0.939765	7.95814e-10	1.7525e-07
NW_017856638.1	876101	877972	-	LOC109416775	XM_019690832.1	mRNA	uncharacterized LOC109416775	0.939562	8.19699e-10	1.79722e-07
NW_017856243.1	4724131	4731848	-	LOC109408440	XM_019681772.1	mRNA	nucleolin	0.937903	1.03944e-09	2.26909e-07
NW_017857348.1	2895358	2895826	+	LOC109430261	XR_002134921.1	ncRNA	uncharacterized LOC109430261	0.937368	1.12062e-09	2.43573e-07
NW_017856253.1	7384177	7385093	-	LOC109408834	XM_019682208.1	mRNA	general odorant-binding protein 45-like	0.936762	1.21934e-09	2.63887e-07
NW_017857482.1	870302	871767	+	LOC109433326	XM_019709758.1	mRNA	uncharacterized LOC109433326	0.935486	1.45267e-09	3.13035e-07
NW_017857047.1	1174905	1210644	-	LOC109421590	XM_019696097.1	mRNA	uncharacterized LOC109421590	0.934604	1.63629e-09	3.48121e-07
NW_017857080.1	2138298	2196545	-	LOC109423207	XM_019698139.1	mRNA	spastin-like%2C transcript variant X7	0.934659	1.62428e-09	3.48121e-07
NW_017857486.1	4345410	4532575	+	LOC109433476	XM_019709889.1	mRNA	protein 4.1 homolog%2C transcript variant X3	0.934635	1.62946e-09	3.48121e-07
NW_017856543.1	1870502	1879517	-	LOC109415674	XM_019689592.1	mRNA	toll-like receptor 13%2C transcript variant X2	0.931659	2.40595e-09	5.09705e-07
NW_017857392.1	1021947	1035988	+	LOC109431538	XM_019707770.1	mRNA	uncharacterized LOC109431538%2C transcript variant X3	0.930774	2.69247e-09	5.68009e-07
NW_017857650.1	342426	423939	-	LOC109399100	XM_019671540.1	mRNA	SH3 domain-binding protein 5 homolog%2C transcript variant X1	0.92821	3.69965e-09	7.77221e-07
NW_017856253.1	7395519	7396477	-	LOC109408810	XM_019682194.1	mRNA	general odorant-binding protein 45-like	0.927446	4.05802e-09	8.48955e-07
NW_017857805.1	161323	162807	-	LOC109621779	XR_002201873.1	ncRNA	uncharacterized LOC109621779%2C transcript variant X1	0.92595	4.84905e-09	1.01023e-06
NW_017858386.1	2696	4438	-	LOC109407167	XM_019680154.1	mRNA	uncharacterized LOC109407167	0.924948	5.45246e-09	1.13125e-06
NW_017858006.1	120787	145259	-	LOC109405766	XM_019678832.1	mRNA	glycine N-methyltransferase-like%2C transcript variant X2	0.923476	6.45876e-09	1.33452e-06
NW_017857100.1	4989111	4989863	-	LOC109424080	XR_002133436.1	ncRNA	uncharacterized LOC109424080	0.92123	8.3095e-09	1.70988e-06
NW_017856468.1	2799212	2799735	-	LOC109414359	XM_019688174.1	mRNA	vitelline membrane protein 15a-1	0.920534	8.97039e-09	1.83094e-06
NW_017857390.1	3923901	3932957	-	LOC109431488	XM_019707701.1	mRNA	NIF3-like protein 1%2C transcript variant X2	0.920534	8.97073e-09	1.83094e-06
NW_017856206.1	193783	194646	-	LOC109407347	XM_019680348.1	mRNA	uncharacterized LOC109407347	0.919304	1.02532e-08	2.08422e-06
NW_017857165.1	861103	883215	+	LOC109425027	XM_019700222.1	mRNA	toll-like receptor 13%2C transcript variant X7	0.917772	1.20751e-08	2.44468e-06
NW_017857681.1	3855588	3867661	-	LOC109400444	XM_019672951.1	mRNA	protein D3	0.917391	1.25705e-08	2.52462e-06
NW_017857846.1	402797	406818	+	LOC109403590	XM_019676414.1	mRNA	uncharacterized LOC109403590	0.91742	1.25329e-08	2.52462e-06
NW_017857103.1	1537078	1537604	-	LOC109424200	XM_019699288.1	mRNA	vitelline membrane protein 15a-1-like	0.916444	1.38799e-08	2.77649e-06
NW_017856236.1	986359	1004265	-	LOC109408299	XM_019681567.1	mRNA	protein D3-like	0.915926	1.46449e-08	2.91788e-06
NW_017857237.1	2907940	2934347	-	LOC109426535	XM_019702073.1	mRNA	venom dipeptidyl peptidase 4-like%2C transcript variant X4	0.914963	1.61679e-08	3.2086e-06
NW_017857611.1	3031517	3032100	+	LOC109398691	XR_002127396.1	ncRNA	uncharacterized LOC109398691%2C transcript variant X2	0.911434	2.30073e-08	4.54792e-06
NW_017857659.1	5311549	5311727	+	LOC109399556	XR_002127561.1	ncRNA	uncharacterized LOC109399556	0.909695	2.72297e-08	5.36147e-06
NW_017857281.1	690965	703199	-	LOC109428363	XM_019704084.1	mRNA	molybdenum cofactor sulfurase 2-like	0.908902	2.93722e-08	5.76074e-06
NW_017857475.1	2936766	2938750	-	LOC109433012	XM_019709396.1	mRNA	proton-coupled amino acid transporter-like protein CG1139%2C transcript variant X6	0.908	3.19864e-08	6.24905e-06
NW_017856479.1	1050611	1051814	-	LOC109414721	XR_002131173.1	ncRNA	uncharacterized LOC109414721%2C transcript variant X2	0.906572	3.6548e-08	7.11256e-06
NW_017856536.1	2259217	2263193	+	LOC109415550	XM_019689433.1	mRNA	uncharacterized LOC109415550%2C transcript variant X1	0.906179	3.78986e-08	7.34692e-06
NW_017856193.1	173971	175018	+	LOC109622042	XM_020076235.1	mRNA	uncharacterized LOC109622042	0.904565	4.39198e-08	8.48143e-06
NW_017857237.1	35790	36575	+	LOC109426495	XM_019702022.1	mRNA	general odorant-binding protein 45-like	0.903621	4.78201e-08	9.19924e-06
NW_017856311.1	618052	621772	-	LOC109410131	XM_019683657.1	mRNA	uncharacterized LOC109410131	0.902408	5.32727e-08	1.0209e-05
NW_017856948.1	1351619	1353206	-	LOC109419361	XM_019693595.1	mRNA	uncharacterized LOC109419361	0.901513	5.76425e-08	1.10044e-05
NW_017857272.1	2105470	2899130	-	LOC109427865	XM_019703448.1	mRNA	semaphorin-1A-like%2C transcript variant X3	0.901326	5.8594e-08	1.11437e-05
NW_017857266.1	932239	994747	-	LOC109427668	XM_019703251.1	mRNA	gamma-glutamyltranspeptidase 1%2C transcript variant X5	0.894532	1.03995e-07	1.97038e-05
NW_017856230.1	2304398	2308581	-	LOC109408199	XM_019681439.1	mRNA	elongation of very long chain fatty acids protein AAEL008004	0.892631	1.21257e-07	2.28879e-05
NW_017857065.1	5459066	5465773	-	LOC109422548	XR_002133026.1	ncRNA	uncharacterized LOC109422548%2C transcript variant X1	0.892221	1.253e-07	2.35626e-05
NW_017857305.1	645861	646325	-	LOC109428858	XM_019704694.1	mRNA	uncharacterized LOC109428858	0.892006	1.27462e-07	2.38796e-05
NW_017856353.1	858295	860273	-	LOC109406683	XM_020076660.1	mRNA	uncharacterized LOC109406683%2C transcript variant X1	0.891638	1.31246e-07	2.4497e-05
NW_017857501.1	1256424	1256750	-	LOC109397305	XR_002127028.1	ncRNA	uncharacterized LOC109397305	0.889791	1.51739e-07	2.82173e-05
NW_017857285.1	1187088	1253751	+	LOC109428639	XM_019704442.1	mRNA	phosphatidate cytidylyltransferase%2C photoreceptor-specific-like%2C transcript variant X6	0.885857	2.05003e-07	3.79816e-05
NW_017856044.1	550156	550957	+	LOC109411961	XM_019685624.1	mRNA	cell surface glycoprotein 2-like	0.884661	2.24146e-07	4.13755e-05
NW_017856917.1	241261	244869	+	LOC109418061	XM_019692230.1	mRNA	probable chitinase 3	0.884158	2.32659e-07	4.27896e-05
NW_017856228.1	7852474	7853453	+	LOC109408065	XM_019681290.1	mRNA	uncharacterized LOC109408065	0.883953	2.36209e-07	4.3284e-05
NW_017857078.1	2714597	2714936	+	LOC109423147	XR_002133190.1	ncRNA	uncharacterized LOC109423147	0.881717	2.7811e-07	5.07768e-05
NW_017856193.1	138982	140446	-	LOC109622041	XM_020076234.1	mRNA	location of vulva defective 1-like	0.880946	2.93984e-07	5.34807e-05
NW_017857308.1	1184338	1185879	-	LOC109429104	XM_019704945.1	mRNA	snRNA-activating protein complex subunit 3%2C transcript variant X2	0.880539	3.027e-07	5.48675e-05
NW_017856252.1	403143	404740	-	LOC109622170	XM_020076390.1	mRNA	carboxypeptidase B-like	0.878715	3.44524e-07	6.22238e-05
NW_017856091.1	4922181	4923173	+	LOC109623164	XM_020077656.1	mRNA	general odorant-binding protein 45-like	0.876305	4.07542e-07	7.33415e-05
NW_017856556.1	30873	205602	+	LOC109415848	XM_019689791.1	mRNA	TGF-beta receptor type-1%2C transcript variant X3	0.876056	4.14597e-07	7.43447e-05
NW_017857654.1	1195858	1197345	-	LOC109399301	XM_019671736.1	mRNA	uncharacterized LOC109399301	0.875389	4.33993e-07	7.75457e-05
NW_017857790.1	936507	937643	+	LOC109402891	XM_019675621.1	mRNA	general odorant-binding protein 69	0.873961	4.78264e-07	8.51531e-05
NW_017858019.1	631579	648285	+	LOC109405935	XM_019678985.1	mRNA	deoxynucleoside kinase-like%2C transcript variant X3	0.871651	5.58275e-07	9.90475e-05
NW_017857590.1	3582239	3585304	+	LOC109398372	XM_019670718.1	mRNA	uncharacterized LOC109398372	0.870749	5.92553e-07	0.000104759
NW_017856336.1	3065605	3070119	-	LOC109411134	XM_019684592.1	mRNA	elongation of very long chain fatty acids protein AAEL008004	0.869031	6.62996e-07	0.000116801
NW_017856171.1	3447595	3448575	-	LOC109421016	XM_019695504.2	mRNA	general odorant-binding protein 45-like	0.868182	7.004e-07	0.000122959
NW_017856606.1	308380	308969	+	LOC109416564	XM_019690644.1	mRNA	protein FRG1 homolog	0.866574	7.76393e-07	0.000135825
NW_017857026.1	2277775	2283248	-	LOC109420912	XR_002132673.2	ncRNA	uncharacterized LOC109420912	0.866388	7.85665e-07	0.00013697
NW_017857275.1	2020806	2038497	+	LOC109428083	XM_019703758.1	mRNA	uncharacterized LOC109428083%2C transcript variant X1	0.865987	8.05899e-07	0.000140012
NW_017857272.1	4487951	4517393	-	LOC109427908	XM_019703535.1	mRNA	choline/ethanolamine kinase-like%2C transcript variant X11	0.864902	8.62981e-07	0.000149412
NW_017857438.1	589884	600200	-	LOC109432722	XM_019709109.1	mRNA	uncharacterized LOC109432722%2C transcript variant X3	0.863681	9.31422e-07	0.000160707
NW_017857352.1	42358	109958	+	LOC109430381	XM_019706446.1	mRNA	solute carrier family 46 member 3-like%2C transcript variant X4	0.8633	9.53701e-07	0.000163988
NW_017856243.1	2491132	2505568	-	LOC109408405	XM_019681717.1	mRNA	probable uridine-cytidine kinase%2C transcript variant X3	0.86239	1.00887e-06	0.000172882
NW_017857771.1	822265	823059	-	LOC109402307	XM_019674961.1	mRNA	protein NPC2 homolog	0.861998	1.03349e-06	0.000176498
NW_017857648.1	20047	20607	-	LOC109399063	XR_002127488.1	ncRNA	uncharacterized LOC109399063	0.860916	1.10417e-06	0.00018793
NW_017856987.1	1765066	1769181	-	LOC109420033	XM_019694345.1	mRNA	uncharacterized LOC109420033%2C transcript variant X1	0.860758	1.11486e-06	0.000189108
NW_017856536.1	1921829	1922312	+	LOC109415545	XR_002131409.1	ncRNA	uncharacterized LOC109415545	0.860383	1.14051e-06	0.000192807
NW_017857206.1	594517	600445	-	LOC109425464	XR_002133809.2	ncRNA	uncharacterized LOC109425464	0.858812	1.2538e-06	0.000211249
NW_017857229.1	289938	414628	+	LOC109426211	XM_019701649.1	mRNA	BMP-2-inducible protein kinase-like%2C transcript variant X1	0.85822	1.29896e-06	0.000218125
NW_017857910.1	1523977	1526377	-	LOC109404504	XM_019677405.1	mRNA	dolichol kinase%2C transcript variant X3	0.857941	1.3208e-06	0.000221053
NW_017856996.1	2469879	2534193	+	LOC109420369	XM_019694707.1	mRNA	TWiK family of potassium channels protein 7-like%2C transcript variant X3	0.857869	1.32648e-06	0.000221267
NW_017857007.1	311462	312482	-	LOC109420575	XM_019694947.1	mRNA	uncharacterized LOC109420575	0.856367	1.4497e-06	0.00024102
NW_017856341.1	1927436	1941173	+	LOC109411273	XM_019684798.1	mRNA	LIM domain-containing protein A-like%2C transcript variant X1	0.8544	1.6262e-06	0.000269472
NW_017857831.1	1303684	1304436	+	LOC109403387	XM_019676202.1	mRNA	general odorant-binding protein 56d	0.852826	1.7807e-06	0.000294103
NW_017857771.1	921985	922643	+	LOC109402313	XR_002128156.1	ncRNA	uncharacterized LOC109402313	0.851828	1.8851e-06	0.000310325
NW_017857945.1	1049343	1050322	-	LOC109405118	XM_019678120.1	mRNA	uncharacterized LOC109405118	0.850024	2.08751e-06	0.000342522
NW_017856355.1	104769	105442	+	LOC109411536	XR_002130440.1	ncRNA	uncharacterized LOC109411536	0.849583	2.13974e-06	0.000348813
NW_017857955.1	258378	258905	+	LOC109405254	XR_002128889.1	ncRNA	uncharacterized LOC109405254	0.849592	2.13872e-06	0.000348813
NW_017856924.1	597243	669167	+	LOC109418393	XM_019692573.1	mRNA	vertebrate ancient opsin-like	0.848924	2.22002e-06	0.000360728
NW_017856997.1	1999642	2000230	-	LOC109420393	XR_002132563.1	ncRNA	uncharacterized LOC109420393	0.848618	2.25823e-06	0.000365489
NW_017857975.1	151074	242660	-	LOC109405547	XM_019678635.1	mRNA	uncharacterized LOC109405547%2C transcript variant X3	0.848573	2.26388e-06	0.000365489
NW_017857054.1	1641679	1641751	-	109421954	109421954	tRNA	tRNA-Ala	0.848482	2.27528e-06	0.000366153
NW_017857324.1	1406779	1431245	-	LOC109430024	XM_019706038.1	mRNA	(11Z)-hexadec-11-enoyl-CoA conjugase	0.847472	2.40618e-06	0.000385466
NW_017857359.1	2132782	2133418	+	LOC109430585	XR_002134986.1	ncRNA	uncharacterized LOC109430585%2C transcript variant X1	0.847438	2.41065e-06	0.000385466
NW_017857124.1	174398	175186	-	LOC109424620	XM_019699787.1	mRNA	general odorant-binding protein 45-like	0.847169	2.4466e-06	0.000389973
NW_017856586.1	923371	924321	-	LOC109416388	XR_002131580.1	ncRNA	uncharacterized LOC109416388	0.845515	2.67841e-06	0.00042557
NW_017856489.1	353228	353976	-	LOC109414962	XR_002131227.1	ncRNA	uncharacterized LOC109414962%2C transcript variant X1	0.845188	2.72648e-06	0.000431842
NW_017858010.1	780692	781238	+	LOC109405845	XM_019678906.1	mRNA	uncharacterized LOC109405845	0.844139	2.88567e-06	0.000455619
NW_017857215.1	1664829	1665139	+	LOC109623196	XR_002202254.1	ncRNA	uncharacterized LOC109623196	0.84349	2.98813e-06	0.000470317
NW_017856614.1	314938	315413	-	LOC109416602	XR_002131652.1	ncRNA	uncharacterized LOC109416602	0.843121	3.0478e-06	0.00047821
NW_017856504.1	172743	466208	-	LOC109415177	XM_019689060.1	mRNA	guanine nucleotide-releasing factor 2-like%2C transcript variant X6	0.842704	3.11646e-06	0.000487458
NW_017856035.1	1465927	1466587	-	LOC109403592	XR_002128465.1	ncRNA	uncharacterized LOC109403592%2C transcript variant X1	0.842581	3.137e-06	0.000489148
NW_017857008.1	3275679	3293574	+	LOC109420834	XM_019695300.1	mRNA	lethal(3)malignant brain tumor-like protein 3%2C transcript variant X4	0.842079	3.22197e-06	0.000500842
NW_017856473.1	2137699	2138386	+	LOC109414523	XR_002131142.1	ncRNA	uncharacterized LOC109414523	0.84133	3.35244e-06	0.000519514
NW_017856993.1	652112	653769	-	LOC109420270	XM_019694604.1	mRNA	uncharacterized LOC109420270	0.840822	3.44361e-06	0.000530475
NW_017856197.1	2509179	3021461	-	LOC109405701	XM_019678765.1	mRNA	small conductance calcium-activated potassium channel protein%2C transcript variant X1	0.840818	3.4443e-06	0.000530475
NW_017856230.1	2317789	2334568	-	LOC109408203	XM_019681443.1	mRNA	elongation of very long chain fatty acids protein 7%2C transcript variant X2	0.83962	3.6677e-06	0.000563154
NW_017856912.1	20368363	20368701	+	LOC109417627	XR_002131959.1	ncRNA	uncharacterized LOC109417627	0.83748	4.0984e-06	0.000627368
NW_017857352.1	42358	109958	+	LOC109430381	XM_019706444.1	mRNA	solute carrier family 46 member 3-like%2C transcript variant X2	0.837268	4.14343e-06	0.000632332
NW_017856966.1	2967310	2969780	-	LOC109622827	XM_020077272.1	mRNA	uncharacterized LOC109622827	0.83691	4.22041e-06	0.000642129
NW_017856527.1	123624	215372	-	LOC109415404	XM_019689269.1	mRNA	solute carrier family 46 member 3-like	0.835318	4.57773e-06	0.000694391
NW_017857165.1	861103	883215	+	LOC109425027	XM_019700219.1	mRNA	toll-like receptor 13%2C transcript variant X4	0.83512	4.62389e-06	0.00069928
NW_017857099.1	2800379	2811035	-	LOC109423957	XM_019699027.1	mRNA	gamma-interferon-inducible lysosomal thiol reductase%2C transcript variant X2	0.834767	4.70732e-06	0.000709759
NW_017856631.1	381403	382348	+	LOC109416739	XM_019690789.1	mRNA	general odorant-binding protein 56d	0.83465	4.73539e-06	0.000711854
NW_017856543.1	1870502	1879923	-	LOC109415674	XM_019689593.1	mRNA	toll-like receptor 13%2C transcript variant X3	0.833389	5.0458e-06	0.000756253
NW_017857165.1	861103	883215	+	LOC109425027	XM_019700216.1	mRNA	toll-like receptor 13%2C transcript variant X1	0.83109	5.65774e-06	0.000845445
NW_017856594.1	122116	125501	+	LOC109416457	XM_019690518.1	mRNA	uncharacterized LOC109416457%2C transcript variant X2	0.829754	6.04209e-06	0.000900199
NW_017857438.1	4136362	4137407	+	LOC109432629	XM_019708991.1	mRNA	general odorant-binding protein 45-like	0.829261	6.18959e-06	0.000919448
NW_017857050.1	753705	755317	+	LOC109421691	XM_019696216.1	mRNA	gustatory and odorant receptor 24-like	0.827421	6.76794e-06	0.00100239
NW_017857308.1	1228510	1250196	+	LOC109429106	XM_019704956.1	mRNA	ubiquitin thioesterase trabid%2C transcript variant X9	0.82734	6.79445e-06	0.00100336
NW_017856543.1	1870502	1879923	-	LOC109415674	XM_019689596.1	mRNA	toll-like receptor 13%2C transcript variant X6	0.825796	7.31729e-06	0.0010774
NW_017857584.1	229801	481392	+	LOC109398211	XM_019670528.1	mRNA	C-terminal-binding protein%2C transcript variant X8	0.825396	7.45833e-06	0.00109496
NW_017856171.1	1163952	1190611	+	LOC109621962	XM_020076164.1	mRNA	putative beta-carotene-binding protein%2C transcript variant X2	0.82428	7.86432e-06	0.00115119
NW_017857356.1	131311	347036	-	LOC109430511	XM_019706577.1	mRNA	protein scalloped%2C transcript variant X7	0.821666	8.89138e-06	0.00129775
NW_017856442.1	1277580	1905760	-	LOC109413694	XM_019687425.1	mRNA	protein groucho-like%2C transcript variant X11	0.820316	9.46601e-06	0.00137762
NW_017857771.1	813208	813850	+	LOC109402309	XM_019674962.1	mRNA	protein NPC2 homolog	0.819642	9.76464e-06	0.00141697
NW_017856211.1	2438056	2443347	-	LOC109407570	XR_002129642.1	ncRNA	uncharacterized LOC109407570%2C transcript variant X2	0.819413	9.86793e-06	0.00142784
NW_017857083.1	5542692	5543622	+	LOC109423282	XR_002133246.1	ncRNA	uncharacterized LOC109423282%2C transcript variant X3	0.819288	9.92472e-06	0.00143193
NW_017857272.1	6502634	6556317	+	LOC109427939	XM_019703594.1	mRNA	glycerophosphocholine phosphodiesterase GPCPD1-like%2C transcript variant X6	0.816416	1.13109e-05	0.00162725
NW_017856458.1	628989	701110	-	LOC109414019	XM_019687746.1	mRNA	RB1-inducible coiled-coil protein 1-like%2C transcript variant X5	0.816307	1.13668e-05	0.00163062
NW_017858008.1	407005	408086	+	LOC109405793	XR_002129074.1	ncRNA	uncharacterized LOC109405793	0.81581	1.16239e-05	0.00166275
NW_017856460.1	1546106	1547254	-	LOC109414085	XR_002131026.1	ncRNA	uncharacterized LOC109414085	0.815525	1.17739e-05	0.00167942
NW_017857646.1	11707	12607	+	LOC109399048	XR_002127481.1	ncRNA	uncharacterized LOC109399048	0.81381	1.27109e-05	0.00180794
NW_017856256.1	1220417	1222095	+	LOC109408646	XM_019681980.2	mRNA	carboxypeptidase B	0.812626	1.33953e-05	0.0018999
NW_017857163.1	2117405	2118129	-	LOC109424924	XR_002133644.1	ncRNA	uncharacterized LOC109424924	0.812146	1.36816e-05	0.00193504
NW_017857666.1	3854547	3855727	+	LOC109621618	XM_020075691.1	mRNA	transcription factor Adf-1-like	0.811878	1.38437e-05	0.00195247
NW_017856997.1	2126882	2128169	+	LOC109420427	XM_019694767.1	mRNA	protein NPC2 homolog	0.811784	1.39009e-05	0.00195505
NW_017856144.1	4086375	4087405	+	LOC109429450	XM_019705402.1	mRNA	protein G12-like	0.810388	1.47764e-05	0.00207237
NW_017856997.1	2141506	2142324	-	LOC109420394	XM_019694727.1	mRNA	protein NPC2 homolog	0.810109	1.49569e-05	0.00209184
NW_017856917.1	4193096	4196380	+	LOC109418037	XM_019692201.1	mRNA	uncharacterized LOC109418037	0.808863	1.5787e-05	0.0022018
NW_017857821.1	529155	529704	+	LOC109403144	XM_019675885.1	mRNA	uncharacterized LOC109403144	0.808256	1.62051e-05	0.00225386
NW_017856586.1	439168	500832	-	LOC109416351	XM_019690380.1	mRNA	(11Z)-hexadec-11-enoyl-CoA conjugase-like	0.807824	1.65091e-05	0.0022898
NW_017858070.1	970487	983033	+	LOC109406142	XM_019679200.1	mRNA	UTP--glucose-1-phosphate uridylyltransferase-like%2C transcript variant X1	0.807667	1.66202e-05	0.00229886
NW_017857054.1	1757361	2228706	+	LOC109421922	XM_019696535.1	mRNA	sodium channel protein para%2C transcript variant X32	0.807575	1.66862e-05	0.00230164
NW_017857165.1	861806	883215	+	LOC109425027	XM_019700224.1	mRNA	toll-like receptor 13%2C transcript variant X8	0.806856	1.72072e-05	0.002367
NW_017857769.1	6084867	6086107	-	LOC109402198	XR_002128127.1	ncRNA	uncharacterized LOC109402198	0.806676	1.73401e-05	0.00237877
NW_017856487.1	210827	211520	-	LOC109414943	XM_019688798.1	mRNA	uncharacterized LOC109414943	0.805749	1.80375e-05	0.00246099
NW_017856039.1	677413	716238	-	LOC109417651	XM_020076360.1	mRNA	protein mothers against dpp%2C transcript variant X1	0.805798	1.79999e-05	0.00246099
NW_017857782.1	232351	239418	+	LOC109402644	XM_019675349.1	mRNA	protein twisted gastrulation-like%2C transcript variant X1	0.804782	1.87899e-05	0.0025567
NW_017857359.1	713348	770953	+	LOC109430622	XM_019706710.1	mRNA	folliculin-interacting protein 2-like%2C transcript variant X7	0.802101	2.10224e-05	0.00285273
NW_017857053.1	3191529	3192447	+	LOC109421855	XR_002132842.1	ncRNA	uncharacterized LOC109421855	0.801114	2.19002e-05	0.00296385
NW_017856188.1	1109218	1123780	+	LOC109403501	XM_019676356.1	mRNA	major facilitator superfamily domain-containing protein 12-like%2C transcript variant X6	0.800172	2.27674e-05	0.00307292
NW_017857224.1	7948180	7990037	+	LOC109426028	XM_019701466.1	mRNA	zinc finger and BTB domain-containing protein 17%2C transcript variant X7	0.799596	2.33116e-05	0.00313795
NW_017856615.1	102464	103018	+	LOC109416648	XR_002131675.1	ncRNA	uncharacterized LOC109416648%2C transcript variant X1	0.797617	2.5271e-05	0.0033926
NW_017856230.1	1002569	1003375	-	LOC109408174	XR_002129735.1	ncRNA	uncharacterized LOC109408174	0.797298	2.55992e-05	0.0034275
NW_017856084.1	1022780	1025184	+	LOC109418386	XM_019692569.1	mRNA	uncharacterized LOC109418386	0.795383	2.76508e-05	0.00369234
NW_017856339.1	28598	108552	+	LOC109411213	XM_019684708.1	mRNA	protein sprint%2C transcript variant X8	0.795176	2.78806e-05	0.00371315
NW_017857234.1	4972927	4973488	-	LOC109426401	XR_002133985.1	ncRNA	uncharacterized LOC109426401	0.794888	2.82035e-05	0.00374621
NW_017857945.1	1041590	1042040	-	LOC109405117	XM_019678119.1	mRNA	uncharacterized LOC109405117	0.793356	2.99758e-05	0.00397111
NW_017856228.1	7861355	7861977	-	LOC109408096	XM_019681310.1	mRNA	uncharacterized LOC109408096	0.793151	3.02205e-05	0.003993
NW_017856146.1	2870787	2871650	+	LOC109430073	XR_002134867.1	ncRNA	uncharacterized LOC109430073	0.791285	3.25246e-05	0.00428616
NW_017856144.1	3117435	3122596	+	LOC109428938	XR_002134623.1	ncRNA	uncharacterized LOC109428938	0.790588	3.34242e-05	0.00439318
NW_017857287.1	1299529	1377330	-	LOC109428705	XM_019704526.1	mRNA	protein piccolo-like%2C transcript variant X5	0.789793	3.44744e-05	0.00451939
NW_017856727.1	153750	155701	+	LOC109417233	XM_019691344.1	mRNA	uncharacterized LOC109417233	0.787955	3.70159e-05	0.00483992
NW_017857268.1	1238041	1240935	+	LOC109427747	XM_019703342.1	mRNA	uncharacterized LOC109427747	0.787551	3.75955e-05	0.00490294
NW_017857758.1	2251800	2252399	+	LOC109402057	XM_019674658.1	mRNA	uncharacterized LOC109402057	0.786964	3.84513e-05	0.00500156
NW_017857712.1	2381309	2382155	-	LOC109401367	XM_019673882.1	mRNA	general odorant-binding protein 45-like	0.785469	4.07073e-05	0.00526772
NW_017858087.1	214509	216518	+	LOC109406224	XM_019679278.1	mRNA	glucosylceramidase-like	0.785518	4.06318e-05	0.00526772
NW_017857390.1	1467741	1472682	+	LOC109431412	XM_019707628.1	mRNA	gamma-glutamyltranspeptidase 1-like	0.785205	4.11178e-05	0.00530715
NW_017857280.1	1610754	1653745	+	LOC109428240	XM_019703950.1	mRNA	profilin-like%2C transcript variant X1	0.784588	4.2091e-05	0.00541883
NW_017857430.1	1821	13256	-	LOC109432411	XM_019708756.1	mRNA	uncharacterized LOC109432411	0.783627	4.36454e-05	0.00560458
NW_017857354.1	2028623	2036485	+	LOC109430472	XM_019706544.1	mRNA	transmembrane protein 68%2C transcript variant X3	0.783514	4.38315e-05	0.00561412
NW_017856036.1	4843841	4844746	+	LOC109622121	XM_020076336.1	mRNA	general odorant-binding protein 45-like	0.781912	4.65415e-05	0.00594606
NW_017857284.1	1169786	1228617	-	LOC109428576	XM_019704367.1	mRNA	uncharacterized LOC109428576%2C transcript variant X3	0.781209	4.77763e-05	0.00608832
NW_017856004.1	640600	682745	-	LOC109412932	XM_019686619.1	mRNA	uncharacterized LOC109412932	0.779201	5.14614e-05	0.00654133
NW_017857422.1	565171	656403	+	LOC109432155	XM_019708472.1	mRNA	aminopeptidase N%2C transcript variant X5	0.778551	5.27043e-05	0.00668239
NW_017856625.1	167528	175498	+	LOC109416675	XM_019690727.1	mRNA	N-acetylgalactosamine kinase	0.777214	5.53433e-05	0.00699933
NW_017857273.1	407778	408077	-	LOC109428006	XR_002134372.1	ncRNA	uncharacterized LOC109428006	0.777143	5.54872e-05	0.00699989
NW_017857237.1	2907940	2979012	-	LOC109426535	XM_019702077.1	mRNA	venom dipeptidyl peptidase 4-like%2C transcript variant X8	0.776716	5.63552e-05	0.00709158
NW_017857419.1	12884	22127	+	LOC109432027	XM_019708330.1	mRNA	uncharacterized LOC109432027	0.775942	5.79604e-05	0.00727533
NW_017857467.1	805963	806781	-	LOC109432865	XM_019709213.1	mRNA	general odorant-binding protein 45	0.774859	6.02723e-05	0.00754666
NW_017856155.1	191624	226180	+	LOC109397704	XM_019670025.1	mRNA	uncharacterized LOC109397704%2C transcript variant X2	0.773997	6.21671e-05	0.00776454
NW_017857964.1	35002	37457	-	LOC109405334	XM_019678391.1	mRNA	uncharacterized LOC109405334	0.773663	6.29159e-05	0.00783857
NW_017857201.1	7795787	7876771	+	LOC109425392	XM_019700671.1	mRNA	forkhead box protein O3-like%2C transcript variant X16	0.772865	6.47348e-05	0.00804522
NW_017856292.1	3936354	3960637	+	LOC109409472	XM_019682914.1	mRNA	palmitoyltransferase ZDHHC6%2C transcript variant X1	0.771217	6.86368e-05	0.0085091
NW_017857165.1	861104	883215	+	LOC109425027	XM_019700218.1	mRNA	toll-like receptor 13%2C transcript variant X3	0.770372	7.07147e-05	0.0087451
NW_017856981.1	499219	502288	+	LOC109419945	XM_019694234.1	mRNA	zinc carboxypeptidase-like	0.769683	7.24468e-05	0.00893731
NW_017858264.1	237832	286439	-	LOC109406925	XM_019679931.1	mRNA	ceramide kinase%2C transcript variant X6	0.768628	7.5174e-05	0.00925101
NW_017857060.1	8172819	8173607	+	LOC109422369	XR_002132984.2	ncRNA	uncharacterized LOC109422369	0.76731	7.87041e-05	0.00966175
NW_017858265.1	185801	260643	+	LOC109406950	XM_019679960.1	mRNA	uncharacterized LOC109406950%2C transcript variant X2	0.767083	7.93259e-05	0.00971433
NW_017856286.1	105958	108347	-	LOC109409342	XM_019682794.1	mRNA	uncharacterized LOC109409342	0.766745	8.02579e-05	0.00980455
NW_017856585.1	920512	921058	+	LOC109416320	XR_002131556.1	ncRNA	uncharacterized LOC109416320%2C transcript variant X2	0.7661	8.2068e-05	0.0100013
NW_017857948.1	139488	140543	-	LOC109405185	XR_002128869.1	ncRNA	uncharacterized LOC109405185	0.764902	8.55199e-05	0.0103968
NW_017856142.1	514466	515097	-	LOC109428208	XR_002134420.1	ncRNA	uncharacterized LOC109428208	0.764263	8.741e-05	0.0106009
NW_017857279.1	2417207	2521363	-	LOC109428179	XM_019703869.1	mRNA	uncharacterized LOC109428179%2C transcript variant X2	0.763766	8.89083e-05	0.0107322
NW_017857686.1	396027	396562	-	LOC109400719	XM_019673209.1	mRNA	chymotrypsin inhibitor	0.763762	8.89206e-05	0.0107322
NW_017857283.1	4366445	4437346	-	LOC109428458	XM_019704222.1	mRNA	ras-related protein Rab-27A-like%2C transcript variant X1	0.762009	9.43741e-05	0.0113631
NW_017857250.1	1452124	1452604	-	LOC109427213	XR_002134157.1	ncRNA	uncharacterized LOC109427213	0.761806	9.50244e-05	0.0114141
NW_017857316.1	225206	241344	-	LOC109623256	XM_020077744.1	mRNA	cationic amino acid transporter 4-like	0.760927	9.78838e-05	0.0117295
NW_017856366.1	220939	221993	+	LOC109411828	XM_019685441.1	mRNA	general odorant-binding protein 69	0.760601	9.89631e-05	0.0118306
NW_017857924.1	62650	726899	+	LOC109404788	XM_019677735.1	mRNA	bone morphogenetic protein receptor type-1B-like%2C transcript variant X2	0.757464	0.000109879	0.0131043
NW_017858089.1	47784	48686	+	LOC109406255	XR_002129228.1	ncRNA	uncharacterized LOC109406255%2C transcript variant X2	0.757238	0.000110703	0.0131713
NW_017857482.1	2200356	2219690	+	LOC109433395	XM_019709828.1	mRNA	glucose dehydrogenase [FAD%2C quinone]-like	0.755474	0.000117328	0.0139265
NW_017856400.1	58847	59595	-	LOC109412818	XM_019686430.1	mRNA	general odorant-binding protein 67-like	0.755097	0.000118784	0.0140661
NW_017857007.1	12260806	12262366	+	LOC109420740	XM_019695217.1	mRNA	zinc carboxypeptidase-like	0.754676	0.000120432	0.0142277
NW_017857769.1	1816082	1833140	-	LOC109402232	XM_019674870.1	mRNA	CDGSH iron-sulfur domain-containing protein 2 homolog%2C transcript variant X2	0.754078	0.000122804	0.0144738
NW_017856543.1	1870502	1879517	-	LOC109415674	XM_019689597.1	mRNA	toll-like receptor 13%2C transcript variant X7	0.753502	0.00012513	0.0146791
NW_017857252.1	19215	21262	+	LOC109427342	XM_019702875.1	mRNA	beta-galactosidase-1-like protein;start_range=.,19215	0.753529	0.000125018	0.0146791
NW_017856460.1	1678266	1679204	-	LOC109414108	XR_002131031.1	ncRNA	uncharacterized LOC109414108	0.752936	0.000127452	0.0148819
NW_017856087.1	643306	644311	-	LOC109418943	XM_019693164.1	mRNA	chymotrypsin-2-like	0.752994	0.000127209	0.0148819
NW_017857315.1	699511	701201	+	LOC109429523	XM_019705491.1	mRNA	uncharacterized LOC109429523%2C transcript variant X1	0.75096	0.00013584	0.0158246
NW_017856603.1	695637	782530	-	LOC109416528	XM_019690602.1	mRNA	short-chain dehydrogenase/reductase family 16C member 6-like%2C transcript variant X3	0.750702	0.00013697	0.0159136
NW_017857050.1	827507	873444	-	LOC109421739	XM_019696270.1	mRNA	uncharacterized LOC109421739%2C transcript variant X2	0.750642	0.000137238	0.0159136
NW_017856395.1	1889734	1890080	+	LOC109412742	XR_002130737.1	ncRNA	uncharacterized LOC109412742	0.749735	0.000141277	0.0163412
NW_017857463.1	541131	614269	+	LOC109432808	XM_019709154.1	mRNA	C2 domain-containing protein 5-like%2C transcript variant X2	0.749569	0.000142029	0.0163412
NW_017857490.1	1829947	1830992	+	LOC109433609	XR_002135701.1	ncRNA	uncharacterized LOC109433609	0.74965	0.000141662	0.0163412
NW_017858298.1	426910	428646	+	LOC109407074	XM_019680098.1	mRNA	uncharacterized LOC109407074	0.749525	0.000142228	0.0163412
NW_017857501.1	1083076	1091010	+	LOC109397295	XM_019669621.1	mRNA	DNA polymerase iota-like%2C transcript variant X4	0.749404	0.00014278	0.0163673
NW_017857316.1	1622936	1626736	+	LOC109623274	XR_002202280.1	ncRNA	uncharacterized LOC109623274	0.74914	0.000143988	0.0164681
NW_017856043.1	2932729	2955830	-	LOC109622524	XM_020076892.1	mRNA	27 kDa hemolymph protein-like%2C transcript variant X1	0.748093	0.00014886	0.0169703
NW_017856100.1	182861	183764	+	LOC109422029	XR_002132876.1	ncRNA	uncharacterized LOC109422029	0.748052	0.000149055	0.0169703
NW_017858191.1	617366	706644	+	LOC109406745	XM_019679792.1	mRNA	aryl hydrocarbon receptor%2C transcript variant X1	0.747289	0.000152694	0.0173453
NW_017857502.1	2343386	2348159	+	LOC109397314	XM_019669644.1	mRNA	uncharacterized LOC109397314	0.747136	0.000153437	0.0173904
NW_017858228.1	24814	26021	+	LOC109406823	XR_002129422.1	ncRNA	uncharacterized LOC109406823%2C transcript variant X3	0.746346	0.000157303	0.0177884
NW_017856702.1	230657	239755	-	LOC109417116	XM_019691242.1	mRNA	uncharacterized LOC109417116	0.745897	0.000159541	0.0180009
NW_017856053.1	1807799	1809564	+	LOC109414052	XM_019687789.1	mRNA	cell wall protein DAN4	0.745668	0.000160691	0.0180899
NW_017856347.1	1463270	1479288	+	LOC109411462	XM_019684987.1	mRNA	membrane-bound alkaline phosphatase-like	0.744981	0.000164183	0.0184418
NW_017857054.1	2984748	2985764	-	LOC109421944	XM_019696582.1	mRNA	60S ribosomal protein L27%2C transcript variant X2	0.743155	0.000173795	0.0194779
NW_017857284.1	20611	21060	+	LOC109428621	XR_002134531.1	ncRNA	uncharacterized LOC109428621	0.74114	0.000184947	0.0206815
NW_017856341.1	172296	181472	-	LOC109411253	XM_019684773.1	mRNA	fidgetin-like protein 1%2C transcript variant X2	0.741047	0.00018548	0.020695
NW_017858006.1	2062901	2082903	-	LOC109405774	XM_019678839.1	mRNA	glucose dehydrogenase [FAD%2C quinone]-like	0.739416	0.000194975	0.0217062
NW_017857898.1	1903489	1903793	-	LOC109404326	XR_002128676.1	ncRNA	uncharacterized LOC109404326	0.739016	0.000197369	0.0219241
NW_017857910.1	2349041	2350034	-	LOC109404510	XM_019677411.1	mRNA	uncharacterized LOC109404510	0.738819	0.000198556	0.0220073
NW_017857245.1	5541403	5571676	+	LOC109426830	XM_019702378.1	mRNA	arginine kinase%2C transcript variant X8	0.738136	0.000202714	0.0224186
NW_017856197.1	1921549	2070191	-	LOC109405425	XM_019678516.2	mRNA	uncharacterized LOC109405425%2C transcript variant X5	0.737596	0.000206061	0.0227387
NW_017857308.1	1228510	1250196	+	LOC109429106	XM_019704951.1	mRNA	ubiquitin thioesterase trabid%2C transcript variant X4	0.737417	0.000207181	0.0228122
NW_017857653.1	706495	790117	-	LOC109399286	XM_019671723.1	mRNA	calcium-binding mitochondrial carrier protein SCaMC-2%2C transcript variant X1	0.734756	0.000224432	0.0246576
NW_017857433.1	578672	608102	-	LOC109432539	XM_019708877.1	mRNA	glucosamine-6-phosphate isomerase%2C transcript variant X7	0.73313	0.00023557	0.0258247
NW_017857247.1	5564812	5581109	-	LOC109427070	XM_019702632.1	mRNA	sorting nexin-27-like%2C transcript variant X2	0.732996	0.000236508	0.0258711
NW_017856938.1	2681344	2683103	-	LOC109419099	XM_019693319.1	mRNA	tankyrase-1-like%2C transcript variant X2	0.731702	0.000245738	0.0268223
NW_017857661.1	21286	21877	-	LOC109399739	XR_002127591.1	ncRNA	uncharacterized LOC109399739	0.731004	0.000250844	0.0273203
NW_017856041.1	447017	447954	+	LOC109408181	XR_002129742.1	ncRNA	uncharacterized LOC109408181%2C transcript variant X2	0.730704	0.000253065	0.0273839
NW_017856041.1	454726	455663	+	LOC109408191	XR_002129746.1	ncRNA	uncharacterized LOC109408191%2C transcript variant X2	0.730704	0.000253065	0.0273839
NW_017856969.1	6264175	6374732	+	LOC109419708	XM_019693975.1	mRNA	protein FAM49B%2C transcript variant X5	0.730768	0.000252587	0.0273839
NW_017857872.1	1090962	1117290	-	LOC109403807	XM_019676707.1	mRNA	tumor protein D54%2C transcript variant X2	0.728616	0.000268998	0.0290454
NW_017856966.1	2964882	2966019	-	LOC109622828	XM_020077273.1	mRNA	general odorant-binding protein 69-like	0.727741	0.000275927	0.0297297
NW_017856042.1	5070642	5072276	+	LOC109409346	XM_020076707.1	mRNA	protein CLP1 homolog%2C transcript variant X2	0.727192	0.000280348	0.0301413
NW_017856042.1	7185830	7223946	-	LOC109409942	XM_019683471.1	mRNA	uncharacterized LOC109409942%2C transcript variant X2	0.725895	0.000291035	0.0312235
NW_017856543.1	1870502	1879923	-	LOC109415674	XM_019689599.1	mRNA	toll-like receptor 13%2C transcript variant X9	0.725011	0.000298526	0.0319588
NW_017857617.1	275149	276569	+	LOC109398909	XM_019671366.1	mRNA	uncharacterized LOC109398909	0.724583	0.000302202	0.0322835
NW_017857222.1	769801	875998	-	LOC109425665	XM_019700921.1	mRNA	la-related protein CG11505-like%2C transcript variant X1	0.724197	0.000305559	0.0325038
NW_017857782.1	2082027	2085440	+	LOC109402627	XM_019675330.1	mRNA	protein toll-like	0.724266	0.000304961	0.0325038
NW_017856155.1	1670941	1672437	+	LOC109398611	XM_019670998.1	mRNA	uncharacterized LOC109398611	0.723405	0.000312544	0.0331765
NW_017857485.1	2637440	2691551	+	LOC109621445	XM_020075463.1	mRNA	sarcolemmal membrane-associated protein%2C transcript variant X7	0.723291	0.000313556	0.0332138
NW_017857549.1	345575	367369	-	LOC109397868	XM_019670207.1	mRNA	facilitated trehalose transporter Tret1%2C transcript variant X2	0.72138	0.00033101	0.0349888
NW_017857287.1	1085761	1086390	-	LOC109428731	XM_019704558.1	mRNA	uncharacterized LOC109428731	0.720875	0.000335759	0.0354163
NW_017857027.1	585731	593456	-	LOC109420975	XR_002132695.1	ncRNA	uncharacterized LOC109420975%2C transcript variant X3	0.720641	0.000337981	0.0355759
NW_017857784.1	135866	153041	-	LOC109402682	XM_019675386.1	mRNA	facilitated trehalose transporter Tret1%2C transcript variant X2	0.718236	0.000361536	0.0379757
NW_017856913.1	3187228	3254538	-	LOC109418007	XM_019692164.1	mRNA	uncharacterized LOC109418007%2C transcript variant X1	0.717246	0.000371623	0.0389537
NW_017856598.1	664588	670377	+	LOC109416487	XM_019690561.1	mRNA	N-acetylgalactosamine kinase-like	0.716874	0.000375478	0.0392758
NW_017857028.1	760968	761776	+	LOC109421042	XM_019695531.1	mRNA	protein G12	0.716355	0.000380921	0.0397622
NW_017857352.1	42358	109958	+	LOC109430381	XM_019706447.1	mRNA	solute carrier family 46 member 3-like%2C transcript variant X5	0.716091	0.000383705	0.0399698
NW_017857055.1	2764488	2955371	+	LOC109422004	XM_019696644.1	mRNA	protein single-minded%2C transcript variant X1	0.715852	0.000386251	0.0401517
NW_017856936.1	93492	184973	+	LOC109418918	XM_019693133.1	mRNA	bromodomain-containing protein 4	0.71519	0.000393357	0.0408059
NW_017856503.1	1771522	1783621	-	LOC109415144	XM_019689029.1	mRNA	calcium/calmodulin-dependent protein kinase type 1-like%2C transcript variant X2	0.71455	0.000400337	0.0414443
NW_017857237.1	2907940	2979012	-	LOC109426535	XM_019702074.1	mRNA	venom dipeptidyl peptidase 4-like%2C transcript variant X5	0.714427	0.000401698	0.0414997
NW_017856294.1	3142178	3147516	+	LOC109409593	XM_019683051.1	mRNA	transmembrane protein 68-like	0.714323	0.000402837	0.041532
NW_017857120.1	356369	357326	-	LOC109424400	XR_002133516.1	ncRNA	uncharacterized LOC109424400	0.713498	0.000412043	0.042394
NW_017857704.1	1057327	1058581	+	LOC109401154	XR_002127908.1	ncRNA	uncharacterized LOC109401154	0.712839	0.000419524	0.0430754
NW_017857060.1	3797327	3798141	-	LOC109422229	XR_002132935.1	ncRNA	uncharacterized LOC109422229	0.712323	0.000425456	0.0435953
NW_017856554.1	1669088	1691391	+	LOC109415823	XM_019689764.1	mRNA	N-alpha-acetyltransferase 35%2C NatC auxiliary subunit-like%2C transcript variant X1	0.71176	0.000432019	0.0441776
NW_017857222.1	337578	386387	-	LOC109425653	XM_019700902.1	mRNA	protein zer-1 homolog%2C transcript variant X7	0.711621	0.000433655	0.0442548
NW_017857234.1	7517280	7567380	-	LOC109426453	XM_019701971.1	mRNA	tetratricopeptide repeat protein 39B%2C transcript variant X5	0.708661	0.000469676	0.0477883
NW_017857955.1	300168	307441	+	LOC109405242	XR_002128883.1	ncRNA	uncharacterized LOC109405242%2C transcript variant X1	0.708621	0.000470183	0.0477883
NW_017856164.1	63493	63800	-	LOC109401248	XR_002127944.1	ncRNA	uncharacterized LOC109401248	0.708012	0.000477907	0.0484752
NW_017857060.1	1386365	1387934	+	LOC109422258	XR_002132961.1	ncRNA	uncharacterized LOC109422258	0.707792	0.000480727	0.048663
NW_017856042.1	6035610	6050687	-	LOC109409637	XM_019683100.2	mRNA	sulfhydryl oxidase 1	0.707647	0.000482588	0.048753
NW_017857120.1	6453335	6685029	+	LOC109424486	XM_019699634.1	mRNA	calcium-transporting ATPase type 2C member 1-like%2C transcript variant X2	0.706581	0.000496492	0.0500569
NW_017857229.1	289938	414628	+	LOC109426211	XM_019701650.1	mRNA	BMP-2-inducible protein kinase-like%2C transcript variant X2	0.706365	0.000499353	0.0502445
NW_017857526.1	129671	198222	+	LOC109397502	XM_019669801.1	mRNA	myosin heavy chain%2C cardiac muscle isoform-like%2C transcript variant X3	0.705586	0.000509769	0.05119
NW_017857527.1	1227755	1230155	+	LOC109397516	XM_019669816.1	mRNA	uncharacterized LOC109397516	0.703949	0.000532273	0.0533431
NW_017857008.1	1853584	1869134	+	LOC109420811	XM_019695260.1	mRNA	muskelin-like%2C transcript variant X3	0.70347	0.000539023	0.053912
NW_017857060.1	1309196	1309968	-	LOC109422219	XR_002132927.1	ncRNA	uncharacterized LOC109422219	0.702329	0.000555376	0.0554372
NW_017857101.1	2944696	2945173	-	LOC109424183	XM_019699276.1	mRNA	uncharacterized LOC109424183	0.701187	0.000572162	0.0569994
NW_017856075.1	1116480	1117673	-	LOC109417338	XM_019691434.1	mRNA	uncharacterized LOC109417338	0.700618	0.000580677	0.057619
NW_017856036.1	2595030	2614610	+	LOC109413944	XM_019687677.2	mRNA	mitochondrial import receptor subunit TOM40 homolog 2%2C transcript variant X2	0.70066	0.000580052	0.057619
NW_017856329.1	1940430	1951516	+	LOC109410794	XM_019684331.1	mRNA	glycerol kinase%2C transcript variant X1	0.70029	0.00058564	0.0577657
NW_017857206.1	611045	655488	-	LOC109425465	XM_019700734.1	mRNA	uncharacterized LOC109425465	0.700217	0.000586758	0.0577657
NW_017857382.1	251845	252321	+	LOC109431223	XM_019707436.1	mRNA	histone H2A	0.700219	0.000586721	0.0577657
NW_017857493.1	427572	428257	+	LOC109396979	XR_002126951.1	ncRNA	uncharacterized LOC109396979	0.700426	0.000583585	0.0577657
NW_017857476.1	1958094	2202579	-	LOC109433065	XM_019709452.1	mRNA	uncharacterized LOC109433065%2C transcript variant X4	0.699902	0.000591555	0.0581241
NW_017857481.1	1209936	1210805	+	LOC109433302	XM_019709729.1	mRNA	general odorant-binding protein 45-like	0.699221	0.000602071	0.0590417
NW_017856463.1	409745	499418	-	LOC109414124	XM_019687873.1	mRNA	histone-arginine methyltransferase CARMER%2C transcript variant X4	0.698041	0.000620636	0.0606255
NW_017856300.1	3415069	3426943	+	LOC109409714	XM_019683206.1	mRNA	membrane-bound alkaline phosphatase	0.698051	0.000620489	0.0606255
NW_017857283.1	2392705	2573249	+	LOC109428421	XM_019704174.1	mRNA	G1/S-specific cyclin-D2-like%2C transcript variant X4	0.697587	0.000627918	0.0612177
NW_017857054.1	1757361	2228706	+	LOC109421922	XM_019696548.1	mRNA	sodium channel protein para%2C transcript variant X44	0.69734	0.000631904	0.061487
NW_017857285.1	1187088	1253751	+	LOC109428639	XM_019704439.1	mRNA	phosphatidate cytidylyltransferase%2C photoreceptor-specific-like%2C transcript variant X5	0.696875	0.000639468	0.0621026
NW_017857877.1	55757	57878	+	LOC109403861	XM_019676761.1	mRNA	glucosylceramidase-like	0.695778	0.00065764	0.0637441
NW_017856460.1	1483596	1485910	-	LOC109414082	XM_019687823.1	mRNA	uncharacterized LOC109414082	0.694972	0.00067125	0.0649379
NW_017856213.1	563969	565773	+	LOC109407719	XR_002129662.1	ncRNA	uncharacterized LOC109407719	0.693949	0.000688879	0.0665152
NW_017857222.1	7344919	7361074	+	LOC109425730	XM_019701058.1	mRNA	protein lethal(2)essential for life	0.693265	0.000700878	0.067544
NW_017857310.1	5123101	5298937	-	LOC109429338	XM_019705240.1	mRNA	lutropin-choriogonadotropic hormone receptor-like%2C transcript variant X2	0.693047	0.000704749	0.0677869
NW_017856472.1	845001	846590	+	LOC109414435	XR_002131103.1	ncRNA	uncharacterized LOC109414435	0.692435	0.000715687	0.0687073
NW_017856978.1	1749037	1836884	-	LOC109419841	XM_019694129.1	mRNA	uncharacterized LOC109419841	0.692033	0.000722952	0.0692723
NW_017856420.1	24898	26243	+	LOC109413299	XM_019687016.2	mRNA	histone H1-like	0.691556	0.000731665	0.0695761
NW_017857683.1	20421	21766	+	LOC109621646	XM_020075738.1	mRNA	histone H1-like	0.691556	0.000731665	0.0695761
NW_017857683.1	28689	30034	+	LOC109621648	XM_020075739.1	mRNA	histone H1-like	0.691556	0.000731665	0.0695761
NW_017857683.1	36957	38302	+	LOC109621650	XM_020075741.1	mRNA	histone H1-like	0.691556	0.000731665	0.0695761
NW_017857830.1	526153	571223	+	LOC109403363	XM_019676180.1	mRNA	sorting nexin-8%2C transcript variant X2	0.691123	0.000739633	0.0702008
NW_017856392.1	1062655	1067405	+	LOC109412647	XM_019686272.1	mRNA	uncharacterized LOC109412647%2C transcript variant X1	0.689857	0.000763369	0.0721808
NW_017857060.1	9200212	9201381	+	LOC109422245	XR_002132952.1	ncRNA	uncharacterized LOC109422245	0.689928	0.000762029	0.0721808
NW_017856553.1	22592	23930	+	LOC109415773	XR_002131453.2	ncRNA	uncharacterized LOC109415773	0.689017	0.000779469	0.0735646
NW_017856250.1	1173936	1174730	-	LOC109408627	XM_019681964.1	mRNA	general odorant-binding protein 45-like	0.687814	0.000803042	0.0756472
NW_017857305.1	2442105	2454180	+	LOC109428886	XM_019704725.1	mRNA	sterol O-acyltransferase 1-like%2C transcript variant X2	0.687719	0.000804919	0.075682
NW_017856043.1	4779493	4796791	-	LOC109622567	XM_020076964.1	mRNA	sulfhydryl oxidase 1-like	0.687	0.000819332	0.0768932
NW_017857065.1	5380645	5429862	+	LOC109422652	XM_019697500.1	mRNA	ubiquitin-conjugating enzyme E2 Q2-like%2C transcript variant X3	0.686875	0.000821857	0.0769862
NW_017856938.1	2079155	2201469	-	LOC109419091	XM_019693302.1	mRNA	carbohydrate sulfotransferase 5%2C transcript variant X3	0.686758	0.00082423	0.0770647
NW_017857257.1	286602	287268	-	LOC109427557	XR_002134224.2	ncRNA	uncharacterized LOC109427557	0.685703	0.000845849	0.0789391
NW_017856362.1	2321805	2322369	-	LOC109411787	XR_002130507.1	ncRNA	uncharacterized LOC109411787	0.684846	0.000863764	0.0803643
NW_017856195.1	663813	667960	-	LOC109404731	XM_019677658.1	mRNA	leukotriene A-4 hydrolase-like%2C transcript variant X1	0.68482	0.000864322	0.0803643
NW_017857790.1	859551	985607	+	LOC109402885	XM_019675616.1	mRNA	reversion-inducing cysteine-rich protein with Kazal motifs-like%2C transcript variant X3	0.684715	0.000866548	0.0804224
NW_017856586.1	1324643	1325806	+	LOC109416392	XR_002131582.1	ncRNA	uncharacterized LOC109416392	0.684088	0.000879884	0.0813593
NW_017857778.1	528809	530803	-	LOC109402530	XM_019675225.1	mRNA	polyserase-2-like	0.684163	0.000878292	0.0813593
NW_017856477.1	2776866	2788999	+	LOC109414639	XM_019688478.1	mRNA	glutathione S-transferase 1%2C transcript variant X2	0.683952	0.0008828	0.0814789
NW_017857404.1	252325	253169	+	LOC109431754	XR_002135260.1	ncRNA	uncharacterized LOC109431754	0.682879	0.000906119	0.0834777
NW_017857359.1	2653119	2654056	-	LOC109430586	XM_019706651.1	mRNA	uncharacterized LOC109430586	0.682659	0.000910956	0.0837696
NW_017856220.1	5115989	5199904	-	LOC109407774	XM_019680951.1	mRNA	bromodomain-containing protein 4-like	0.682579	0.000912738	0.08378
NW_017856168.1	374340	747446	+	LOC109401709	XM_019674338.1	mRNA	probable Ras GTPase-activating protein%2C transcript variant X7	0.682257	0.00091988	0.0842815
NW_017857711.1	3092615	3407293	+	LOC109401332	XM_019673840.1	mRNA	glycogen synthase kinase-3 beta-like%2C transcript variant X7	0.681994	0.000925729	0.0845381
NW_017857819.1	642561	644821	-	LOC109403087	XM_019675827.1	mRNA	phospholipase B1%2C membrane-associated-like	0.68198	0.000926048	0.0845381
NW_017856336.1	37494	42605	-	LOC109411167	XR_002130349.1	ncRNA	uncharacterized LOC109411167%2C transcript variant X1	0.681743	0.000931373	0.0848699
NW_017857201.1	3107907	3109455	+	LOC109425341	XM_019700590.1	mRNA	cystinosin homolog%2C transcript variant X2	0.679481	0.000983414	0.0894497
NW_017857969.1	183898	213974	+	LOC109405420	XM_019678486.1	mRNA	GILT-like protein C02D5.2	0.679233	0.000989266	0.0898193
NW_017856472.1	1354209	1354871	-	LOC109622549	XM_020076942.1	mRNA	uncharacterized LOC109622549	0.679062	0.000993309	0.0900236
NW_017857311.1	1212962	1276008	+	LOC109429380	XM_019705291.1	mRNA	myosin-IA%2C transcript variant X6	0.678518	0.00100631	0.0910372
NW_017856230.1	2643329	2715433	-	LOC109408212	XM_019681459.2	mRNA	TRPL translocation defect protein 14-like%2C transcript variant X1	0.678097	0.00101645	0.0917896
NW_017856235.1	324842	352511	-	LOC109408268	XM_019681530.1	mRNA	GILT-like protein C02D5.2	0.677985	0.00101916	0.0918688
NW_017856981.1	521625	523193	+	LOC109419944	XM_019694233.1	mRNA	zinc carboxypeptidase-like	0.677731	0.00102534	0.0922608
NW_017857201.1	7796210	7876771	+	LOC109425392	XM_019700677.1	mRNA	forkhead box protein O3-like%2C transcript variant X21	0.677566	0.00102936	0.0924562
NW_017856969.1	1842146	1843855	+	LOC109419670	XM_019693906.1	mRNA	protein yellow-like	0.677235	0.00103749	0.09302
NW_017857769.1	4987945	5253260	+	LOC109402218	XM_019674857.1	mRNA	leucine-rich repeat flightless-interacting protein 2%2C transcript variant X5	0.676846	0.00104711	0.093715
NW_017857940.1	764914	896678	+	LOC109405093	XM_019678093.1	mRNA	phospholipase A1-like%2C transcript variant X3	0.676507	0.00105554	0.094302
NW_017857257.1	887067	890121	-	LOC109427581	XM_019703161.1	mRNA	protein phosphatase 1B%2C transcript variant X3	0.676233	0.00106241	0.0947471
NW_017857078.1	845317	855282	-	LOC109423121	XM_019698027.1	mRNA	E3 ubiquitin-protein ligase RING1-like%2C transcript variant X3	0.675401	0.00108349	0.0964559
NW_017857396.1	5831153	5831578	+	LOC109431678	XR_002135246.1	ncRNA	uncharacterized LOC109431678	0.674793	0.00109912	0.0976742
NW_017857086.1	1619464	1679282	-	LOC109423510	XM_019698489.1	mRNA	RUN and FYVE domain-containing protein 2-like%2C transcript variant X1	0.67458	0.00110464	0.0979906
NW_017856926.1	1637306	1698968	+	LOC109418509	XM_019692713.1	mRNA	SHC-transforming protein 4-like%2C transcript variant X2	0.674082	0.00111763	0.0989683
NW_017856920.1	7689001	7690281	+	LOC109418211	XR_002132054.1	ncRNA	uncharacterized LOC109418211	0.673824	0.00112442	0.099394
NW_017856146.1	1849237	1893970	-	LOC109429833	XM_019705830.1	mRNA	uncharacterized LOC109429833%2C transcript variant X2	0.673181	0.00114146	0.100723
NW_017858277.1	23327	26679	-	LOC109406989	XM_019680012.1	mRNA	4-coumarate--CoA ligase-like 7%2C transcript variant X2	0.670963	0.00120197	0.105877
NW_017856167.1	533646	534171	-	LOC109401554	XR_002127999.1	ncRNA	uncharacterized LOC109401554	0.669875	0.00123261	0.108386
NW_017857666.1	3914085	3937415	-	LOC109621574	XM_020075627.1	mRNA	uncharacterized LOC109621574%2C transcript variant X2	0.669184	0.00125242	0.109935
NW_017857137.1	779530	791667	-	LOC109424805	XM_019699991.1	mRNA	glutathione S-transferase 1%2C transcript variant X2	0.669073	0.00125562	0.110024
NW_017857044.1	2130047	2135691	+	LOC109421269	XM_019695754.2	mRNA	zinc finger protein 224-like%2C transcript variant X2	0.668993	0.00125794	0.110035
NW_017857272.1	3055628	3065945	+	LOC109427872	XM_019703457.1	mRNA	SWI/SNF chromatin-remodeling complex subunit SNF5-like%2C transcript variant X2	0.668818	0.00126304	0.110288
NW_017857371.1	2939823	2942637	-	LOC109431047	XM_019707182.1	mRNA	arginyl-tRNA--protein transferase 1-like%2C transcript variant X3	0.66801	0.00128671	0.112161
NW_017857305.1	919011	1662569	-	LOC109428863	XM_019704700.1	mRNA	exostosin-1%2C transcript variant X2	0.667894	0.00129014	0.112264
NW_017856171.1	577456	650851	+	LOC109404201	XM_020076139.1	mRNA	pollen-specific leucine-rich repeat extensin-like protein 1%2C transcript variant X10	0.667766	0.00129393	0.1124
NW_017857740.1	450631	603276	-	LOC109401708	XM_019674289.1	mRNA	nuclear receptor-binding protein homolog%2C transcript variant X3	0.666643	0.0013276	0.115125
NW_017856102.1	3802793	3825665	+	LOC109422631	XM_019697510.1	mRNA	zinc finger protein 260-like%2C transcript variant X7	0.666281	0.0013386	0.115879
NW_017857093.1	5819770	5821388	-	LOC109423687	XM_019698677.1	mRNA	uncharacterized LOC109423687%2C transcript variant X1	0.665768	0.00135434	0.116638
NW_017857308.1	6335462	6393307	-	LOC109429177	XM_019705053.1	mRNA	protein NASP homolog%2C transcript variant X1	0.665888	0.00135064	0.116638
NW_017858097.1	641574	677591	+	LOC109621924	XM_020076117.1	mRNA	guanine nucleotide-binding protein subunit beta-1%2C transcript variant X5	0.665825	0.00135258	0.116638
NW_017857283.1	8055948	8134535	+	LOC109428515	XM_019704311.1	mRNA	ras-related protein Ral-a-like%2C transcript variant X2	0.665503	0.00136251	0.117141
NW_017856044.1	1219497	1258528	-	LOC109410825	XM_019684423.1	mRNA	high affinity copper uptake protein 1-like%2C transcript variant X12	0.665029	0.00137727	0.118208
NW_017857028.1	498910	499616	+	LOC109421040	XR_002132707.1	ncRNA	uncharacterized LOC109421040	0.664723	0.00138685	0.11873
NW_017857422.1	265118	459703	+	LOC109432135	XM_019708430.1	mRNA	tolloid-like protein 1%2C transcript variant X5	0.664684	0.00138808	0.11873
NW_017856336.1	227772	229274	+	LOC109411086	XM_019684523.1	mRNA	UPF0428 protein CG16865-like%2C transcript variant X3	0.662814	0.00144798	0.123642
NW_017856286.1	2973082	3118140	+	LOC109409288	XM_019682724.1	mRNA	protein rolling stone-like%2C transcript variant X1	0.661917	0.0014775	0.125949
NW_017857201.1	2989262	2990273	-	LOC109425337	XR_002133777.1	ncRNA	uncharacterized LOC109425337	0.661425	0.00149388	0.126914
NW_017857201.1	3005152	3006163	-	LOC109425290	XR_002133758.1	ncRNA	uncharacterized LOC109425290	0.661425	0.00149388	0.126914
NW_017856146.1	2860802	2968515	-	LOC109430051	XM_019706088.1	mRNA	uncharacterized LOC109430051%2C transcript variant X3	0.661082	0.00150539	0.127675
NW_017857758.1	901930	925895	-	LOC109402051	XM_019674652.1	mRNA	uncharacterized LOC109402051	0.661007	0.00150793	0.127675
NW_017857255.1	2308401	2336732	+	LOC109427515	XM_019703067.1	mRNA	uncharacterized LOC109427515%2C transcript variant X1	0.660112	0.00153837	0.130033
NW_017858250.1	906140	947967	-	LOC109406883	XM_019679892.2	mRNA	4-coumarate--CoA ligase-like 7	0.659877	0.00154644	0.130496
NW_017857909.1	20661	101683	+	LOC109404440	XM_019677324.2	mRNA	4-coumarate--CoA ligase-like 7	0.659619	0.00155535	0.131028
NW_017856732.1	356716	357538	+	LOC109417259	XR_002131835.1	ncRNA	uncharacterized LOC109417259	0.658631	0.00158989	0.133713
NW_017856945.1	1263404	1289788	-	LOC109419345	XM_020077233.1	mRNA	furin-like protease 2	0.658162	0.00160649	0.134658
NW_017857659.1	5916083	5930641	+	LOC109399610	XM_019672098.1	mRNA	regulator of microtubule dynamics protein 1-like	0.658234	0.00160392	0.134658
NW_017856314.1	362238	363133	-	LOC109410337	XR_002130170.1	ncRNA	uncharacterized LOC109410337	0.657982	0.00161292	0.134972
NW_017857527.1	2083807	2123140	+	LOC109397523	XM_020075530.1	mRNA	uncharacterized LOC109397523%2C transcript variant X3	0.657453	0.00163188	0.136331
NW_017857879.1	2195858	2197396	-	LOC109403951	XR_002128538.2	ncRNA	uncharacterized LOC109403951%2C transcript variant X2	0.657267	0.00163858	0.136664
NW_017856969.1	2123238	2161128	+	LOC109419675	XM_019693916.1	mRNA	leucine-rich repeat-containing protein C10orf11 homolog%2C transcript variant X6	0.656418	0.00166956	0.139016
NW_017856042.1	5883947	5885201	-	LOC109410614	XR_002130239.1	ncRNA	uncharacterized LOC109410614	0.65606	0.00168274	0.139651
NW_017857650.1	955493	956664	+	LOC109399097	XM_019671533.1	mRNA	uncharacterized LOC109399097%2C transcript variant X1	0.656093	0.00168151	0.139651
NW_017856370.1	970217	1045655	+	LOC109411854	XM_019685469.1	mRNA	very-long-chain 3-oxoacyl-CoA reductase-like%2C transcript variant X4	0.655861	0.00169009	0.14003
NW_017857075.1	804535	805384	-	LOC109422902	XR_002133107.1	ncRNA	uncharacterized LOC109422902	0.655278	0.00171186	0.141599
NW_017856240.1	1369520	1414069	+	LOC109408337	XM_019681629.1	mRNA	venom dipeptidyl peptidase 4-like%2C transcript variant X8	0.655097	0.00171866	0.141928
NW_017856568.1	439561	440651	+	LOC109416139	XR_002131516.1	ncRNA	uncharacterized LOC109416139	0.654556	0.00173916	0.143385
NW_017857245.1	3782001	3796716	-	LOC109426793	XM_019702323.1	mRNA	transmembrane protein 135-like%2C transcript variant X2	0.653203	0.00179123	0.147436
NW_017857354.1	1121106	1122555	-	LOC109430459	XR_002134958.1	ncRNA	uncharacterized LOC109430459	0.653087	0.00179575	0.147447
NW_017856177.1	2033478	2080941	+	LOC109402308	XM_019674964.1	mRNA	dual specificity tyrosine-phosphorylation-regulated kinase 2-like%2C transcript variant X1	0.653049	0.00179724	0.147447
NW_017856938.1	1029816	1039473	+	LOC109419075	XM_019693285.1	mRNA	alkaline ceramidase	0.652547	0.00181696	0.148821
NW_017856286.1	2973082	3118140	+	LOC109409288	XM_019682727.1	mRNA	protein rolling stone-like%2C transcript variant X4	0.651978	0.00183949	0.150422
NW_017856353.1	760425	773927	+	LOC109426402	XR_002133986.2	ncRNA	uncharacterized LOC109426402	0.650895	0.00188308	0.153736
NW_017857423.1	1785280	1785561	-	LOC109432212	XR_002135380.1	ncRNA	uncharacterized LOC109432212	0.650622	0.00189421	0.154394
NW_017857469.1	2403006	2403648	-	LOC109621377	XR_002201794.1	ncRNA	uncharacterized LOC109621377	0.650393	0.00190358	0.154906
NW_017857283.1	1510594	1555098	-	LOC109428414	XM_019704145.1	mRNA	calcium/calmodulin-dependent protein kinase type II alpha chain%2C transcript variant X2	0.650227	0.00191041	0.15521
NW_017857425.1	375630	386850	+	LOC109432328	XM_019708668.1	mRNA	glutactin-like%2C transcript variant X1	0.649934	0.0019225	0.15594
NW_017857283.1	3745489	3746785	-	LOC109428440	XM_019704205.1	mRNA	prostaglandin reductase 1-like	0.64964	0.00193467	0.156674
NW_017856990.1	992142	1057010	-	LOC109420153	XM_019694475.1	mRNA	kinase D-interacting substrate of 220 kDa%2C transcript variant X6	0.649117	0.00195651	0.157933
NW_017856039.1	7855607	7877914	-	LOC109622238	XM_020076490.1	mRNA	polycomb protein Asx-like%2C transcript variant X7	0.649132	0.0019559	0.157933
NW_017857008.1	2432327	2454227	-	LOC109420828	XM_019695290.1	mRNA	ubiquitin-conjugating enzyme E2 variant 1-like%2C transcript variant X3	0.648785	0.00197051	0.158553
NW_017857045.1	1185936	1187064	+	LOC109421436	XM_019695922.1	mRNA	uncharacterized LOC109421436%2C transcript variant X1	0.648789	0.00197031	0.158553
NW_017856633.1	224811	226539	-	LOC109622725	XM_020077156.1	mRNA	uncharacterized LOC109622725	0.648658	0.00197586	0.158609
NW_017856653.1	181437	335067	-	LOC109621321	XM_020077175.1	mRNA	cell growth regulator with RING finger domain protein 1-like%2C transcript variant X4	0.648619	0.00197752	0.158609
NW_017856388.1	1479799	1480367	+	LOC109412503	XR_002130689.1	ncRNA	uncharacterized LOC109412503	0.647937	0.00200656	0.160682
NW_017856336.1	3083218	3084635	-	LOC109411138	XM_019684595.1	mRNA	elongation of very long chain fatty acids protein 7	0.647014	0.00204643	0.163613
NW_017857065.1	4806936	5034018	-	LOC109422641	XM_019697475.1	mRNA	signal peptide peptidase-like 3%2C transcript variant X4	0.646886	0.00205201	0.163798
NW_017856035.1	777621	780023	-	LOC109433517	XM_019709986.1	mRNA	sorting nexin lst-4%2C transcript variant X1	0.646736	0.0020586	0.164064
NW_017856582.1	1388357	1408784	+	LOC109416258	XM_019690282.1	mRNA	gamma-interferon-inducible lysosomal thiol reductase-like%2C transcript variant X2	0.6462	0.00208217	0.165284
NW_017857261.1	879967	939554	+	LOC109427631	XM_019703204.1	mRNA	cell wall protein RBR3-like%2C transcript variant X2	0.646262	0.00207941	0.165284
NW_017857870.1	81873	85724	-	LOC109403748	XM_019676619.1	mRNA	uncharacterized LOC109403748	0.646163	0.00208379	0.165284
NW_017857362.1	466340	568198	+	LOC109430747	XM_019706826.1	mRNA	uncharacterized LOC109430747%2C transcript variant X4	0.645847	0.00209781	0.165872
NW_017857672.1	1369728	1371206	-	LOC109400165	XM_019672638.1	mRNA	uncharacterized LOC109400165	0.64592	0.00209455	0.165872
NW_017857255.1	2308401	2336732	+	LOC109427515	XM_019703068.1	mRNA	uncharacterized LOC109427515%2C transcript variant X2	0.645701	0.00210433	0.166127
NW_017856371.1	115643	221830	+	LOC109411897	XM_019685517.1	mRNA	uncharacterized LOC109411897%2C transcript variant X3	0.645085	0.00213194	0.168042
NW_017858011.1	700880	710363	+	LOC109405864	XM_019678923.1	mRNA	zinc finger with UFM1-specific peptidase domain protein%2C transcript variant X3	0.644828	0.00214356	0.168693
NW_017856205.1	6421144	6529463	-	LOC109407212	XM_019680195.1	mRNA	homeotic protein female sterile%2C transcript variant X2	0.643453	0.00220659	0.173382
NW_017857823.1	1213197	1225010	-	LOC109403237	XM_019676020.1	mRNA	uncharacterized LOC109403237%2C transcript variant X2	0.64261	0.00224598	0.176201
NW_017856687.1	471089	598939	-	LOC109417070	XM_019691189.1	mRNA	putative sodium-coupled neutral amino acid transporter 11	0.642476	0.00225234	0.176424
NW_017856171.1	3846446	3920357	+	LOC109420734	XM_019695218.2	mRNA	protein gustavus%2C transcript variant X2	0.642376	0.00225706	0.176518
NW_017857945.1	1686424	1692879	+	LOC109405121	XM_019678123.1	mRNA	flocculation protein FLO11	0.642114	0.00226948	0.177213
NW_017856044.1	7332892	7333961	-	LOC109411601	XR_002130465.1	ncRNA	uncharacterized LOC109411601%2C transcript variant X2	0.641949	0.00227731	0.177549
NW_017857684.1	791499	813966	+	LOC109400670	XM_019673160.1	mRNA	uncharacterized LOC109400670%2C transcript variant X1	0.641865	0.00228131	0.177585
NW_017857479.1	1455054	1479880	-	LOC109433242	XM_019709652.1	mRNA	cytochrome P450 9e2%2C transcript variant X2	0.641687	0.0022898	0.17797
NW_017856392.1	2491729	2563578	-	LOC109412673	XM_019686303.1	mRNA	atrial natriuretic peptide receptor 1-like%2C transcript variant X1	0.641531	0.00229732	0.178004
NW_017856159.1	871133	897174	-	LOC109399107	XM_019671562.1	mRNA	potential E3 ubiquitin-protein ligase ariadne-1-like%2C transcript variant X2	0.641597	0.00229412	0.178004
NW_017857745.1	1155670	1159064	-	LOC109401768	XM_019674371.1	mRNA	GTPase HRas%2C transcript variant X3	0.641345	0.00230626	0.17842
NW_017856157.1	722125	752871	-	LOC109398803	XR_002127417.1	ncRNA	uncharacterized LOC109398803%2C transcript variant X2	0.641227	0.00231194	0.178585
NW_017856154.1	1409748	1415517	-	LOC109397535	XM_019669853.1	mRNA	putative uncharacterized protein DDB_G0277255%2C transcript variant X3	0.641143	0.00231601	0.178624
NW_017856377.1	2721472	2754363	-	LOC109412168	XM_019685823.1	mRNA	cytoplasmic dynein 1 intermediate chain%2C transcript variant X9	0.640399	0.00235216	0.181134
NW_017856256.1	1191730	1198049	-	LOC109622197	XM_020076428.1	mRNA	carboxypeptidase B-like	0.639994	0.00237207	0.182388
NW_017857045.1	1185799	1187064	+	LOC109421436	XM_019695923.1	mRNA	uncharacterized LOC109421436%2C transcript variant X2	0.639674	0.00238786	0.183321
NW_017857963.1	308310	348652	+	LOC109405301	XM_019678336.1	mRNA	A-kinase anchor protein 1%2C mitochondrial%2C transcript variant X7	0.639422	0.0024004	0.184002
NW_017856389.1	1072641	1084013	+	LOC109412594	XM_019686222.1	mRNA	transcriptional adapter 2B-like%2C transcript variant X1	0.63762	0.00249153	0.190697
NW_017857247.1	11334425	11334975	-	LOC109427100	XR_002134130.1	ncRNA	uncharacterized LOC109427100	0.637461	0.00249966	0.191028
NW_017857285.1	1240603	1242630	+	LOC109428643	XR_002134539.1	ncRNA	uncharacterized LOC109428643	0.637307	0.00250764	0.191347
NW_017857460.1	315389	316020	+	LOC109432780	XR_002135487.1	ncRNA	uncharacterized LOC109432780	0.635824	0.00258518	0.196964
NW_017857222.1	4395430	4396081	+	LOC109425695	XR_002133860.1	ncRNA	uncharacterized LOC109425695	0.635579	0.00259817	0.197654
NW_017857201.1	7706300	7736934	-	LOC109425388	XM_019700639.1	mRNA	PDZ and LIM domain protein 2-like%2C transcript variant X1	0.635195	0.00261866	0.198911
NW_017856328.1	700776	741377	+	LOC109410753	XM_019684275.1	mRNA	sorting nexin-8-like%2C transcript variant X2	0.634884	0.00263537	0.199878
NW_017856575.1	163022	174415	+	LOC109416211	XR_002131527.2	ncRNA	uncharacterized LOC109416211	0.634503	0.00265592	0.20083
NW_017857058.1	216262	217737	-	LOC109422201	XR_002132924.1	ncRNA	uncharacterized LOC109422201	0.634511	0.00265551	0.20083
NW_017856311.1	441500	442691	+	LOC109410122	XR_002130126.1	ncRNA	uncharacterized LOC109410122	0.634367	0.0026633	0.201085
NW_017856043.1	4406318	4463096	-	LOC109622558	XM_020076955.1	mRNA	transmembrane protein 35A-like%2C transcript variant X2	0.633938	0.00268668	0.202546
NW_017857089.1	1552099	1552850	-	LOC109423551	XM_019698538.1	mRNA	ranBP-type and C3HC4-type zinc finger-containing protein 1-like	0.633406	0.00271589	0.20383
NW_017857463.1	1166443	1173094	-	LOC109432825	XM_019709170.1	mRNA	methyltransferase-like protein 9%2C transcript variant X2	0.63346	0.0027129	0.20383
NW_017857790.1	859551	987624	+	LOC109402885	XM_019675615.1	mRNA	reversion-inducing cysteine-rich protein with Kazal motifs-like%2C transcript variant X2	0.633482	0.0027117	0.20383
NW_017857280.1	3806713	3831629	+	LOC109428277	XM_019704009.1	mRNA	delta(7)-sterol 5(6)-desaturase erg32-like	0.633318	0.00272075	0.20389
NW_017856252.1	2249992	2251961	-	LOC109408681	XM_019682047.1	mRNA	phospholipase B1%2C membrane-associated-like	0.63174	0.00280914	0.2102
NW_017857538.1	2296437	2305973	-	LOC109397723	XM_019670036.1	mRNA	uncharacterized LOC109397723%2C transcript variant X2	0.63125	0.00283707	0.211974
NW_017857919.1	1028381	1029330	-	LOC109404679	XR_002128749.1	ncRNA	uncharacterized LOC109404679%2C transcript variant X2	0.630892	0.00285759	0.21319
NW_017856108.1	2252250	2253430	+	LOC109423825	XR_002133373.1	ncRNA	uncharacterized LOC109423825%2C transcript variant X2	0.630427	0.00288449	0.214877
NW_017856294.1	1690457	1705737	+	LOC109409572	XR_002130012.1	ncRNA	uncharacterized LOC109409572	0.629749	0.00292402	0.2175
NW_017857050.1	3633499	3634679	+	LOC109421694	XR_002132818.1	ncRNA	uncharacterized LOC109421694	0.629511	0.00293806	0.217577
NW_017857275.1	1742479	1750667	-	LOC109428066	XR_002134376.1	ncRNA	uncharacterized LOC109428066	0.629552	0.00293562	0.217577
NW_017857853.1	2783423	2784637	-	LOC109403676	XM_019676506.1	mRNA	phosphatidylinositol N-acetylglucosaminyltransferase subunit C	0.62961	0.00293222	0.217577
NW_017857046.1	3803456	3813467	-	LOC109421536	XM_019696054.1	mRNA	uncharacterized LOC109421536%2C transcript variant X1	0.62898	0.00296946	0.219578
NW_017857584.1	229801	481392	+	LOC109398211	XM_019670527.1	mRNA	C-terminal-binding protein%2C transcript variant X7	0.628856	0.00297684	0.2198
NW_017857412.1	1378168	1379737	-	LOC109431894	XR_002135301.2	ncRNA	uncharacterized LOC109431894	0.628403	0.00300392	0.221474
NW_017857007.1	7626060	7795201	-	LOC109420693	XM_019695136.1	mRNA	CD63 antigen-like%2C transcript variant X4	0.628307	0.00300969	0.221574
NW_017856987.1	86419	87719	-	LOC109420000	XM_019694289.1	mRNA	uncharacterized LOC109420000	0.628003	0.00302803	0.222598
NW_017857044.1	3098228	3106704	+	LOC109421305	XM_019695805.2	mRNA	proton-coupled amino acid transporter-like protein CG1139%2C transcript variant X1	0.627846	0.00303751	0.222969
NW_017857247.1	6559274	6560190	+	LOC109427078	XR_002134122.2	ncRNA	uncharacterized LOC109427078%2C transcript variant X1	0.627697	0.00304652	0.223304
NW_017857970.1	857068	860373	-	LOC109405478	XR_002128949.1	ncRNA	uncharacterized LOC109405478	0.626763	0.00310365	0.227159
NW_017856990.1	578196	578687	+	LOC109420127	XM_019694439.1	mRNA	histone H2A	0.625742	0.00316717	0.231471
NW_017857611.1	540288	548928	-	LOC109398703	XM_019671084.1	mRNA	nocturnin-like%2C transcript variant X5	0.625644	0.00317334	0.231584
NW_017856036.1	855811	883331	+	LOC109622062	XM_020076282.1	mRNA	GILT-like protein C02D5.2	0.625438	0.00318627	0.23219
NW_017857479.1	207587	208516	-	LOC109433239	XR_002135629.1	ncRNA	uncharacterized LOC109433239	0.624639	0.00323698	0.235544
NW_017856638.1	380316	381934	+	LOC109416754	XM_019690809.1	mRNA	sialic acid synthase	0.623948	0.00328134	0.238426
NW_017856668.1	637641	680946	-	LOC109417006	XM_019691131.1	mRNA	zinc finger protein ZFP69-like%2C transcript variant X2	0.623807	0.00329043	0.238742
NW_017856035.1	709074	710503	+	LOC109433461	XR_002135678.1	ncRNA	uncharacterized LOC109433461	0.623166	0.00333216	0.241421
NW_017857533.1	1173828	1174801	-	LOC109397647	XM_019669937.1	mRNA	divalent-cation tolerance protein CutA-like%2C transcript variant X2	0.622905	0.00334928	0.242311
NW_017856150.1	824641	881836	+	LOC109431903	XM_019708208.1	mRNA	putative uncharacterized protein DDB_G0282129%2C transcript variant X2	0.622694	0.00336319	0.242968
NW_017857666.1	4798161	4798798	-	LOC109621566	XR_002201834.1	ncRNA	uncharacterized LOC109621566	0.621851	0.00341913	0.246654
NW_017856614.1	696721	697349	-	LOC109416615	XR_002131660.1	ncRNA	uncharacterized LOC109416615	0.621132	0.00346742	0.249779
NW_017856258.1	834855	993457	+	LOC109408904	XM_019682287.1	mRNA	uncharacterized LOC109408904%2C transcript variant X10	0.620788	0.00349079	0.251102
NW_017856542.1	867510	877746	-	LOC109415627	XM_019689528.1	mRNA	serine--tRNA ligase%2C mitochondrial-like%2C transcript variant X1	0.620545	0.00350735	0.251932
NW_017857284.1	1169786	1228621	-	LOC109428576	XM_019704366.1	mRNA	uncharacterized LOC109428576%2C transcript variant X2	0.620419	0.00351592	0.252187
NW_017857611.1	2391520	2392704	+	LOC109398711	XR_002127400.1	ncRNA	uncharacterized LOC109398711	0.620199	0.00353099	0.252907
NW_017856410.1	3476293	3524264	+	LOC109413013	XM_019686691.1	mRNA	modifier of mdg4%2C transcript variant X3	0.619974	0.00354649	0.253613
NW_017856102.1	2692030	2692880	-	LOC109422434	XM_019697227.1	mRNA	protein lethal(2)essential for life-like	0.619909	0.00355096	0.253613
NW_017857224.1	8124932	8139517	-	LOC109426030	XM_019701469.1	mRNA	protein pangolin%2C isoforms A/H/I/S-like%2C transcript variant X3	0.619684	0.00356647	0.254359
NW_017857234.1	301357	303011	-	LOC109426284	XM_019701752.1	mRNA	uncharacterized LOC109426284%2C transcript variant X2	0.619123	0.00360549	0.254672
NW_017857308.1	6972123	7009071	-	LOC109429192	XM_019705076.1	mRNA	serine/threonine-protein kinase polo-like%2C transcript variant X2	0.619424	0.00358454	0.254672
NW_017857547.1	703976	705330	-	LOC109397825	XM_019670155.1	mRNA	max-like protein X	0.619038	0.00361144	0.254672
NW_017857626.1	2548749	2654345	+	LOC109399013	XM_019671458.1	mRNA	thyrotropin receptor-like	0.619192	0.00360068	0.254672
NW_017857798.1	32037	36381	+	LOC109402961	XR_002128294.1	ncRNA	uncharacterized LOC109402961	0.619069	0.00360924	0.254672
NW_017856195.1	663813	667485	-	LOC109404731	XM_019677673.1	mRNA	leukotriene A-4 hydrolase-like%2C transcript variant X3	0.619252	0.00359646	0.254672
NW_017856208.1	2351579	2358327	-	LOC109407414	XM_019680436.1	mRNA	rap1 GTPase-GDP dissociation stimulator 1-like%2C transcript variant X3	0.619298	0.00359326	0.254672
NW_017856243.1	7521264	7522044	-	LOC109408521	XR_002129811.1	ncRNA	uncharacterized LOC109408521%2C transcript variant X2	0.619197	0.00360032	0.254672
NW_017857060.1	1939453	1952348	-	LOC109422267	XM_019696887.1	mRNA	uncharacterized LOC109422267%2C transcript variant X1	0.618752	0.00363147	0.255585
NW_017858047.1	6829	9351	+	LOC109406054	XM_019679129.1	mRNA	proton-coupled amino acid transporter-like protein pathetic;start_range=.,6829	0.618708	0.00363456	0.255585
NW_017856342.1	2986599	2994310	-	LOC109411352	XM_019684884.1	mRNA	uncharacterized LOC109411352	0.618335	0.00366089	0.257077
NW_017856974.1	440871	718769	-	LOC109419762	XM_019694046.1	mRNA	trafficking kinesin-binding protein milt%2C transcript variant X6	0.618178	0.00367196	0.257494
NW_017858090.1	99398	118269	+	LOC109406265	XM_019679337.1	mRNA	transient receptor potential channel pyrexia-like%2C transcript variant X2	0.617913	0.00369081	0.258454
NW_017856584.1	1148338	1152209	+	LOC109416293	XM_019690334.1	mRNA	protein Mpv17-like%2C transcript variant X2	0.617835	0.00369638	0.258484
NW_017856925.1	309305	354321	+	LOC109418472	XM_019692683.1	mRNA	uncharacterized LOC109418472%2C transcript variant X1	0.617611	0.00371236	0.25924
NW_017857919.1	614084	623801	-	LOC109404725	XM_019677648.1	mRNA	uncharacterized LOC109404725	0.61716	0.00374474	0.261138
NW_017857692.1	94456	95714	+	LOC109400954	XM_019673432.1	mRNA	uncharacterized LOC109400954	0.616625	0.00378351	0.263476
NW_017856413.1	1948680	1994598	+	LOC109413101	XM_019686804.1	mRNA	uncharacterized LOC109413101%2C transcript variant X3	0.616483	0.00379377	0.263825
NW_017856594.1	281900	282696	+	LOC109416465	XM_019690528.1	mRNA	baculoviral IAP repeat-containing protein 1f	0.616317	0.0038059	0.264302
NW_017856582.1	314598	345258	-	LOC109416248	XM_019690259.1	mRNA	protein daughterless-like%2C transcript variant X8	0.616241	0.0038115	0.264325
NW_017856160.1	527393	528213	+	LOC109400602	XR_002127784.1	ncRNA	uncharacterized LOC109400602	0.616085	0.00382286	0.264748
NW_017857318.1	10112842	10114091	-	LOC109429644	XM_019705646.1	mRNA	alpha-tocopherol transfer protein-like	0.615969	0.00383143	0.264976
NW_017856230.1	2980355	2994674	+	LOC109408219	XM_019681469.1	mRNA	kinesin light chain%2C transcript variant X1	0.615715	0.00385013	0.265902
NW_017856256.1	616321	617284	+	LOC109622211	XR_002201988.1	ncRNA	uncharacterized LOC109622211	0.615484	0.00386717	0.266713
NW_017856941.1	3703861	3743558	+	LOC109419236	XM_019693463.1	mRNA	E3 ubiquitin-protein ligase RNF13%2C transcript variant X4	0.615225	0.00388638	0.266937
NW_017857787.1	3920344	4012604	+	LOC109402790	XM_019675499.1	mRNA	box A-binding factor-like%2C transcript variant X4	0.615367	0.0038758	0.266937
NW_017856228.1	5866507	5887071	+	LOC109408006	XM_019681218.1	mRNA	uncharacterized LOC109408006%2C transcript variant X2	0.615289	0.00388163	0.266937
NW_017856924.1	4218506	4250790	-	LOC109418444	XM_019692634.1	mRNA	zinc finger FYVE domain-containing protein 1-like%2C transcript variant X2	0.614904	0.00391024	0.26821
NW_017856478.1	817889	818579	-	LOC109414718	XR_002131171.1	ncRNA	uncharacterized LOC109414718	0.614561	0.00393594	0.26925
NW_017856206.1	1257066	1257873	+	LOC109407361	XR_002129604.1	ncRNA	uncharacterized LOC109407361	0.614559	0.00393613	0.26925
NW_017857476.1	4084385	4273769	-	LOC109433115	XM_019709510.1	mRNA	ATP-binding cassette sub-family G member 1-like	0.614225	0.0039613	0.270603
NW_017857322.1	2435291	2682268	+	LOC109429982	XM_019705991.1	mRNA	stress-activated protein kinase JNK%2C transcript variant X2	0.614034	0.00397572	0.271219
NW_017856213.1	262308	305956	+	LOC109407705	XM_019680855.1	mRNA	F-box only protein 25%2C transcript variant X2	0.613485	0.00401747	0.273695
NW_017857823.1	1072277	1109835	+	LOC109403211	XM_019675967.1	mRNA	insulin-like growth factor-binding protein complex acid labile subunit%2C transcript variant X3	0.611012	0.00421005	0.286426
NW_017857480.1	282752	283399	-	LOC109433281	XR_002135639.1	ncRNA	uncharacterized LOC109433281	0.610909	0.00421824	0.286595
NW_017857786.1	91907	193307	+	LOC109402725	XM_019675424.1	mRNA	ras-interacting protein RIP3-like%2C transcript variant X3	0.609939	0.004296	0.291483
NW_017857549.1	1854601	2041881	-	LOC109397845	XM_019670176.1	mRNA	mucin-5AC-like%2C transcript variant X2	0.609813	0.00430613	0.291777
NW_017857224.1	2109113	2110410	-	LOC109425952	XM_019701357.1	mRNA	aldose reductase-like	0.608964	0.00437528	0.295707
NW_017857753.1	2747456	2748679	+	LOC109401961	XM_019674585.1	mRNA	uncharacterized LOC109401961	0.608957	0.00437591	0.295707
NW_017856044.1	6217546	6218758	-	LOC109412140	XM_019685789.1	mRNA	uncharacterized LOC109412140	0.608287	0.0044311	0.297833
NW_017857027.1	3006581	3017790	+	LOC109421029	XM_019695515.1	mRNA	zinc finger protein 236-like%2C transcript variant X3	0.608305	0.00442956	0.297833
NW_017857255.1	4070280	4071207	-	LOC109427472	XM_019703026.1	mRNA	uncharacterized LOC109427472	0.608463	0.0044165	0.297833
NW_017856228.1	1064899	1067171	-	LOC109407926	XM_019681121.1	mRNA	transmembrane protein 209-like%2C transcript variant X2	0.608325	0.00442793	0.297833
NW_017856292.1	3996610	3997554	-	LOC109409473	XM_019682923.1	mRNA	protein CutA homolog%2C transcript variant X1	0.608147	0.00444268	0.298212
NW_017857694.1	1535267	1536767	-	LOC109400985	XR_002127868.1	ncRNA	uncharacterized LOC109400985	0.607624	0.00448632	0.300338
NW_017856305.1	5084503	5234384	-	LOC109410022	XM_019683562.1	mRNA	opsin%2C ultraviolet-sensitive-like%2C transcript variant X1	0.607647	0.00448434	0.300338
NW_017856150.1	1521175	1608499	-	LOC109432290	XM_019708631.1	mRNA	protein henna-like%2C transcript variant X1	0.607422	0.00450326	0.301071
NW_017857549.1	1781451	1783358	-	LOC109397917	XM_019670257.1	mRNA	4-coumarate--CoA ligase-like 7	0.607339	0.0045102	0.301134
NW_017857456.1	20926	22637	-	LOC109432768	XM_019709132.1	mRNA	uncharacterized LOC109432768	0.607148	0.00452626	0.301805
NW_017856388.1	2918489	3374612	+	LOC109412528	XM_019686153.1	mRNA	phosphatase and actin regulator 4-A-like%2C transcript variant X2	0.606869	0.00454988	0.302977
NW_017857696.1	1751	3949	-	LOC109401029	XM_019673512.1	mRNA	peroxisomal targeting signal 2 receptor-like	0.606443	0.00458602	0.304979
NW_017857665.1	1504273	1603375	+	LOC109399932	XM_019672381.1	mRNA	ecotropic viral integration site 5 ortholog%2C transcript variant X3	0.605727	0.00464738	0.308651
NW_017856328.1	198240	206150	-	LOC109410734	XM_019684249.1	mRNA	putative helicase MOV-10	0.605137	0.00469843	0.311218
NW_017857652.1	1008343	1037095	+	LOC109399234	XM_019671669.1	mRNA	uncharacterized LOC109399234	0.605178	0.00469487	0.311218
NW_017856342.1	2267035	2278417	+	LOC109411334	XM_019684864.1	mRNA	uncharacterized family 31 glucosidase KIAA1161-like%2C transcript variant X2	0.604728	0.00473414	0.312991
NW_017857007.1	7626060	7795201	-	LOC109420693	XM_019695144.1	mRNA	CD63 antigen-like%2C transcript variant X12	0.604687	0.00473766	0.312991
NW_017856362.1	795039	809575	-	LOC109411693	XM_019685263.1	mRNA	sialin%2C transcript variant X1	0.604454	0.00475813	0.313323
NW_017857468.1	655519	691549	+	LOC109432909	XM_019709275.1	mRNA	putative defense protein Hdd11-like	0.604351	0.00476721	0.313323
NW_017857538.1	3176364	3178773	-	LOC109397726	XM_019670041.1	mRNA	proton-coupled amino acid transporter-like protein CG1139%2C transcript variant X1	0.604492	0.00475482	0.313323
NW_017857592.1	1851176	1857724	+	LOC109398457	XM_020075555.1	mRNA	protein SON%2C transcript variant X5	0.604346	0.00476765	0.313323
NW_017857272.1	3471279	3556338	+	LOC109427888	XM_019703495.1	mRNA	uncharacterized protein DDB_G0283357-like%2C transcript variant X6	0.604222	0.00477858	0.313631
NW_017857289.1	620178	620849	-	LOC109428814	XR_002134576.1	ncRNA	uncharacterized LOC109428814	0.603805	0.00481543	0.315637
NW_017856996.1	3779453	3780363	+	LOC109420375	XM_019694714.1	mRNA	uncharacterized LOC109420375	0.603162	0.0048728	0.317594
NW_017857044.1	3963691	3998012	-	LOC109621270	XM_019695822.1	mRNA	casein kinase I-like%2C transcript variant X3	0.603154	0.00487347	0.317594
NW_017857273.1	4667533	4674917	+	LOC109428009	XM_019703666.1	mRNA	pachytene checkpoint protein 2 homolog	0.603174	0.00487171	0.317594
NW_017856142.1	8369212	8374467	-	LOC109428325	XM_019704038.1	mRNA	uncharacterized LOC109428325	0.603045	0.00488324	0.317594
NW_017857659.1	4722644	4737060	+	LOC109399560	XM_019672016.1	mRNA	uncharacterized LOC109399560%2C transcript variant X3	0.603213	0.00486819	0.317594
NW_017857746.1	61420	62190	+	LOC109401801	XM_019674415.2	mRNA	histone H4	0.60307	0.004881	0.317594
NW_017857382.1	240166	240834	-	LOC109431216	XM_020077975.1	mRNA	histone H1.4	0.602722	0.00491233	0.31866
NW_017857485.1	3123323	3229134	+	LOC109621483	XM_020075513.1	mRNA	5-hydroxytryptamine receptor 1D	0.602751	0.00490968	0.31866
NW_017857955.1	369552	400076	+	LOC109405262	XM_019678295.1	mRNA	angiotensin-converting enzyme-like	0.602581	0.004925	0.31907
NW_017856240.1	1369523	1413828	+	LOC109408337	XM_019681626.1	mRNA	venom dipeptidyl peptidase 4-like%2C transcript variant X5	0.602263	0.00495386	0.320526
NW_017856042.1	5542554	5544330	-	LOC109409471	XM_019682928.2	mRNA	uncharacterized LOC109409471%2C transcript variant X2	0.602082	0.00497029	0.321175
NW_017856219.1	148750	149986	+	LOC109407729	XR_002129665.2	ncRNA	uncharacterized LOC109407729%2C transcript variant X1	0.601862	0.00499036	0.322058
NW_017856053.1	1794110	1795111	-	LOC109414409	XM_019688218.1	mRNA	uncharacterized LOC109414409	0.601656	0.00500926	0.322863
NW_017856936.1	5226829	5258382	+	LOC109418959	XM_019693180.1	mRNA	uncharacterized LOC109418959%2C transcript variant X1	0.601575	0.00501669	0.322927
NW_017856413.1	1095699	1129681	+	LOC109413081	XM_019686760.1	mRNA	SHC-transforming protein 4%2C transcript variant X11	0.601211	0.00505018	0.323899
NW_017857247.1	4890372	4911460	+	LOC109426963	XM_019702531.1	mRNA	uncharacterized LOC109426963	0.601247	0.0050468	0.323899
NW_017857533.1	1134582	1149494	+	LOC109397638	XM_019669927.1	mRNA	palmitoyltransferase ZDHHC6-like%2C transcript variant X2	0.6012	0.00505114	0.323899
NW_017857823.1	1199813	1213251	+	LOC109403234	XM_019676017.1	mRNA	major royal jelly protein 5	0.601051	0.00506493	0.324369
NW_017856227.1	37646	38157	+	LOC109407895	XR_002129689.1	ncRNA	uncharacterized LOC109407895	0.600905	0.00507844	0.324819
NW_017856464.1	1447327	1448801	-	LOC109414165	XM_019687949.1	mRNA	dihydropteridine reductase%2C transcript variant X2	0.600406	0.00512489	0.326957
NW_017857879.1	2266915	2267754	-	LOC109403934	XM_019676834.1	mRNA	uncharacterized LOC109403934	0.600417	0.00512384	0.326957
NW_017857236.1	381282	397535	-	LOC109426467	XM_019701985.1	mRNA	uncharacterized LOC109426467	0.599982	0.00516459	0.329072
NW_017857247.1	11937481	11938725	-	LOC109427113	XR_002134134.1	ncRNA	uncharacterized LOC109427113	0.599292	0.0052298	0.332805
NW_017856094.1	7358	9208	-	LOC109421233	XM_019695721.1	mRNA	bcl-2-related ovarian killer protein	0.59894	0.00526335	0.334333
NW_017856240.1	2538135	2579321	+	LOC109408348	XM_019681644.1	mRNA	mediator of RNA polymerase II transcription subunit 13-like%2C transcript variant X3	0.5989	0.00526713	0.334333
NW_017857538.1	2296437	2305967	-	LOC109397723	XM_019670035.1	mRNA	uncharacterized LOC109397723%2C transcript variant X1	0.598712	0.0052851	0.33505
NW_017857222.1	430771	432307	-	LOC109425627	XM_019700869.1	mRNA	major royal jelly protein 1	0.598615	0.00529441	0.335217
NW_017857924.1	62650	726899	+	LOC109404788	XM_019677734.1	mRNA	bone morphogenetic protein receptor type-1B-like%2C transcript variant X1	0.598443	0.00531093	0.33584
NW_017857245.1	7756660	7757873	-	LOC109426858	XM_019702422.1	mRNA	J domain-containing protein CG6693	0.598337	0.00532115	0.336062
NW_017857044.1	2214583	2240675	+	LOC109421280	XM_019695770.2	mRNA	zinc finger protein Xfin-like%2C transcript variant X1	0.597728	0.00538012	0.33851
NW_017857057.1	2455162	2517878	-	LOC109422167	XM_019696808.1	mRNA	ras-related protein Rab-27A	0.597761	0.00537686	0.33851
NW_017856161.1	951807	957603	-	LOC109621808	XM_020075951.1	mRNA	proton-coupled amino acid transporter-like protein CG1139%2C transcript variant X1	0.597865	0.00536677	0.33851
NW_017856988.1	2994325	2996642	+	LOC109420086	XM_019694398.1	mRNA	2-phosphoxylose phosphatase 1	0.597364	0.0054156	0.340315
NW_017856912.1	3253787	3256454	+	LOC109417657	XM_019691709.2	mRNA	acid trehalase-like protein 1	0.597164	0.00543519	0.341119
NW_017856341.1	261198	270093	-	LOC109411256	XM_019684775.1	mRNA	UV radiation resistance-associated gene protein-like%2C transcript variant X1	0.596951	0.00545604	0.342001
NW_017856300.1	5727104	5835066	-	LOC109409768	XM_019683277.1	mRNA	protein henna-like%2C transcript variant X1	0.596878	0.00546325	0.342025
NW_017857246.1	126776	157540	+	LOC109426896	XM_019702453.1	mRNA	mitochondrial uncoupling protein 2-like	0.596655	0.00548524	0.342732
NW_017857252.1	1195166	1207343	-	LOC109427347	XM_019702880.1	mRNA	cytochrome P450 CYP12A2-like	0.596625	0.00548819	0.342732
NW_017857654.1	294014	295860	-	LOC109399308	XM_019671743.1	mRNA	cytochrome P450 4C1-like	0.596461	0.00550442	0.343319
NW_017856428.1	1027580	1043301	-	LOC109413476	XM_019687153.1	mRNA	glycerol kinase-like	0.596147	0.00553557	0.344833
NW_017857099.1	1691857	1692923	-	LOC109423935	XM_019699000.1	mRNA	vesicle transport through interaction with t-SNAREs homolog 1A	0.595844	0.00556586	0.34629
NW_017856035.1	1968944	1991297	+	LOC109399658	XM_019672194.1	mRNA	regulator of microtubule dynamics protein 1	0.595683	0.00558197	0.346863
NW_017858400.1	24881	26075	+	LOC109407193	XR_002129562.1	ncRNA	uncharacterized LOC109407193	0.595535	0.00559683	0.347356
NW_017857616.1	6033355	6034866	-	LOC109398774	XM_019671167.1	mRNA	uncharacterized LOC109398774	0.595343	0.0056161	0.348122
NW_017856586.1	1417139	1418640	+	LOC109416373	XM_019690414.1	mRNA	integrator complex subunit 12-like%2C transcript variant X2	0.594864	0.00566448	0.350256
NW_017857482.1	1705720	1707463	-	LOC109433329	XM_019709760.1	mRNA	cytochrome P450 4C1-like	0.594925	0.00565828	0.350256
NW_017857234.1	3311960	3646771	+	LOC109426380	XM_019701864.1	mRNA	G protein-coupled receptor kinase 1-like%2C transcript variant X3	0.594746	0.0056765	0.35027
NW_017856228.1	5184560	5185756	-	LOC109407979	XM_019681186.1	mRNA	phosphatidylinositol N-acetylglucosaminyltransferase subunit C	0.594725	0.00567866	0.35027
NW_017856171.1	1272143	1274180	-	LOC109621976	XM_020076174.1	mRNA	triokinase/FMN cyclase-like%2C transcript variant X2	0.594505	0.005701	0.351217
NW_017857870.1	763558	764372	-	LOC109403793	XR_002128512.1	ncRNA	uncharacterized LOC109403793	0.594022	0.00575041	0.353826
NW_017857418.1	2350286	2351708	+	LOC109431995	XM_019708298.1	mRNA	tRNA-splicing endonuclease subunit Sen34%2C transcript variant X2	0.593889	0.00576414	0.354237
NW_017857656.1	2497167	2562306	-	LOC109399400	XM_019671838.1	mRNA	DE-cadherin-like%2C transcript variant X6	0.593811	0.00577216	0.354296
NW_017856350.1	492410	492966	+	LOC109622338	XM_020076596.1	mRNA	uncharacterized LOC109622338	0.593528	0.0058014	0.355223
NW_017856168.1	120397	121384	-	LOC109401647	XM_019674222.1	mRNA	uncharacterized LOC109401647	0.593543	0.00579979	0.355223
NW_017856125.1	146715	149904	+	LOC109426072	XM_019701501.1	mRNA	uncharacterized LOC109426072	0.593349	0.00581994	0.355553
NW_017857362.1	466337	568198	+	LOC109430747	XM_019706827.1	mRNA	uncharacterized LOC109430747%2C transcript variant X5	0.593339	0.00582096	0.355553
NW_017856972.1	137244	146146	+	LOC109419734	XM_019694007.1	mRNA	N-acetylserotonin O-methyltransferase-like protein	0.592992	0.00585699	0.357319
NW_017857915.1	856699	889052	+	LOC109404585	XM_019677485.1	mRNA	uncharacterized LOC109404585%2C transcript variant X1	0.592903	0.00586626	0.35745
NW_017856228.1	1105378	1197699	-	LOC109407928	XM_019681124.1	mRNA	SEC14-like protein 2%2C transcript variant X2	0.592498	0.00590873	0.359602
NW_017857222.1	6204651	6249594	-	LOC109425708	XM_019701024.1	mRNA	zinc finger protein 260-like%2C transcript variant X8	0.592227	0.00593723	0.36065
NW_017857388.1	752301	753824	-	LOC109431368	XR_002135163.1	ncRNA	uncharacterized LOC109431368	0.592198	0.00594032	0.36065
NW_017856318.1	742403	743960	-	LOC109410385	XM_019683937.1	mRNA	3-ketodihydrosphingosine reductase	0.591498	0.00601452	0.36296
NW_017856910.1	359113	361908	-	LOC109417530	XM_019691602.1	mRNA	uncharacterized LOC109417530	0.591538	0.00601025	0.36296
NW_017857266.1	830851	915694	+	LOC109427666	XM_019703244.1	mRNA	serine/threonine-protein kinase Smg1%2C transcript variant X2	0.591661	0.00599716	0.36296
NW_017857367.1	1209117	1210388	-	LOC109430896	XR_002135081.1	ncRNA	uncharacterized LOC109430896	0.591612	0.0060023	0.36296
NW_017858331.1	31796	32917	+	LOC109407114	XR_002129526.1	ncRNA	uncharacterized LOC109407114	0.591581	0.00600567	0.36296
NW_017856341.1	2418450	2623961	-	LOC109411279	XM_019684805.1	mRNA	ATP-binding cassette sub-family G member 1-like	0.591385	0.00602657	0.363251
NW_017857080.1	2022330	2023477	-	LOC109423174	XM_019698097.1	mRNA	uncharacterized LOC109423174	0.590835	0.00608544	0.36636
NW_017857129.1	147193	445747	+	LOC109424724	XM_019699908.1	mRNA	patronin%2C transcript variant X25	0.590721	0.00609777	0.366662
NW_017856151.1	347826	349602	+	LOC109432667	XR_002135446.1	ncRNA	uncharacterized LOC109432667	0.590535	0.00611778	0.367425
NW_017856119.1	2521752	3143684	-	LOC109425028	XM_019700249.1	mRNA	fasciclin-1-like%2C transcript variant X4	0.590272	0.00614631	0.368698
NW_017857261.1	859406	861998	-	LOC109427613	XR_002134244.1	ncRNA	uncharacterized LOC109427613	0.58976	0.00620197	0.370708
NW_017857870.1	1346262	1348044	+	LOC109403768	XM_019676636.1	mRNA	tubulin alpha-8 chain	0.589782	0.00619962	0.370708
NW_017858121.1	351664	511436	-	LOC109406405	XM_019679496.1	mRNA	putative sodium-coupled neutral amino acid transporter 11	0.589862	0.00619088	0.370708
NW_017856928.1	2298724	2300131	+	LOC109418599	XM_019692804.1	mRNA	uncharacterized LOC109418599	0.589346	0.00624735	0.372977
NW_017856338.1	142675	145294	+	LOC109411184	XM_019684661.1	mRNA	arylsulfatase B-like%2C transcript variant X3	0.589137	0.00627043	0.37391
NW_017856084.1	2308266	2495003	-	LOC109418447	XM_019692650.1	mRNA	zinc finger protein chinmo-like%2C transcript variant X2	0.588921	0.00629425	0.374885
NW_017857359.1	1514813	1516196	-	LOC109430629	XM_019706718.1	mRNA	congested-like trachea protein%2C transcript variant X1	0.588541	0.00633638	0.376763
NW_017856252.1	424291	430117	+	LOC109408648	XM_019681982.2	mRNA	carboxypeptidase B-like	0.588501	0.0063408	0.376763
NW_017857356.1	131311	346519	-	LOC109430511	XM_019706573.1	mRNA	protein scalloped%2C transcript variant X4	0.587598	0.00644202	0.381874
NW_017857585.1	1572362	1590576	+	LOC109398248	XM_019670575.1	mRNA	retinal dehydrogenase 1-like	0.587637	0.00643754	0.381874
NW_017857526.1	23419	24840	-	LOC109397495	XM_019669793.1	mRNA	etoposide-induced protein 2.4 homolog%2C transcript variant X5	0.587417	0.00646243	0.382182
NW_017857955.1	578479	579935	-	LOC109405244	XM_019678276.1	mRNA	uncharacterized LOC109405244	0.587446	0.00645914	0.382182
NW_017856383.1	58132	144459	+	LOC109412300	XM_019685940.1	mRNA	ubiquitin carboxyl-terminal hydrolase 32-like%2C transcript variant X4	0.587217	0.006485	0.382615
NW_017856228.1	587297	611845	-	LOC109407919	XM_019681104.1	mRNA	uncharacterized LOC109407919%2C transcript variant X1	0.587231	0.00648352	0.382615
NW_017857670.1	2753611	2756590	+	LOC109400122	XM_019672609.2	mRNA	golgin-45%2C transcript variant X2	0.587035	0.00650566	0.383383
NW_017856313.1	1250182	1259303	-	LOC109410291	XM_019683838.1	mRNA	zinc finger and BTB domain-containing protein 14-like%2C transcript variant X2	0.586094	0.00661342	0.389277
NW_017857616.1	24376	113002	+	LOC109398814	XM_019671238.1	mRNA	synapse-associated protein of 47 kDa-like%2C transcript variant X8	0.585614	0.00666884	0.392079
NW_017857945.1	2997078	2997664	-	LOC109405125	XR_002128853.1	ncRNA	uncharacterized LOC109405125	0.585167	0.00672083	0.394674
NW_017857280.1	34490	79076	+	LOC109428190	XM_019703884.1	mRNA	store-operated calcium entry regulator STIMATE-like%2C transcript variant X8	0.584924	0.00674929	0.395088
NW_017857318.1	3698793	3910781	+	LOC109429565	XM_019705547.1	mRNA	stress-activated protein kinase JNK%2C transcript variant X2	0.584897	0.00675237	0.395088
NW_017857555.1	6066704	6068667	-	LOC109398098	XM_019670460.1	mRNA	FIT family protein CG10671-like%2C transcript variant X2	0.584838	0.00675937	0.395088
NW_017856292.1	3996610	3997546	-	LOC109409473	XM_019682924.1	mRNA	protein CutA homolog%2C transcript variant X2	0.584913	0.00675053	0.395088
NW_017856043.1	3870863	3940556	-	LOC109622544	XM_020076932.1	mRNA	phosphatidylinositol 4-kinase beta-like%2C transcript variant X2	0.584563	0.00679167	0.396515
NW_017857472.1	7024	8014	+	LOC109432917	XR_002135534.1	ncRNA	uncharacterized LOC109432917	0.584364	0.0068151	0.39696
NW_017857753.1	152534	154059	+	LOC109401986	XR_002128078.1	ncRNA	uncharacterized LOC109401986	0.584373	0.00681402	0.39696
NW_017856030.1	434018	454363	+	LOC109422010	XM_019696682.1	mRNA	sodium-coupled monocarboxylate transporter 1-like	0.584148	0.00684071	0.39799
NW_017857255.1	3204088	3206219	+	LOC109427468	XM_019703021.1	mRNA	uncharacterized LOC109427468	0.583801	0.00688184	0.399879
NW_017857746.1	32145	34680	-	LOC109401804	XM_019674418.2	mRNA	histone H4-like	0.58374	0.0068891	0.399879
NW_017857266.1	932239	994748	-	LOC109427668	XM_019703250.1	mRNA	gamma-glutamyltranspeptidase 1%2C transcript variant X4	0.583399	0.00692986	0.400854
NW_017857493.1	1304961	1342187	-	LOC109396990	XM_019669306.1	mRNA	zinc finger protein 236-like%2C transcript variant X4	0.583443	0.00692456	0.400854
NW_017856224.1	394567	395241	-	LOC109407868	XM_019681050.1	mRNA	uncharacterized serine-rich protein C215.13	0.583436	0.00692537	0.400854
NW_017857224.1	7576285	7577667	-	LOC109426011	XM_019701437.1	mRNA	ATP-dependent (S)-NAD(P)H-hydrate dehydratase	0.583219	0.00695139	0.401637
NW_017857318.1	3973906	3974764	+	LOC109429569	XM_019705550.1	mRNA	eRF1 methyltransferase catalytic subunit MTQ2-like	0.582788	0.00700327	0.404169
NW_017857380.1	438138	452684	+	LOC109431177	XM_019707384.1	mRNA	uncharacterized LOC109431177%2C transcript variant X1	0.582462	0.00704271	0.405979
NW_017856167.1	500452	527865	+	LOC109401381	XM_019673933.1	mRNA	regulator of G-protein signaling 7-like%2C transcript variant X2	0.582315	0.00706057	0.406542
NW_017856823.1	42256	44407	-	LOC109417488	XM_019691570.1	mRNA	GPI ethanolamine phosphate transferase 2	0.582016	0.00709692	0.408166
NW_017856083.1	914294	931201	+	LOC109418063	XM_019692244.1	mRNA	diacylglycerol O-acyltransferase 1%2C transcript variant X2	0.581697	0.00713598	0.409943
NW_017856392.1	2653352	2654238	-	LOC109412676	XR_002130719.1	ncRNA	uncharacterized LOC109412676	0.581519	0.00715788	0.410732
NW_017856584.1	219810	220702	-	LOC109416276	XR_002131544.1	ncRNA	uncharacterized LOC109416276	0.581289	0.0071862	0.411885
NW_017857786.1	419719	430162	-	LOC109402728	XM_019675432.1	mRNA	2-acylglycerol O-acyltransferase 2%2C transcript variant X4	0.581076	0.0072125	0.412922
NW_017857044.1	4228886	4240855	+	LOC109421324	XR_002132774.1	ncRNA	uncharacterized LOC109421324%2C transcript variant X2	0.580916	0.00723232	0.413585
NW_017857234.1	7517280	7567380	-	LOC109426453	XM_019701967.1	mRNA	tetratricopeptide repeat protein 39B%2C transcript variant X1	0.580645	0.00726591	0.41478
NW_017857684.1	1738934	1740049	+	LOC109400640	XR_002127793.1	ncRNA	uncharacterized LOC109400640	0.580614	0.00726974	0.41478
NW_017857933.1	340706	341783	+	LOC109405006	XR_002128824.1	ncRNA	uncharacterized LOC109405006	0.580531	0.00728009	0.414899
NW_017856642.1	305982	306803	+	LOC109416809	XR_002131724.1	ncRNA	uncharacterized LOC109416809	0.58008	0.00733648	0.417639
NW_017857283.1	3735387	3735918	+	LOC109428545	XM_019704332.1	mRNA	5-hydroxyisourate hydrolase-like	0.579915	0.00735722	0.418345
NW_017856934.1	2418669	2419474	-	LOC109418831	XM_019693068.1	mRNA	histone H2A-beta%2C sperm	0.57977	0.00737552	0.418911
NW_017857762.1	1380224	1381112	+	LOC109621705	XR_002201863.1	ncRNA	uncharacterized LOC109621705	0.579365	0.00742661	0.421336
NW_017857007.1	12290710	12295807	-	LOC109420741	XR_002132620.1	ncRNA	uncharacterized LOC109420741%2C transcript variant X2	0.579096	0.00746068	0.422315
NW_017856312.1	808807	809262	+	LOC109410198	XR_002130149.1	ncRNA	uncharacterized LOC109410198	0.579137	0.00745554	0.422315
NW_017857065.1	5652858	5653214	+	LOC109422550	XR_002133028.1	ncRNA	uncharacterized LOC109422550	0.578983	0.00747513	0.422656
NW_017857007.1	5081438	5140483	-	LOC109420654	XM_019695044.1	mRNA	zinc finger protein 420%2C transcript variant X21	0.578809	0.00749732	0.423108
NW_017857533.1	1966464	1967108	-	LOC109397619	XM_019669908.1	mRNA	uncharacterized LOC109397619	0.578722	0.00750839	0.423108
NW_017858117.1	476766	524440	-	LOC109406399	XM_019679490.1	mRNA	la-related protein 1-like%2C transcript variant X2	0.578752	0.00750453	0.423108
NW_017856160.1	795446	796185	+	LOC109400070	XR_002127658.1	ncRNA	uncharacterized LOC109400070	0.578625	0.00752087	0.423335
NW_017857476.1	1958094	2350532	-	LOC109433065	XM_019709449.1	mRNA	uncharacterized LOC109433065%2C transcript variant X1	0.578428	0.00754602	0.424276
NW_017856386.1	1114670	1119654	+	LOC109412469	XM_019686103.1	mRNA	uncharacterized LOC109412469	0.577752	0.00763324	0.42822
NW_017856117.1	1001861	1002729	+	LOC109424572	XM_019699757.1	mRNA	THAP domain-containing protein 1-like	0.577787	0.00762873	0.42822
NW_017857664.1	1971538	1972520	+	LOC109399829	XR_002127600.1	ncRNA	uncharacterized LOC109399829	0.576682	0.00777281	0.435564
NW_017857075.1	3304820	3307141	+	LOC109422956	XR_002133135.1	ncRNA	uncharacterized LOC109422956	0.576546	0.00779078	0.436084
NW_017856372.1	1474938	1475869	+	LOC109411918	XR_002130530.2	ncRNA	uncharacterized LOC109411918	0.576471	0.00780066	0.436151
NW_017858048.1	318	1208	-	LOC109406074	XR_002129156.1	ncRNA	uncharacterized LOC109406074	0.575872	0.00787995	0.440094
NW_017857261.1	510073	510619	-	LOC109427624	XR_002134251.1	ncRNA	uncharacterized LOC109427624	0.575539	0.00792436	0.442082
NW_017856044.1	1220121	1305482	-	LOC109410825	XM_019684434.1	mRNA	high affinity copper uptake protein 1-like%2C transcript variant X13	0.575211	0.00796822	0.443544
NW_017856146.1	4021163	4103759	+	LOC109430218	XM_019706303.1	mRNA	aminopeptidase N-like%2C transcript variant X6	0.575245	0.0079637	0.443544
NW_017857612.1	57500	59010	+	LOC109398749	XM_019671138.1	mRNA	3-ketodihydrosphingosine reductase	0.575134	0.00797856	0.443628
NW_017857797.1	819506	838729	-	LOC109402947	XM_019675686.1	mRNA	serine protease easter-like	0.575044	0.00799068	0.44381
NW_017858001.1	1321179	1323019	-	LOC109405697	XM_019678757.1	mRNA	uncharacterized LOC109405697	0.574404	0.00807707	0.448112
NW_017857272.1	7004478	7005161	-	LOC109427855	XR_002134338.1	ncRNA	uncharacterized LOC109427855	0.574112	0.00811677	0.449322
NW_017857438.1	5228029	5369977	+	LOC109432682	XM_019709055.1	mRNA	protein enhancer of sevenless 2B%2C transcript variant X2	0.574162	0.00811005	0.449322
NW_017856044.1	6228285	6246859	-	LOC109411262	XM_019684788.1	mRNA	nanos homolog 2%2C transcript variant X1	0.573472	0.00820432	0.451184
NW_017857100.1	5448872	5449778	+	LOC109424099	XR_002133438.1	ncRNA	uncharacterized LOC109424099	0.573534	0.00819586	0.451184
NW_017857382.1	251218	255928	-	LOC109431230	XM_019707444.1	mRNA	histone H1-II	0.573565	0.00819154	0.451184
NW_017857765.1	1738013	1778667	-	LOC109402152	XM_019674779.1	mRNA	tetratricopeptide repeat protein 39B-like%2C transcript variant X3	0.573609	0.00818562	0.451184
NW_017857870.1	1436788	1499733	+	LOC109403775	XM_019676655.1	mRNA	microtubule-associated protein RP/EB family member 1%2C transcript variant X6	0.573737	0.00816797	0.451184
NW_017856211.1	6180734	6190198	-	LOC109407623	XM_019680764.1	mRNA	peroxiredoxin 1	0.573603	0.00818639	0.451184
NW_017857315.1	2779578	2781114	-	LOC109429507	XM_019705478.1	mRNA	geranylgeranyl transferase type-2 subunit beta-like	0.573276	0.00823133	0.452174
NW_017856144.1	801824	825934	-	LOC109428585	XM_019704394.1	mRNA	oocyte zinc finger protein XlCOF6%2C transcript variant X2	0.573084	0.00825779	0.453132
NW_017856963.1	1225512	1259423	+	LOC109419529	XM_019693746.1	mRNA	inositol-trisphosphate 3-kinase homolog%2C transcript variant X2	0.572373	0.00835646	0.455816
NW_017856990.1	798528	799012	+	LOC109420133	XM_019694446.1	mRNA	histone H2A	0.572369	0.00835705	0.455816
NW_017857045.1	56249	76190	-	LOC109421413	XM_019695891.1	mRNA	glucosamine-6-phosphate isomerase%2C transcript variant X4	0.572389	0.00835424	0.455816
NW_017857273.1	11391	49669	-	LOC109427973	XM_019703628.1	mRNA	sodium-coupled monocarboxylate transporter 1-like	0.572339	0.00836118	0.455816
NW_017857752.1	2515605	2518589	-	LOC109401861	XM_019674461.1	mRNA	myb/SANT-like DNA-binding domain-containing protein 1%2C transcript variant X1	0.572354	0.00835922	0.455816
NW_017856294.1	1906299	1944237	+	LOC109409577	XM_019683031.1	mRNA	organic cation transporter protein-like%2C transcript variant X2	0.572639	0.00831951	0.455816
NW_017857555.1	7299546	7699031	+	LOC109398021	XM_019670366.1	mRNA	sodium- and chloride-dependent neutral and basic amino acid transporter B(0+)%2C transcript variant X3	0.57216	0.0083863	0.456689
NW_017857247.1	3805975	3806301	-	LOC109426990	XR_002134095.1	ncRNA	uncharacterized LOC109426990	0.572054	0.00840116	0.457003
NW_017857054.1	2561436	2585625	-	LOC109421938	XM_019696575.1	mRNA	vanin-like protein 2%2C transcript variant X5	0.571846	0.00843026	0.45809
NW_017857324.1	2060087	2064138	-	LOC109430001	XM_019706012.1	mRNA	probable RNA 2'-phosphotransferase%2C transcript variant X3	0.571765	0.0084417	0.458215
NW_017858019.1	179958	222569	-	LOC109405947	XM_019678996.1	mRNA	ceramide kinase%2C transcript variant X2	0.571558	0.00847087	0.459302
NW_017857107.1	499626	507619	-	LOC109424304	XM_019699403.1	mRNA	PRA1 family protein 3-like%2C transcript variant X2	0.571155	0.00852779	0.46189
NW_017857932.1	1088292	1128289	+	LOC109404968	XM_019677948.1	mRNA	uncharacterized LOC109404968%2C transcript variant X2	0.571015	0.00854768	0.462136
NW_017856284.1	1646664	1658319	-	LOC109409142	XM_019682557.1	mRNA	uncharacterized LOC109409142%2C transcript variant X2	0.570993	0.00855075	0.462136
NW_017856432.1	1371569	1389463	-	LOC109413582	XM_019687276.1	mRNA	serine palmitoyltransferase 1%2C transcript variant X3	0.570518	0.00861847	0.465148
NW_017856061.1	83704	94319	+	LOC109414508	XM_019688349.1	mRNA	UMP-CMP kinase%2C transcript variant X1	0.57047	0.00862542	0.465148
NW_017857422.1	1813876	1822851	+	LOC109432160	XM_019708481.1	mRNA	endoplasmic reticulum metallopeptidase 1-like%2C transcript variant X2	0.570367	0.00864014	0.465148
NW_017857821.1	573526	621230	-	LOC109403162	XM_020075906.1	mRNA	macoilin-like%2C transcript variant X8	0.570343	0.00864353	0.465148
NW_017857494.1	3589687	3977167	-	LOC109397057	XM_019669379.1	mRNA	xaa-Pro dipeptidase%2C transcript variant X2	0.570161	0.00866972	0.466058
NW_017856263.1	298760	299746	+	LOC109409003	XM_019682407.2	mRNA	uncharacterized LOC109409003	0.570067	0.00868319	0.466283
NW_017857487.1	251706	257187	-	LOC109433537	XM_019709975.1	mRNA	probable transaldolase	0.569875	0.00871096	0.467274
NW_017857348.1	2838188	2849833	+	LOC109430293	XM_019706343.1	mRNA	tubulin polyglutamylase TTLL5%2C transcript variant X1	0.569699	0.00873634	0.468135
NW_017857054.1	802651	804466	+	LOC109421909	XM_019696487.1	mRNA	protein DECREASED SIZE EXCLUSION LIMIT 1-like	0.569422	0.00877652	0.468289
NW_017857201.1	7795779	7876771	+	LOC109425392	XM_019700659.1	mRNA	forkhead box protein O3-like%2C transcript variant X4	0.569548	0.00875816	0.468289
NW_017856149.1	388343	445811	+	LOC109431058	XM_019707198.1	mRNA	major facilitator superfamily domain-containing protein 10%2C transcript variant X1	0.569557	0.00875685	0.468289
NW_017856240.1	1350652	1414070	+	LOC109408337	XM_019681623.1	mRNA	venom dipeptidyl peptidase 4-like%2C transcript variant X2	0.569463	0.00877048	0.468289
NW_017856472.1	564275	565126	+	LOC109414423	XR_002131099.1	ncRNA	uncharacterized LOC109414423	0.569281	0.00879701	0.468884
NW_017857688.1	1394757	1397868	+	LOC109400846	XM_019673330.1	mRNA	uncharacterized LOC109400846	0.568708	0.00888058	0.472336
NW_017856161.1	951807	986747	-	LOC109621808	XM_020075955.1	mRNA	proton-coupled amino acid transporter-like protein CG1139%2C transcript variant X5	0.568722	0.00887854	0.472336
NW_017856912.1	5898588	5900518	-	LOC109417687	XM_019691748.1	mRNA	neuralized-like protein 2	0.568264	0.00894585	0.475304
NW_017858097.1	383010	383370	-	LOC109621923	XR_002201912.1	ncRNA	uncharacterized LOC109621923%2C transcript variant X1	0.568167	0.00896028	0.475567
NW_017856966.1	3497765	3498904	+	LOC109622806	XM_020077247.1	mRNA	RIP-like protein	0.568026	0.00898105	0.475664
NW_017856159.1	83076	83871	-	LOC109398954	XR_002127445.1	ncRNA	uncharacterized LOC109398954	0.568053	0.00897698	0.475664
NW_017857307.1	833040	923234	-	LOC109429073	XM_019704911.1	mRNA	calcium-binding mitochondrial carrier protein SCaMC-2%2C transcript variant X2	0.567243	0.00909745	0.481321
NW_017856912.1	19653104	19654089	+	LOC109417845	XR_002131994.1	ncRNA	uncharacterized LOC109417845%2C transcript variant X2	0.566932	0.00914402	0.48288
NW_017856941.1	2447438	2500373	+	LOC109419215	XM_019693425.1	mRNA	SH3 domain-containing protein 19-like%2C transcript variant X4	0.566918	0.00914614	0.48288
NW_017857650.1	660169	663561	-	LOC109399133	XR_002127509.1	ncRNA	uncharacterized LOC109399133	0.56676	0.00916983	0.483622
NW_017857547.1	297328	298835	-	LOC109397821	XM_019670151.1	mRNA	kelch-like protein 40b	0.565743	0.00932392	0.491232
NW_017857467.1	1379592	1380147	-	LOC109432883	XR_002135527.1	ncRNA	uncharacterized LOC109432883%2C transcript variant X2	0.565673	0.00933457	0.491278
NW_017857533.1	1134900	1149494	+	LOC109397638	XM_019669928.1	mRNA	palmitoyltransferase ZDHHC6-like%2C transcript variant X3	0.565542	0.00935458	0.491816
NW_017857234.1	958233	999877	+	LOC109426347	XM_019701807.1	mRNA	E3 ubiquitin-protein ligase NRDP1-like%2C transcript variant X2	0.565453	0.00936824	0.492019
NW_017857247.1	457773	517531	+	LOC109427038	XM_019702585.2	mRNA	probable ATP-dependent RNA helicase DHX35%2C transcript variant X3	0.565244	0.0094003	0.492522
NW_017857823.1	1192292	1193865	-	LOC109403201	XM_019675957.1	mRNA	major royal jelly protein 1	0.565268	0.00939664	0.492522
NW_017858264.1	204664	207131	+	LOC109406940	XM_019679950.1	mRNA	uncharacterized LOC109406940	0.565199	0.00940726	0.492522
NW_017856941.1	2993678	3203049	+	LOC109419229	XM_019693441.1	mRNA	uncharacterized LOC109419229	0.564932	0.00944834	0.493053
NW_017857268.1	234335	235261	+	LOC109427729	XR_002134298.1	ncRNA	uncharacterized LOC109427729	0.564849	0.00946111	0.493053
NW_017857268.1	242925	243851	+	LOC109427730	XR_002134299.1	ncRNA	uncharacterized LOC109427730	0.564849	0.00946111	0.493053
NW_017857419.1	1294924	1299562	-	LOC109432050	XM_019708349.1	mRNA	uncharacterized LOC109432050	0.564687	0.00948614	0.493053
NW_017858019.1	469076	559120	+	LOC109405955	XM_019679004.1	mRNA	uncharacterized LOC109405955%2C transcript variant X1	0.56473	0.00947948	0.493053
NW_017856036.1	4066754	4067897	-	LOC109622115	XR_002201968.1	ncRNA	uncharacterized LOC109622115	0.564986	0.00943992	0.493053
NW_017856211.1	6240542	6241944	-	LOC109407629	XM_019680769.1	mRNA	aldose reductase	0.56477	0.00947332	0.493053
NW_017857819.1	4063446	4063932	+	LOC109403022	XR_002128331.1	ncRNA	uncharacterized LOC109403022	0.56462	0.00949655	0.493084
NW_017856969.1	591185	592476	-	LOC109419654	XM_019693881.1	mRNA	heat shock protein 67B2	0.56419	0.0095632	0.496032
NW_017857065.1	4518151	4532779	+	LOC109422528	XM_019697332.1	mRNA	DDB1- and CUL4-associated factor 12-like	0.563842	0.00961764	0.497314
NW_017856211.1	1856744	1864747	-	LOC109407547	XM_019680612.1	mRNA	uncharacterized LOC109407547%2C transcript variant X1	0.563961	0.00959896	0.497314
NW_017856305.1	4002379	4003779	-	LOC109410004	XM_019683539.1	mRNA	heat shock protein 67B2	0.563903	0.0096081	0.497314
NW_017857068.1	1679991	1744867	+	LOC109422818	XM_019697708.1	mRNA	NADP-dependent malic enzyme-like%2C transcript variant X6	0.563673	0.00964401	0.498165
NW_017856161.1	1012599	1027715	+	LOC109621812	XR_002201889.1	ncRNA	uncharacterized LOC109621812%2C transcript variant X2	0.563581	0.00965852	0.498402
NW_017857382.1	41382	41843	+	LOC109431198	XM_019707412.1	mRNA	histone H2A	0.563476	0.00967496	0.498605
NW_017857937.1	683756	695439	+	LOC109405057	XM_019678056.1	mRNA	GILT-like protein C02D5.2	0.563429	0.00968232	0.498605
NW_017857364.1	2521950	2523187	-	LOC109430796	XM_019706875.1	mRNA	polyadenylate-binding protein 1	0.56285	0.00977375	0.502283
NW_017856240.1	3169991	3174416	+	LOC109408355	XM_019681653.1	mRNA	quinone oxidoreductase-like protein 2	0.562868	0.00977087	0.502283
NW_017857055.1	2806222	2954972	+	LOC109422004	XM_019696647.1	mRNA	protein single-minded%2C transcript variant X3	0.562101	0.009893	0.506993
NW_017857316.1	9490304	9813066	-	LOC109623359	XM_020077903.1	mRNA	frizzled-like%2C transcript variant X1	0.562084	0.0098957	0.506993
NW_017857665.1	1681837	1703465	+	LOC109399946	XM_019672399.1	mRNA	glutamine synthetase 2 cytoplasmic%2C transcript variant X1	0.562101	0.00989304	0.506993
NW_017856964.1	30404	193730	-	LOC109419535	XM_019693755.1	mRNA	protein rolling stone-like;start_range=.,30404	0.560978	0.0100741	0.515609
NW_017856383.1	575309	595764	-	LOC109412326	XM_019685974.1	mRNA	uncharacterized LOC109412326%2C transcript variant X2	0.560809	0.0101016	0.516126
NW_017856388.1	3815159	3815731	+	LOC109412566	XR_002130702.1	ncRNA	uncharacterized LOC109412566	0.560789	0.0101048	0.516126
NW_017857324.1	2038098	2039231	-	LOC109430041	XM_019706067.1	mRNA	uncharacterized LOC109430041	0.560697	0.0101197	0.516364
NW_017857612.1	532235	550041	-	LOC109398748	XM_019671137.1	mRNA	solute carrier family 25 member 51	0.560464	0.0101579	0.517783
NW_017856386.1	2076583	2077156	-	LOC109412417	XR_002130670.1	ncRNA	uncharacterized LOC109412417	0.560364	0.0101742	0.51809
NW_017857494.1	4953961	4998863	+	LOC109397116	XM_019669451.1	mRNA	endophilin-A%2C transcript variant X3	0.560202	0.0102007	0.518385
NW_017856229.1	2014139	2121676	+	LOC109408126	XM_019681350.1	mRNA	uncharacterized LOC109408126%2C transcript variant X6	0.560248	0.0101932	0.518385
NW_017857382.1	65384	65871	-	LOC109623442	XM_020077977.1	mRNA	histone H2A	0.560134	0.0102119	0.518434
NW_017856313.1	1190581	1198517	+	LOC109410289	XM_019683834.1	mRNA	UDP-glucuronosyltransferase 2B20-like	0.559812	0.0102649	0.520205
NW_017856543.1	1870502	1879923	-	LOC109415674	XM_019689600.1	mRNA	toll-like receptor 13%2C transcript variant X10	0.559796	0.0102675	0.520205
NW_017856100.1	1303566	1304444	+	LOC109422134	XR_002132909.1	ncRNA	uncharacterized LOC109422134	0.559378	0.0103366	0.521074
NW_017856142.1	4427378	4503746	+	LOC109427703	XM_019703320.1	mRNA	serine/threonine-protein kinase GL21140%2C transcript variant X5	0.559483	0.0103192	0.521074
NW_017857502.1	4118260	4118660	+	LOC109397335	XR_002127033.1	ncRNA	uncharacterized LOC109397335	0.559521	0.010313	0.521074
NW_017857658.1	1787380	2147992	+	LOC109399486	XM_019671932.1	mRNA	uncharacterized LOC109399486%2C transcript variant X2	0.559425	0.0103288	0.521074
NW_017856206.1	3282486	3304202	+	LOC109407343	XM_019680343.1	mRNA	sodium-coupled monocarboxylate transporter 1-like%2C transcript variant X1	0.559431	0.0103279	0.521074
NW_017857093.1	872044	945871	-	LOC109423731	XM_019698723.1	mRNA	myotubularin-related protein 8-like%2C transcript variant X3	0.55921	0.0103645	0.521956
NW_017856053.1	2308764	2536611	-	LOC109414182	XM_019688023.1	mRNA	CD63 antigen%2C transcript variant X8	0.559067	0.0103884	0.522634
NW_017857382.1	283620	284082	-	LOC109431204	XM_019707418.1	mRNA	histone H2A	0.558377	0.0105037	0.527909
NW_017856217.1	1050	12247	+	LOC109407723	XM_019680871.1	mRNA	protein hairless;start_range=.,1050	0.558224	0.0105295	0.528676
NW_017857234.1	301357	303009	-	LOC109426284	XM_019701751.1	mRNA	uncharacterized LOC109426284%2C transcript variant X1	0.558148	0.0105423	0.528791
NW_017856920.1	5660711	5662119	-	LOC109418296	XM_019692460.1	mRNA	uncharacterized LOC109418296	0.558003	0.0105668	0.528965
NW_017857164.1	3512521	3513228	+	LOC109424984	XR_002133658.1	ncRNA	uncharacterized LOC109424984%2C transcript variant X2	0.558002	0.0105669	0.528965
NW_017856089.1	2065061	2123197	-	LOC109419389	XM_019693651.1	mRNA	uncharacterized LOC109419389%2C transcript variant X5	0.557749	0.0106096	0.529522
NW_017856146.1	3170305	3229894	+	LOC109430092	XM_019706135.1	mRNA	steroid hormone receptor ERR2%2C transcript variant X2	0.557759	0.010608	0.529522
NW_017857740.1	451746	632434	-	LOC109401708	XM_019674291.1	mRNA	nuclear receptor-binding protein homolog%2C transcript variant X5	0.557794	0.010602	0.529522
NW_017856432.1	745554	766466	-	LOC109413568	XM_019687255.1	mRNA	trimethylguanosine synthase-like%2C transcript variant X2	0.557191	0.0107045	0.532668
NW_017856551.1	413412	417624	-	LOC109415739	XM_019689670.1	mRNA	GPI ethanolamine phosphate transferase 3-like%2C transcript variant X2	0.557224	0.0106989	0.532668
NW_017856660.1	233640	255067	+	LOC109416911	XM_019691030.1	mRNA	AP-1 complex subunit sigma-2-like%2C transcript variant X4	0.557198	0.0107034	0.532668
NW_017856935.1	422524	423168	-	LOC109418878	XR_002132198.1	ncRNA	uncharacterized LOC109418878	0.556873	0.010759	0.53485
NW_017857781.1	840188	840833	-	LOC109402572	XM_019675243.1	mRNA	baculoviral IAP repeat-containing protein 1f-like	0.556779	0.010775	0.535118
NW_017856932.1	2204301	2223004	+	LOC109418692	XM_019692913.1	mRNA	lysine-specific demethylase 8-like%2C transcript variant X2	0.556615	0.0108033	0.535989
NW_017856801.1	40304	41564	-	LOC109417431	XR_002131894.2	ncRNA	uncharacterized LOC109417431	0.556327	0.0108527	0.537913
NW_017858008.1	324605	325454	+	LOC109405821	XM_019678881.1	mRNA	histone H2A-beta%2C sperm-like	0.555943	0.0109192	0.540675
NW_017856041.1	1298335	1352970	+	LOC109408094	XM_019681311.1	mRNA	titin-like	0.555735	0.0109552	0.541261
NW_017856990.1	814192	814662	+	LOC109420128	XM_019694440.1	mRNA	histone H2A	0.555533	0.0109904	0.541261
NW_017857224.1	2038520	2053548	-	LOC109425948	XM_019701352.1	mRNA	peroxiredoxin 1-like	0.55551	0.0109945	0.541261
NW_017857321.1	1162394	1175349	-	LOC109429919	XM_019705925.1	mRNA	histone deacetylase complex subunit CTI6-like	0.555619	0.0109754	0.541261
NW_017857389.1	20449	21069	-	LOC109431407	XR_002135173.1	ncRNA	uncharacterized LOC109431407	0.555503	0.0109958	0.541261
NW_017857821.1	1901360	1910572	-	LOC109403171	XM_019675917.2	mRNA	CTL-like protein 2%2C transcript variant X1	0.555675	0.0109657	0.541261
NW_017857245.1	104883	418948	+	LOC109426746	XM_019702281.1	mRNA	protein FAM46C-like%2C transcript variant X1	0.55464	0.011147	0.546562
NW_017857266.1	1932813	1947818	+	LOC109427681	XM_019703270.1	mRNA	uncharacterized LOC109427681%2C transcript variant X2	0.554699	0.0111366	0.546562
NW_017858011.1	584746	586148	+	LOC109405875	XM_019678935.1	mRNA	uncharacterized LOC109405875%2C transcript variant X2	0.554731	0.011131	0.546562
NW_017856197.1	2186915	2196659	+	LOC109405509	XM_019678616.1	mRNA	lon protease homolog%2C mitochondrial-like%2C transcript variant X2	0.554812	0.0111167	0.546562
NW_017856586.1	991265	992488	-	LOC109416366	XM_019690404.1	mRNA	uncharacterized LOC109416366	0.554551	0.0111627	0.5468
NW_017856248.1	2630687	2632054	+	LOC109408547	XM_019681870.1	mRNA	probable serine hydrolase	0.554093	0.0112438	0.550235
NW_017856239.1	1211970	1212903	-	LOC109408330	XR_002129784.1	ncRNA	uncharacterized LOC109408330	0.553981	0.0112636	0.550667
NW_017856188.1	1108158	1123780	+	LOC109403501	XM_019676349.1	mRNA	major facilitator superfamily domain-containing protein 12-like%2C transcript variant X5	0.553911	0.0112762	0.550744
NW_017857137.1	2288798	2323416	-	LOC109424827	XM_019700019.1	mRNA	serine protease easter-like	0.553689	0.0113157	0.552137
NW_017856366.1	308537	337286	-	LOC109411829	XM_019685443.1	mRNA	digestive cysteine proteinase 1-like	0.553337	0.0113788	0.554616
NW_017857068.1	2013705	2015411	-	LOC109422830	XM_019697728.1	mRNA	protein tramtrack%2C beta isoform	0.55322	0.0113996	0.554616
NW_017857321.1	764092	765019	-	LOC109429926	XM_019705930.1	mRNA	uncharacterized LOC109429926	0.55326	0.0113924	0.554616
NW_017856472.1	541052	542096	-	LOC109414493	XM_019688343.1	mRNA	histone deacetylase complex subunit CTI6-like	0.553104	0.0114204	0.555091
NW_017857486.1	2820780	2823636	-	LOC109433510	XM_019709946.1	mRNA	calpain-7-like	0.552737	0.0114866	0.557768
NW_017857664.1	2874838	2875875	-	LOC109399831	XR_002127603.1	ncRNA	uncharacterized LOC109399831%2C transcript variant X2	0.552661	0.0115004	0.557897
NW_017857646.1	284517	285411	+	LOC109399051	XR_002127483.1	ncRNA	uncharacterized LOC109399051	0.552447	0.0115392	0.559239
NW_017857414.1	159661	160495	-	LOC109431942	XM_019708246.1	mRNA	uncharacterized LOC109431942	0.552288	0.011568	0.559554
NW_017857479.1	1471150	1479902	-	LOC109433242	XM_019709653.1	mRNA	cytochrome P450 9e2%2C transcript variant X3	0.552296	0.0115666	0.559554
NW_017857305.1	799108	799669	-	LOC109429016	XR_002134640.1	ncRNA	uncharacterized LOC109429016	0.552081	0.0116057	0.560838
NW_017857093.1	768910	772754	-	LOC109423728	XR_002133349.1	ncRNA	uncharacterized LOC109423728	0.552017	0.0116172	0.560855
NW_017856353.1	3168212	3878571	+	LOC109622365	XM_020076632.1	mRNA	TLD domain-containing protein 2-like%2C transcript variant X8	0.551854	0.011647	0.561214
NW_017857065.1	1378785	1392156	+	LOC109422578	XM_019697373.1	mRNA	mediator of RNA polymerase II transcription subunit 29-like%2C transcript variant X1	0.551883	0.0116418	0.561214
NW_017856392.1	1479095	1481045	+	LOC109412653	XM_019686283.1	mRNA	prohibitin-2%2C transcript variant X4	0.551444	0.0117221	0.563506
NW_017856924.1	2759582	2817398	-	LOC109418416	XM_019692601.1	mRNA	1-acyl-sn-glycerol-3-phosphate acyltransferase alpha-like	0.55148	0.0117156	0.563506
NW_017856989.1	3943626	3945075	-	LOC109414038	XM_019687777.2	mRNA	uncharacterized LOC109414038	0.551302	0.0117482	0.563506
NW_017857490.1	1437860	1459329	-	LOC109433632	XM_019710088.1	mRNA	rab GTPase-binding effector protein 1%2C transcript variant X1	0.551289	0.0117507	0.563506
NW_017857830.1	41694	54100	-	LOC109403372	XM_019676188.1	mRNA	putative helicase MOV-10	0.551314	0.0117461	0.563506
NW_017856503.1	911882	940076	-	LOC109415124	XM_019688994.1	mRNA	protein lifeguard 1-like%2C transcript variant X9	0.550833	0.0118349	0.564049
NW_017857120.1	2397278	2402626	+	LOC109424424	XR_002133518.1	ncRNA	uncharacterized LOC109424424	0.550801	0.0118407	0.564049
NW_017857362.1	269428	329780	-	LOC109430725	XM_019706800.1	mRNA	steroid hormone receptor ERR2-like%2C transcript variant X2	0.551092	0.011787	0.564049
NW_017857493.1	1304961	1342187	-	LOC109396990	XM_019669308.1	mRNA	zinc finger protein 236-like%2C transcript variant X6	0.55103	0.0117984	0.564049
NW_017857682.1	660769	662123	+	LOC109400575	XM_019673061.1	mRNA	uncharacterized LOC109400575	0.550905	0.0118214	0.564049
NW_017857781.1	818204	821085	+	LOC109402596	XR_002128213.1	ncRNA	uncharacterized LOC109402596%2C transcript variant X2	0.550936	0.0118158	0.564049
NW_017856284.1	4897856	4916099	+	LOC109409181	XM_019682601.1	mRNA	dymeclin%2C transcript variant X1	0.550809	0.0118392	0.564049
NW_017857224.1	2090360	2091769	-	LOC109425951	XM_019701356.1	mRNA	aldose reductase-like	0.550613	0.0118757	0.56518
NW_017856782.1	33952	34492	+	LOC109417416	XR_002131892.1	ncRNA	uncharacterized LOC109417416	0.55031	0.011932	0.566787
NW_017856311.1	889174	889716	-	LOC109410142	XR_002130131.1	ncRNA	uncharacterized LOC109410142	0.55031	0.011932	0.566787
NW_017857045.1	1209533	1212013	-	LOC109421438	XM_019695925.1	mRNA	protein nessun dorma%2C transcript variant X1	0.549934	0.0120022	0.56958
NW_017856365.1	101890	130216	+	LOC109411808	XM_019685412.1	mRNA	leucine-rich repeat-containing protein C10orf11 homolog%2C transcript variant X3	0.54981	0.0120254	0.569606
NW_017856039.1	838797	841487	-	LOC109622150	XM_020076369.1	mRNA	acid trehalase-like protein 1	0.549831	0.0120215	0.569606
NW_017857688.1	265255	267315	+	LOC109400866	XM_019673350.1	mRNA	glycosylated lysosomal membrane protein-like	0.549623	0.0120605	0.570731
NW_017857382.1	254020	254407	+	LOC109431228	XM_019707442.1	mRNA	histone H4	0.549444	0.0120942	0.571785
NW_017857280.1	322046	397181	+	LOC109428200	XM_019703908.1	mRNA	uncharacterized protein DDB_G0283357-like%2C transcript variant X8	0.549257	0.0121294	0.572102
NW_017857382.1	49763	50232	+	LOC109431199	XM_019707413.1	mRNA	histone H2A	0.549284	0.0121242	0.572102
NW_017857970.1	701382	708804	-	LOC109405473	XM_019678560.1	mRNA	myb-like protein AA%2C transcript variant X2	0.549227	0.0121351	0.572102
NW_017856431.1	2199793	2208191	+	LOC109622452	XM_020076779.1	mRNA	vesicle transport protein GOT1B-like%2C transcript variant X1	0.548584	0.012257	0.57623
NW_017856969.1	2123237	2161128	+	LOC109419675	XM_019693911.1	mRNA	leucine-rich repeat-containing protein C10orf11 homolog%2C transcript variant X2	0.548649	0.0122447	0.57623
NW_017857285.1	2083400	2124790	+	LOC109428654	XM_019704460.1	mRNA	type 1 phosphatidylinositol 4%2C5-bisphosphate 4-phosphatase%2C transcript variant X4	0.548595	0.0122548	0.57623
NW_017857276.1	116399	147299	+	LOC109428131	XM_019703815.1	mRNA	protein prenyltransferase alpha subunit repeat-containing protein 1-B-like%2C transcript variant X1	0.548389	0.0122942	0.577434
NW_017857654.1	192487	237753	-	LOC109399310	XM_019671751.1	mRNA	microprocessor complex subunit DGCR8%2C transcript variant X5	0.547566	0.012452	0.584299
NW_017856373.1	26275	27550	+	LOC109412008	XM_019685653.1	mRNA	ribonuclease H2 subunit A-like%2C transcript variant X2	0.54702	0.0125577	0.587068
NW_017856415.1	12767	13235	+	LOC109413196	XM_019686901.1	mRNA	histone H2B	0.546719	0.0126162	0.587068
NW_017856415.1	27417	27885	+	LOC109413198	XM_019686903.1	mRNA	histone H2B	0.546719	0.0126162	0.587068
NW_017856415.1	35694	36162	+	LOC109413199	XM_019686904.1	mRNA	histone H2B	0.546719	0.0126162	0.587068
NW_017856415.1	50416	50884	+	LOC109413193	XM_020076746.1	mRNA	histone H2B	0.546719	0.0126162	0.587068
NW_017857656.1	416118	416818	-	LOC109399420	XR_002127543.1	ncRNA	uncharacterized LOC109399420	0.546788	0.0126027	0.587068
NW_017857660.1	62419	79951	+	LOC109399643	XM_019672135.1	mRNA	uncharacterized LOC109399643	0.546951	0.0125711	0.587068
NW_017857769.1	1816082	1833139	-	LOC109402232	XM_019674869.1	mRNA	CDGSH iron-sulfur domain-containing protein 2 homolog%2C transcript variant X1	0.547013	0.0125591	0.587068
NW_017857912.1	20735	21203	+	LOC109404535	XM_019677432.1	mRNA	histone H2B	0.546719	0.0126162	0.587068
NW_017856205.1	8146456	8167119	-	LOC109407234	XM_019680228.1	mRNA	androgen-induced gene 1 protein-like%2C transcript variant X1	0.5466	0.0126394	0.587604
NW_017857888.1	147236	148309	+	LOC109404252	XR_002128666.1	ncRNA	uncharacterized LOC109404252	0.546514	0.0126562	0.587839
NW_017857493.1	2058457	2060679	-	LOC109396993	XM_019669313.1	mRNA	glutactin-like	0.54632	0.0126941	0.588738
NW_017857665.1	814927	815975	-	LOC109399958	XM_019672426.1	mRNA	probable small nuclear ribonucleoprotein Sm D2	0.546296	0.012699	0.588738
NW_017856292.1	3996610	3997545	-	LOC109409473	XM_019682926.1	mRNA	protein CutA homolog%2C transcript variant X4	0.546048	0.0127476	0.590448
NW_017857533.1	1173828	1174811	-	LOC109397647	XM_019669936.1	mRNA	divalent-cation tolerance protein CutA-like%2C transcript variant X1	0.545953	0.0127663	0.590769
NW_017856205.1	8454248	8466893	+	LOC109407240	XM_019680246.1	mRNA	homocysteine-responsive endoplasmic reticulum-resident ubiquitin-like domain member 2 protein%2C transcript variant X2	0.545805	0.0127953	0.591564
NW_017856389.1	36865	53251	-	LOC109412574	XM_019686198.1	mRNA	leucine-rich repeat-containing protein C10orf11 homolog	0.545393	0.0128768	0.594236
NW_017857318.1	5350742	5354042	-	LOC109429589	XM_019705578.1	mRNA	stomatin-like protein 2%2C mitochondrial	0.545429	0.0128696	0.594236
NW_017857371.1	2939823	2942637	-	LOC109431047	XM_019707181.1	mRNA	arginyl-tRNA--protein transferase 1-like%2C transcript variant X2	0.544893	0.0129761	0.598271
NW_017857093.1	6058717	6070229	+	LOC109423779	XM_019698799.1	mRNA	tyrosine-protein kinase transmembrane receptor Ror2-like%2C transcript variant X1	0.54477	0.0130007	0.598853
NW_017857272.1	3126812	3160942	+	LOC109427878	XM_019703466.1	mRNA	store-operated calcium entry regulator STIMATE-like%2C transcript variant X3	0.544705	0.0130137	0.598904
NW_017857039.1	3062596	3071414	-	LOC109421122	XM_019695615.1	mRNA	uncharacterized LOC109421122%2C transcript variant X2	0.544489	0.0130569	0.600345
NW_017856661.1	128911	130827	-	LOC109416934	XM_019691046.1	mRNA	tubulin alpha-8 chain	0.544019	0.0131514	0.603581
NW_017856286.1	3234191	3272420	-	LOC109409296	XM_019682738.1	mRNA	inositol-trisphosphate 3-kinase homolog%2C transcript variant X2	0.544041	0.013147	0.603581
NW_017856745.1	133365	134431	-	LOC109417312	XR_002131855.1	ncRNA	uncharacterized LOC109417312	0.543656	0.0132247	0.604187
NW_017857527.1	1885335	1888128	+	LOC109397530	XM_019669831.2	mRNA	glyoxylate reductase/hydroxypyruvate reductase-like	0.54369	0.0132178	0.604187
NW_017857540.1	487970	519234	+	LOC109397745	XM_019670060.1	mRNA	nardilysin-like%2C transcript variant X1	0.543875	0.0131804	0.604187
NW_017858069.1	67514	69077	-	LOC109406103	XM_019679160.1	mRNA	uncharacterized LOC109406103	0.543762	0.0132033	0.604187
NW_017858228.1	57068	58594	+	LOC109406825	XR_002129423.1	ncRNA	uncharacterized LOC109406825	0.543735	0.0132086	0.604187
NW_017856341.1	59308	92265	-	LOC109411249	XM_019684766.1	mRNA	TLD domain-containing protein 1%2C transcript variant X2	0.543021	0.0133538	0.604715
NW_017856353.1	3843203	3878571	+	LOC109622365	XM_020076637.1	mRNA	TLD domain-containing protein 2-like%2C transcript variant X12	0.543298	0.0132973	0.604715
NW_017857060.1	8155103	8165773	-	LOC109422368	XM_019697115.1	mRNA	glutathione S-transferase T2-like%2C transcript variant X2	0.543377	0.0132813	0.604715
NW_017857435.1	330853	346211	+	LOC109621339	XM_020075369.1	mRNA	chitinase-like protein Idgf4	0.543049	0.013348	0.604715
NW_017857672.1	985041	987643	-	LOC109400182	XM_019672652.1	mRNA	uncharacterized LOC109400182	0.543006	0.0133568	0.604715
NW_017857740.1	327588	340351	-	LOC109401716	XM_019674303.1	mRNA	sepiapterin reductase-like%2C transcript variant X2	0.54301	0.013356	0.604715
NW_017857840.1	332434	347347	-	LOC109403518	XM_019676339.1	mRNA	uncharacterized LOC109403518	0.543073	0.0133432	0.604715
NW_017857926.1	634892	636293	-	LOC109404859	XM_019677811.1	mRNA	putative gustatory receptor 28b	0.543531	0.0132499	0.604715
NW_017858044.1	784868	785919	+	LOC109406031	XM_019679096.1	mRNA	protein Asterix-like%2C transcript variant X3	0.543255	0.0133061	0.604715
NW_017856305.1	1461055	1462381	-	LOC109410043	XR_002130106.1	ncRNA	uncharacterized LOC109410043	0.543255	0.0133061	0.604715
NW_017857075.1	120495	151332	-	LOC109422926	XM_019697812.1	mRNA	phosphatidylinositol 4%2C5-bisphosphate 3-kinase catalytic subunit beta isoform-like%2C transcript variant X3	0.54272	0.0134152	0.606335
NW_017857422.1	1394851	1430281	+	LOC109432128	XM_019708419.1	mRNA	RUN and FYVE domain-containing protein 2-like%2C transcript variant X4	0.542713	0.0134167	0.606335
NW_017857311.1	4431283	4455901	+	LOC109429432	XM_019705387.1	mRNA	protein Gawky%2C transcript variant X3	0.542502	0.0134599	0.607195
NW_017857950.1	27794	29172	-	LOC109405191	XR_002128875.1	ncRNA	uncharacterized LOC109405191	0.542508	0.0134587	0.607195
NW_017857672.1	346065	592307	+	LOC109400161	XM_019672635.1	mRNA	uncharacterized LOC109400161	0.542237	0.0135146	0.608022
NW_017857696.1	912067	912598	-	LOC109401012	XR_002127876.1	ncRNA	uncharacterized LOC109401012	0.542333	0.0134947	0.608022
NW_017856171.1	2908581	2909800	+	LOC109621986	XM_020076184.1	mRNA	histone H1-like	0.542239	0.0135141	0.608022
NW_017857122.1	1072430	1073117	+	LOC109424592	XR_002133547.1	ncRNA	uncharacterized LOC109424592	0.542054	0.0135521	0.608839
NW_017857390.1	3999663	4000502	+	LOC109431526	XR_002135210.1	ncRNA	uncharacterized LOC109431526%2C transcript variant X3	0.541972	0.0135691	0.608839
NW_017857727.1	590678	592139	-	LOC109401477	XM_019674047.1	mRNA	leucine-rich repeat protein 1-like	0.541983	0.0135669	0.608839
NW_017857382.1	236492	236957	+	LOC109431221	XM_019707433.1	mRNA	histone H2A	0.541899	0.0135842	0.608974
NW_017856996.1	1177076	1186875	+	LOC109420352	XM_019694677.2	mRNA	BSD domain-containing protein 1-A%2C transcript variant X2	0.54184	0.0135964	0.608976
NW_017856913.1	1459464	1460604	-	LOC109417979	XM_019692123.1	mRNA	J domain-containing protein CG6693	0.541441	0.0136793	0.61051
NW_017857060.1	3981014	4015294	-	LOC109422311	XM_019696995.1	mRNA	uncharacterized LOC109422311%2C transcript variant X4	0.541587	0.0136489	0.61051
NW_017857080.1	2138298	2196541	-	LOC109423207	XM_019698141.1	mRNA	spastin-like%2C transcript variant X9	0.541501	0.0136669	0.61051
NW_017857691.1	650660	651835	-	LOC109400930	XM_019673420.1	mRNA	uncharacterized LOC109400930%2C transcript variant X2	0.541445	0.0136785	0.61051
NW_017857840.1	686060	698084	+	LOC109403525	XM_019676347.1	mRNA	pterin-4-alpha-carbinolamine dehydratase-like	0.541247	0.0137198	0.611773
NW_017856338.1	1228703	1231384	+	LOC109411195	XM_019684689.1	mRNA	uncharacterized LOC109411195	0.540833	0.0138062	0.613989
NW_017856389.1	74084	89102	-	LOC109412573	XM_019686197.1	mRNA	leucine-rich repeat-containing protein C10orf11 homolog	0.540834	0.013806	0.613989
NW_017857065.1	3580487	3581124	-	LOC109422547	XR_002133025.1	ncRNA	uncharacterized LOC109422547	0.540898	0.0137926	0.613989
NW_017856920.1	3820981	3836428	+	LOC109418238	XM_019692395.1	mRNA	pachytene checkpoint protein 2 homolog	0.540706	0.0138329	0.614636
NW_017856938.1	1967470	2009830	-	LOC109419085	XM_019693294.1	mRNA	crossover junction endonuclease MUS81-like%2C transcript variant X3	0.540505	0.0138751	0.615699
NW_017857432.1	523086	604224	+	LOC109432481	XM_019708813.1	mRNA	M protein%2C serotype 2.1-like%2C transcript variant X1	0.540475	0.0138814	0.615699
NW_017857870.1	1334862	1336643	-	LOC109403788	XM_019676686.1	mRNA	tubulin alpha-8 chain	0.540308	0.0139166	0.616716
NW_017857075.1	4578204	4721010	-	LOC109422984	XM_019697887.1	mRNA	solute carrier family 41 member 1-like%2C transcript variant X3	0.540141	0.0139518	0.617731
NW_017856292.1	5023033	5024185	+	LOC109409495	XR_002129994.1	ncRNA	uncharacterized LOC109409495	0.539838	0.0140161	0.620029
NW_017856913.1	2949499	2950266	-	LOC109417946	XR_002132007.1	ncRNA	uncharacterized LOC109417946	0.539739	0.014037	0.62041
NW_017856229.1	2014139	2121676	+	LOC109408126	XM_019681354.1	mRNA	uncharacterized LOC109408126%2C transcript variant X10	0.53958	0.0140708	0.621354
NW_017857666.1	3855870	3870314	+	LOC109621615	XM_020075688.1	mRNA	protein ALP1-like	0.53947	0.0140943	0.621845
NW_017856329.1	1940183	1951516	+	LOC109410794	XM_019684332.1	mRNA	glycerol kinase%2C transcript variant X2	0.538943	0.0142068	0.625163
NW_017857068.1	1679521	1744867	+	LOC109422818	XM_019697703.1	mRNA	NADP-dependent malic enzyme-like%2C transcript variant X1	0.538982	0.0141985	0.625163
NW_017857266.1	2764534	2765871	-	LOC109427698	XM_019703283.1	mRNA	uncharacterized LOC109427698%2C transcript variant X1	0.538955	0.0142043	0.625163
NW_017857093.1	7516521	7517269	+	LOC109423707	XM_019698688.1	mRNA	zinc finger protein 878	0.538758	0.0142466	0.626363
NW_017857306.1	1015329	1064320	+	LOC109429048	XM_019704883.1	mRNA	uncharacterized LOC109429048	0.538671	0.0142654	0.626511
NW_017857430.1	188808	192221	-	LOC109432418	XM_019708760.1	mRNA	uncharacterized LOC109432418	0.538627	0.0142749	0.626511
NW_017857433.1	1740218	1741567	+	LOC109432571	XM_019708916.1	mRNA	uncharacterized LOC109432571%2C transcript variant X5	0.538342	0.0143364	0.62866
NW_017857047.1	4493405	4513821	+	LOC109421663	XM_019696190.1	mRNA	sodium-coupled monocarboxylate transporter 1-like%2C transcript variant X1	0.53827	0.0143519	0.628756
NW_017856197.1	1921549	2069444	-	LOC109405425	XM_019678524.2	mRNA	uncharacterized LOC109405425%2C transcript variant X6	0.538216	0.0143636	0.628756
NW_017856912.1	19245279	19257928	-	LOC109417836	XM_019692007.1	mRNA	transmembrane protein 135-like%2C transcript variant X1	0.537437	0.0145329	0.634507
NW_017857284.1	307284	308075	-	LOC109428565	XM_019704339.1	mRNA	acidic endochitinase SP2	0.537482	0.014523	0.634507
NW_017857670.1	5409852	5410310	-	LOC109400057	XR_002127650.1	ncRNA	uncharacterized LOC109400057	0.537462	0.0145274	0.634507
NW_017856043.1	3222459	3244751	+	LOC109622529	XM_020076902.1	mRNA	serine/threonine-protein kinase Nek5-like	0.537374	0.0145466	0.634555
NW_017857752.1	138545	140866	-	LOC109401883	XM_019674486.1	mRNA	uncharacterized LOC109401883	0.537191	0.0145868	0.635754
NW_017857527.1	3865252	3894455	-	LOC109397531	XM_019669832.2	mRNA	aldo-keto reductase family 4 member C10%2C transcript variant X1	0.537091	0.0146086	0.636151
NW_017857475.1	2936766	2939179	-	LOC109433012	XM_019709391.1	mRNA	proton-coupled amino acid transporter-like protein CG1139%2C transcript variant X1	0.536971	0.0146349	0.636745
NW_017856452.1	1008802	1035431	+	LOC109413900	XM_019687635.1	mRNA	lipid storage droplets surface-binding protein 1%2C transcript variant X2	0.536666	0.0147021	0.638602
NW_017857100.1	1462807	1465995	+	LOC109424036	XR_002133426.1	ncRNA	uncharacterized LOC109424036%2C transcript variant X1	0.536604	0.0147157	0.638602
NW_017856294.1	3106378	3108563	+	LOC109409591	XM_019683048.1	mRNA	uncharacterized LOC109409591%2C transcript variant X1	0.536659	0.0147037	0.638602
NW_017856171.1	1290477	1291493	-	LOC109621977	XM_020076177.1	mRNA	uncharacterized LOC109621977	0.536514	0.0147357	0.638915
NW_017857390.1	4557316	4558519	-	LOC109431524	XR_002135206.2	ncRNA	uncharacterized LOC109431524	0.536388	0.0147635	0.639017
NW_017857712.1	4287202	4311248	+	LOC109401413	XM_019673965.1	mRNA	putative defense protein Hdd11-like	0.536388	0.0147635	0.639017
NW_017856305.1	3920665	3921550	-	LOC109410002	XM_019683536.1	mRNA	uncharacterized LOC109410002	0.536325	0.0147774	0.639068
NW_017857475.1	2043689	2056598	-	LOC109433010	XM_019709387.1	mRNA	uncharacterized LOC109433010%2C transcript variant X1	0.535939	0.0148631	0.642222
NW_017856503.1	1149457	1236234	+	LOC109415132	XM_019689007.1	mRNA	muscle calcium channel subunit alpha-1-like%2C transcript variant X5	0.535598	0.0149391	0.644402
NW_017856259.1	320824	345285	+	LOC109408925	XM_019682316.1	mRNA	rab GTPase-binding effector protein 1-like%2C transcript variant X2	0.535597	0.0149392	0.644402
NW_017856489.1	784102	824362	+	LOC109414969	XM_019688813.1	mRNA	nuclear factor related to kappa-B-binding protein-like%2C transcript variant X1	0.535495	0.014962	0.644407
NW_017856177.1	325011	331340	+	LOC109402221	XM_019674862.1	mRNA	polyserase-2-like	0.535482	0.014965	0.644407
NW_017856468.1	2820708	2829761	-	LOC109414340	XM_019688157.1	mRNA	uncharacterized LOC109414340	0.535355	0.0149933	0.645071
NW_017857065.1	9806629	9809940	-	LOC109422713	XM_019697579.1	mRNA	uncharacterized LOC109422713	0.535259	0.0150149	0.645446
NW_017856557.1	629	1428	-	LOC109415882	XM_019689832.1	mRNA	uncharacterized protein K02A2.6-like;start_range=.,629	0.535129	0.015044	0.646147
NW_017857923.1	478521	479722	+	LOC109621843	XM_020076023.1	mRNA	adenine phosphoribosyltransferase-like	0.534981	0.0150773	0.647022
NW_017857610.1	2709563	2715193	-	LOC109398621	XM_019671001.1	mRNA	leukotriene A-4 hydrolase%2C transcript variant X1	0.53491	0.0150934	0.647158
NW_017857499.1	1895872	2209892	+	LOC109397249	XM_019669572.1	mRNA	autophagy-related protein 16-1-like%2C transcript variant X1	0.534679	0.0151454	0.648836
NW_017856477.1	1406914	1423228	+	LOC109414618	XM_019688450.1	mRNA	serine protease easter	0.534485	0.0151893	0.650004
NW_017857283.1	3491002	3688405	+	LOC109428436	XM_019704196.1	mRNA	protein scalloped-like%2C transcript variant X3	0.534389	0.0152109	0.650004
NW_017856039.1	5166393	5192895	-	LOC109621240	XM_020076447.1	mRNA	CTL-like protein 2%2C transcript variant X2	0.534387	0.0152115	0.650004
NW_017857234.1	2928605	3001288	-	LOC109426374	XM_019701847.1	mRNA	Na(+)/H(+) exchange regulatory cofactor NHE-RF2	0.534174	0.0152597	0.651096
NW_017857665.1	1685495	1703465	+	LOC109399946	XM_019672400.1	mRNA	glutamine synthetase 2 cytoplasmic%2C transcript variant X2	0.53416	0.015263	0.651096
NW_017857007.1	7855818	7857226	-	LOC109420701	XM_019695153.1	mRNA	secretion-regulating guanine nucleotide exchange factor-like%2C transcript variant X1	0.534048	0.0152884	0.651212
NW_017858011.1	700785	710363	+	LOC109405864	XM_019678922.1	mRNA	zinc finger with UFM1-specific peptidase domain protein%2C transcript variant X2	0.533977	0.0153046	0.651212
NW_017856208.1	1150290	1151730	-	LOC109407389	XM_019680397.1	mRNA	BTB/POZ domain-containing protein 6-like	0.533995	0.0153006	0.651212
NW_017857479.1	1680556	1697168	-	LOC109433227	XM_019709629.1	mRNA	putative protein TPRXL	0.533831	0.0153378	0.65207
NW_017857438.1	2052273	2063452	-	LOC109432707	XM_019709090.1	mRNA	protein DECREASED SIZE EXCLUSION LIMIT 1-like	0.533753	0.0153557	0.652277
NW_017856042.1	6944182	7112969	-	LOC109409788	XM_019683303.1	mRNA	glycogenin-1-like%2C transcript variant X2	0.533643	0.0153808	0.652479
NW_017856941.1	4607866	4700978	-	LOC109419246	XM_019693482.1	mRNA	protein peste%2C transcript variant X3	0.533595	0.0153918	0.652479
NW_017856100.1	36196	73997	+	LOC109421368	XM_019695858.1	mRNA	alpha-1%2C3-mannosyl-glycoprotein 4-beta-N-acetylglucosaminyltransferase A-like%2C transcript variant X2	0.533505	0.0154124	0.652479
NW_017857412.1	1396947	1471661	+	LOC109431859	XM_019708118.1	mRNA	regulator of gene activity-like%2C transcript variant X2	0.533458	0.0154232	0.652479
NW_017857659.1	5127252	5128542	-	LOC109399586	XR_002127566.1	ncRNA	uncharacterized LOC109399586	0.533448	0.0154254	0.652479
NW_017856318.1	214196	242542	+	LOC109410377	XM_019683929.1	mRNA	solute carrier family 25 member 51	0.53337	0.0154434	0.652692
NW_017857285.1	1058270	1144547	+	LOC109428632	XM_019704430.1	mRNA	uncharacterized LOC109428632%2C transcript variant X7	0.533254	0.01547	0.653266
NW_017856359.1	1698336	1738561	+	LOC109411637	XM_019685200.1	mRNA	protein prenyltransferase alpha subunit repeat-containing protein 1-like	0.53317	0.0154891	0.653525
NW_017856617.1	789762	794800	+	LOC109416652	XR_002131679.1	ncRNA	uncharacterized LOC109416652%2C transcript variant X1	0.533047	0.0155174	0.654168
NW_017856464.1	2285840	2286953	-	LOC109414169	XM_019687952.1	mRNA	nuclear receptor-binding factor 2	0.532797	0.0155751	0.65473
NW_017856504.1	1281032	1282931	-	LOC109415200	XM_019689084.1	mRNA	soma ferritin%2C transcript variant X1	0.532722	0.0155925	0.65473
NW_017857247.1	4873582	4875203	-	LOC109426994	XM_019702553.1	mRNA	uncharacterized LOC109426994	0.532894	0.0155529	0.65473
NW_017857382.1	56306	56773	-	LOC109431219	XM_019707431.1	mRNA	histone H2A	0.53287	0.0155584	0.65473
NW_017856263.1	311303	313324	+	LOC109409004	XM_019682408.1	mRNA	triokinase/FMN cyclase-like%2C transcript variant X1	0.532707	0.015596	0.65473
NW_017857283.1	3909846	3911274	+	LOC109428451	XM_019704217.1	mRNA	zinc finger protein squeeze-like	0.53258	0.0156254	0.655417
NW_017857665.1	933805	1033371	+	LOC109399949	XM_019672411.1	mRNA	uncharacterized LOC109399949%2C transcript variant X7	0.532475	0.0156496	0.655884
NW_017856569.1	1184348	1201089	+	LOC109416169	XM_019690150.1	mRNA	uncharacterized LOC109416169%2C transcript variant X7	0.532333	0.0156825	0.656618
NW_017857060.1	1845187	1862255	+	LOC109422262	XM_019696879.1	mRNA	uncharacterized LOC109422262%2C transcript variant X3	0.532175	0.0157194	0.656618
NW_017857311.1	1283427	1284190	-	LOC109429382	XM_019705292.1	mRNA	deoxyuridine 5'-triphosphate nucleotidohydrolase-like	0.532224	0.0157079	0.656618
NW_017857924.1	30184	31306	+	LOC109404811	XM_019677763.1	mRNA	vesicle transport through interaction with t-SNAREs homolog 1A-like	0.532264	0.0156987	0.656618
NW_017857758.1	1662850	1679722	-	LOC109402061	XM_019674662.1	mRNA	cytochrome P450 CYP12A2-like	0.532042	0.0157503	0.657364
NW_017856328.1	179732	193252	-	LOC109410732	XM_019684247.1	mRNA	protein RMD5 homolog A-like%2C transcript variant X2	0.53165	0.0158419	0.660638
NW_017856330.1	1125153	1140832	+	LOC109410815	XM_019684347.1	mRNA	4-coumarate--CoA ligase 1	0.531549	0.0158655	0.661072
NW_017856974.1	440871	646463	-	LOC109419762	XM_019694043.1	mRNA	trafficking kinesin-binding protein milt%2C transcript variant X3	0.531491	0.0158791	0.661088
NW_017856206.1	2682933	2685137	+	LOC109407322	XM_019680315.1	mRNA	solute carrier family 17 member 9-like	0.531393	0.0159022	0.661503
NW_017857681.1	1221890	1229873	-	LOC109400503	XM_019673019.2	mRNA	carbonic anhydrase 2%2C transcript variant X2	0.531294	0.0159255	0.661923
NW_017857245.1	6861552	6874845	+	LOC109426843	XM_019702392.1	mRNA	DNA replication factor Cdt1%2C transcript variant X2	0.531104	0.01597	0.662676
NW_017856220.1	4643474	4663514	-	LOC109407766	XM_019680942.1	mRNA	isocitrate dehydrogenase [NADP] cytoplasmic	0.531157	0.0159576	0.662676
NW_017856432.1	3134751	3165656	-	LOC109413628	XM_019687340.1	mRNA	mitochondrial uncoupling protein 2-like	0.531021	0.0159896	0.662941
NW_017856479.1	258997	265732	-	LOC109414730	XM_019688564.1	mRNA	uncharacterized LOC109414730	0.530503	0.0161121	0.667125
NW_017857670.1	3738369	3741752	+	LOC109400112	XM_019672597.2	mRNA	zinc finger and BTB domain-containing protein 11-like	0.530482	0.0161171	0.667125
NW_017857487.1	22869	41409	-	LOC109433540	XR_002135691.1	ncRNA	uncharacterized LOC109433540%2C transcript variant X3	0.530237	0.0161753	0.668985
NW_017857598.1	863368	945003	-	LOC109398534	XM_019670922.1	mRNA	TBC1 domain family member 24%2C transcript variant X4	0.529981	0.0162364	0.670958
NW_017856336.1	2484723	2504135	-	LOC109411123	XM_019684576.1	mRNA	collagen type IV alpha-3-binding protein%2C transcript variant X2	0.529859	0.0162657	0.671614
NW_017856514.1	373074	481587	-	LOC109429623	XM_020077049.1	mRNA	beta-1%2C4-glucuronyltransferase 1%2C transcript variant X5	0.52977	0.0162869	0.671936
NW_017857266.1	233800	236534	-	LOC109427651	XR_002134269.1	ncRNA	uncharacterized LOC109427651	0.529552	0.016339	0.673535
NW_017856037.1	709769	711363	+	LOC109407336	XM_019680337.1	mRNA	uncharacterized LOC109407336	0.529139	0.0164386	0.677084
NW_017856463.1	534173	557218	-	LOC109414129	XM_019687887.1	mRNA	uncharacterized LOC109414129%2C transcript variant X3	0.528918	0.0164918	0.678719
NW_017856252.1	1981457	2040289	+	LOC109408674	XM_019682038.1	mRNA	Usher syndrome type-1G protein homolog%2C transcript variant X3	0.528671	0.0165516	0.68062
NW_017856584.1	767300	769769	-	LOC109416279	XM_019690311.1	mRNA	zinc finger protein 362	0.528557	0.0165792	0.680643
NW_017857008.1	7460812	7461951	-	LOC109420864	XM_019695345.1	mRNA	protein sarah-like	0.528611	0.0165661	0.680643
NW_017858001.1	1173059	1216767	-	LOC109405686	XM_019678746.1	mRNA	prolyl endopeptidase-like	0.528234	0.0166579	0.683315
NW_017856359.1	1023318	1046125	+	LOC109411649	XM_019685217.1	mRNA	cytosol aminopeptidase-like	0.52815	0.0166784	0.683598
NW_017857129.1	150659	151192	-	LOC109424726	XR_002133587.1	ncRNA	uncharacterized LOC109424726	0.527868	0.0167472	0.685856
NW_017856257.1	2514255	2515176	+	LOC109408881	XR_002129876.1	ncRNA	uncharacterized LOC109408881	0.527567	0.016821	0.688316
NW_017858070.1	813358	825325	+	LOC109406147	XM_019679213.1	mRNA	GTPase HRas%2C transcript variant X7	0.527488	0.0168405	0.688556
NW_017856380.1	99687	105153	+	LOC109412255	XM_019685894.1	mRNA	uncharacterized LOC109412255%2C transcript variant X1	0.527395	0.0168633	0.688926
NW_017856004.1	698933	699495	-	LOC109413930	XR_002130998.1	ncRNA	uncharacterized LOC109413930	0.527281	0.0168915	0.689518
NW_017857270.1	324122	329476	+	LOC109427816	XM_019703403.1	mRNA	uncharacterized LOC109427816	0.527133	0.0169279	0.690443
NW_017856464.1	1447327	1448801	-	LOC109414165	XM_019687948.1	mRNA	dihydropteridine reductase%2C transcript variant X1	0.526794	0.0170117	0.691114
NW_017856661.1	134465	136260	+	LOC109416935	XM_019691048.1	mRNA	tubulin alpha-8 chain	0.526951	0.016973	0.691114
NW_017856936.1	196469	207043	-	LOC109418921	XM_019693135.1	mRNA	bladder cancer-associated protein-like	0.526733	0.017027	0.691114
NW_017857046.1	159825	177052	+	LOC109421494	XM_019695988.2	mRNA	chitinase-like protein Idgf4	0.526745	0.0170239	0.691114
NW_017857078.1	1710504	1711868	-	LOC109423109	XR_002133176.1	ncRNA	uncharacterized LOC109423109	0.526748	0.0170231	0.691114
NW_017857681.1	1221890	1255235	-	LOC109400503	XM_019673020.2	mRNA	carbonic anhydrase 2%2C transcript variant X3	0.526932	0.0169776	0.691114
NW_017857225.1	2405711	2406913	-	LOC109426114	XM_019701542.1	mRNA	transcription initiation factor TFIID subunit 12%2C transcript variant X1	0.526675	0.0170412	0.691134
NW_017856659.1	687862	690026	+	LOC109416900	XM_019691011.1	mRNA	exostosin-1%2C transcript variant X3	0.526302	0.0171341	0.693272
NW_017856053.1	2308764	2536611	-	LOC109414182	XM_019688014.1	mRNA	CD63 antigen%2C transcript variant X7	0.526129	0.0171774	0.693272
NW_017857068.1	1781058	1782228	-	LOC109422823	XM_019697717.1	mRNA	uncharacterized LOC109422823%2C transcript variant X3	0.526088	0.0171874	0.693272
NW_017857216.1	1949240	1951983	-	LOC109425599	XM_019700845.1	mRNA	uncharacterized LOC109425599	0.526326	0.0171281	0.693272
NW_017857308.1	8264419	8264830	-	LOC109429220	XR_002134673.1	ncRNA	uncharacterized LOC109429220	0.526076	0.0171906	0.693272
NW_017857359.1	2702015	2744113	+	LOC109430612	XM_019706683.1	mRNA	aldehyde dehydrogenase%2C dimeric NADP-preferring%2C transcript variant X6	0.526266	0.0171431	0.693272
NW_017856159.1	3100500	3106699	-	LOC109399323	XM_019671764.1	mRNA	alcohol dehydrogenase class-3	0.526146	0.017173	0.693272
NW_017857273.1	2153044	2153808	+	LOC109427982	XR_002134368.1	ncRNA	uncharacterized LOC109427982	0.525827	0.0172528	0.695223
NW_017856990.1	569469	569959	+	LOC109420117	XM_019694427.1	mRNA	histone H2A	0.525565	0.0173187	0.697317
NW_017856342.1	2315278	2316058	+	LOC109411335	XM_019684866.1	mRNA	proline-rich protein 4-like	0.525287	0.0173885	0.698821
NW_017857103.1	1599462	1606343	-	LOC109424224	XM_019699307.1	mRNA	uncharacterized LOC109424224	0.525015	0.0174573	0.698821
NW_017857103.1	2408715	2410947	+	LOC109424206	XM_019699293.1	mRNA	uncharacterized LOC109424206	0.525359	0.0173705	0.698821
NW_017857311.1	2639841	2662562	-	LOC109429448	XM_019705399.1	mRNA	17-beta-hydroxysteroid dehydrogenase 13-like	0.525086	0.0174393	0.698821
NW_017857359.1	552788	594671	-	LOC109430596	XM_019706656.1	mRNA	uncharacterized LOC109430596%2C transcript variant X4	0.525023	0.0174552	0.698821
NW_017857538.1	2268209	2280918	-	LOC109397722	XM_019670034.1	mRNA	uncharacterized LOC109397722	0.525225	0.0174041	0.698821
NW_017856195.1	220815	222631	+	LOC109404421	XM_019677311.1	mRNA	PIN2/TERF1-interacting telomerase inhibitor 1-like%2C transcript variant X3	0.524975	0.0174674	0.698821
NW_017856228.1	5194504	5196492	-	LOC109407980	XM_019681187.1	mRNA	histone chaperone asf1-like%2C transcript variant X1	0.525187	0.0174137	0.698821
NW_017857285.1	1225695	1230913	-	LOC109428641	XM_019704446.1	mRNA	uncharacterized LOC109428641	0.524898	0.0174868	0.699042
NW_017857828.1	202293	209554	+	LOC109403295	XR_002128383.1	ncRNA	uncharacterized LOC109403295	0.524753	0.0175236	0.699398
NW_017856220.1	1161416	1163741	-	LOC109407748	XM_019680919.1	mRNA	uncharacterized LOC109407748	0.524805	0.0175104	0.699398
NW_017857616.1	3530379	3531618	-	LOC109398787	XM_019671182.1	mRNA	putative nuclease HARBI1%2C transcript variant X2	0.5246	0.0175625	0.700393
NW_017857651.1	2308367	2332050	+	LOC109399151	XM_019671579.1	mRNA	uncharacterized LOC109399151	0.524351	0.0176259	0.702363
NW_017856584.1	719489	722325	-	LOC109416283	XM_019690316.1	mRNA	replication initiator 1%2C transcript variant X2	0.524172	0.0176717	0.703629
NW_017857321.1	594113	596198	-	LOC109429931	XM_019705935.1	mRNA	uncharacterized LOC109429931	0.523949	0.0177289	0.703835
NW_017857585.1	800258	800863	-	LOC109398254	XR_002127308.1	ncRNA	uncharacterized LOC109398254	0.523823	0.0177609	0.703835
NW_017857585.1	817107	817712	-	LOC109398255	XR_002127309.1	ncRNA	uncharacterized LOC109398255	0.523823	0.0177609	0.703835
NW_017857706.1	1494395	1520302	+	LOC109401273	XM_019673755.2	mRNA	cell division control protein 45 homolog	0.523982	0.0177202	0.703835
NW_017857790.1	1000937	1010735	-	LOC109402892	XM_019675622.1	mRNA	digestive cysteine proteinase 1	0.524047	0.0177037	0.703835
NW_017858047.1	23874	50899	+	LOC109406049	XM_019679117.1	mRNA	phosphatidate phosphatase LPIN3-like%2C transcript variant X4	0.52384	0.0177568	0.703835
NW_017856197.1	2398571	2408895	+	LOC109405647	XM_019678719.1	mRNA	alcohol dehydrogenase class-3	0.523521	0.0178386	0.706353
NW_017857870.1	1318334	1319695	+	LOC109403798	XM_019676697.1	mRNA	UPF0046 protein C25E10.12-like	0.523371	0.0178773	0.707331
NW_017857555.1	4957427	5027257	+	LOC109398072	XM_019670436.1	mRNA	cold shock domain-containing protein CG9705-like	0.523231	0.0179133	0.708196
NW_017856327.1	20394	41356	+	LOC109410608	XM_019684127.1	mRNA	protein RMD5 homolog A%2C transcript variant X2	0.523091	0.0179497	0.70889
NW_017856377.1	1409089	1421769	+	LOC109412124	XM_019685764.1	mRNA	SAGA-associated factor 11 homolog%2C transcript variant X2	0.522694	0.0180526	0.70889
NW_017856042.1	7330818	7349393	+	LOC109409972	XM_019683502.1	mRNA	arf-GAP with SH3 domain%2C ANK repeat and PH domain-containing protein 2%2C transcript variant X2	0.522186	0.018185	0.70889
NW_017856584.1	734316	739343	-	LOC109416285	XR_002131545.1	ncRNA	uncharacterized LOC109416285	0.523027	0.0179662	0.70889
NW_017856917.1	1225504	1228027	-	LOC109418068	XM_019692239.1	mRNA	uncharacterized LOC109418068	0.522574	0.0180839	0.70889
NW_017856926.1	1399428	1400580	+	LOC109418495	XM_019692698.1	mRNA	uncharacterized LOC109418495	0.522448	0.0181167	0.70889
NW_017857008.1	1304383	1306209	-	LOC109420803	XM_019695249.1	mRNA	triokinase/FMN cyclase	0.522407	0.0181274	0.70889
NW_017857027.1	770288	781345	-	LOC109420986	XM_019695460.1	mRNA	oocyte zinc finger protein XlCOF6-like%2C transcript variant X2	0.522598	0.0180776	0.70889
NW_017857101.1	1770159	1770862	+	LOC109424130	XR_002133447.1	ncRNA	uncharacterized LOC109424130	0.522645	0.0180653	0.70889
NW_017857101.1	1780343	1781046	+	LOC109424131	XR_002133448.1	ncRNA	uncharacterized LOC109424131	0.522645	0.0180653	0.70889
NW_017857257.1	3248541	3248993	-	LOC109427563	XR_002134227.1	ncRNA	uncharacterized LOC109427563	0.522215	0.0181775	0.70889
NW_017857382.1	51419	51895	-	LOC109623441	XM_020077976.1	mRNA	histone H3	0.522813	0.0180218	0.70889
NW_017857430.1	361779	363106	-	LOC109432410	XM_019708755.1	mRNA	U6 snRNA phosphodiesterase	0.522522	0.0180973	0.70889
NW_017857437.1	1551990	1567840	+	LOC109432622	XM_019708982.1	mRNA	platelet glycoprotein V-like%2C transcript variant X1	0.522257	0.0181663	0.70889
NW_017857502.1	737241	738274	+	LOC109397326	XM_019669654.1	mRNA	uncharacterized LOC109397326	0.522357	0.0181402	0.70889
NW_017857659.1	700697	701384	+	LOC109399553	XM_019672004.1	mRNA	uncharacterized LOC109399553	0.522645	0.0180653	0.70889
NW_017858024.1	1730113	1755214	+	LOC109621293	XM_020076108.1	mRNA	stromal cell-derived factor 2-like	0.522272	0.0181625	0.70889
NW_017856195.1	277955	278411	+	LOC109405012	XM_019677995.1	mRNA	histone H2B	0.522402	0.0181285	0.70889
NW_017857216.1	1073307	1074605	+	LOC109425592	XM_019700837.1	mRNA	nanos homolog 2-like%2C transcript variant X2	0.522017	0.0182293	0.710067
NW_017857276.1	202316	305448	+	LOC109428129	XM_019703810.1	mRNA	GRAM domain-containing protein 3-like%2C transcript variant X1	0.521825	0.0182795	0.711469
NW_017856604.1	35004	90632	+	LOC109416544	XM_019690625.1	mRNA	protein Mo25%2C transcript variant X1	0.521673	0.0183195	0.712476
NW_017856715.1	312470	314223	-	LOC109417182	XM_019691300.1	mRNA	UDP-glucuronosyltransferase 1-5-like	0.52152	0.0183597	0.713377
NW_017856253.1	2831212	2871066	+	LOC109408824	XM_019682204.1	mRNA	elongation of very long chain fatty acids protein 4-like	0.521477	0.0183711	0.713377
NW_017857973.1	272639	392603	-	LOC109405532	XM_019678627.1	mRNA	protein ovarian tumor locus-like%2C transcript variant X3	0.521348	0.0184052	0.714148
NW_017856100.1	551163	554105	-	LOC109421608	XR_002132808.1	ncRNA	uncharacterized LOC109421608	0.521272	0.0184253	0.714154
NW_017856286.1	6346829	6452661	+	LOC109409366	XM_019682819.1	mRNA	carbohydrate sulfotransferase 3	0.521239	0.0184338	0.714154
NW_017856042.1	4338585	4359996	+	LOC109409141	XM_019682559.2	mRNA	serine/threonine-protein kinase Nek5-like	0.52108	0.0184761	0.714553
NW_017856091.1	2797952	2798222	+	LOC109420411	XR_002132574.1	ncRNA	uncharacterized LOC109420411	0.521124	0.0184642	0.714553
NW_017857341.1	2259287	2262058	-	LOC109430148	XM_019706181.1	mRNA	equilibrative nucleoside transporter 1	0.520932	0.0185153	0.714553
NW_017857932.1	792755	976753	+	LOC109404964	XM_019677941.1	mRNA	GAS2-like protein pickled eggs%2C transcript variant X2	0.520968	0.0185057	0.714553
NW_017858047.1	14514	16158	-	LOC109406060	XM_019679136.1	mRNA	ras-related GTP-binding protein C	0.520962	0.0185071	0.714553
NW_017857165.1	664729	673468	+	LOC109425022	XM_019700213.1	mRNA	mitochondrial import inner membrane translocase subunit TIM50-C	0.520864	0.0185331	0.714692
NW_017856912.1	11433856	11436589	-	LOC109417754	XM_019691881.1	mRNA	uncharacterized LOC109417754%2C transcript variant X1	0.520646	0.0185911	0.715828
NW_017858264.1	237832	286434	-	LOC109406925	XM_019679930.1	mRNA	ceramide kinase%2C transcript variant X5	0.520678	0.0185827	0.715828
NW_017856365.1	102541	130216	+	LOC109411808	XM_019685411.1	mRNA	leucine-rich repeat-containing protein C10orf11 homolog%2C transcript variant X2	0.520426	0.0186498	0.71754
NW_017857283.1	3092770	3098343	-	LOC109428432	XM_019704190.1	mRNA	histone deacetylase 6%2C transcript variant X3	0.520279	0.0186891	0.717701
NW_017856146.1	4021163	4103759	+	LOC109430218	XM_019706306.1	mRNA	aminopeptidase N-like%2C transcript variant X7	0.520301	0.0186831	0.717701
NW_017856182.1	2017505	2019021	+	LOC109403045	XM_019675782.1	mRNA	geranylgeranyl transferase type-2 subunit beta-like%2C transcript variant X2	0.52025	0.0186969	0.717701
NW_017857853.1	3245325	3256635	-	LOC109403663	XM_019676484.1	mRNA	uncharacterized LOC109403663%2C transcript variant X2	0.519969	0.018772	0.720031
NW_017857222.1	441873	451526	+	LOC109425654	XM_019700903.1	mRNA	major royal jelly protein 5	0.519828	0.0188099	0.720936
NW_017856243.1	6783438	7047202	+	LOC109408491	XM_019681827.1	mRNA	furin-like protease 2	0.519512	0.018895	0.723645
NW_017856913.1	671158	755316	+	LOC109417963	XM_019692108.1	mRNA	sphingosine kinase 2%2C transcript variant X2	0.519397	0.0189259	0.724277
NW_017856460.1	804688	817277	+	LOC109414063	XM_019687795.1	mRNA	phosphoribosyl pyrophosphate synthase-associated protein 2%2C transcript variant X1	0.519212	0.0189758	0.724528
NW_017857100.1	5136396	5141672	+	LOC109424086	XM_019699175.1	mRNA	B-cell lymphoma 6 protein	0.519301	0.0189517	0.724528
NW_017856258.1	527703	601441	+	LOC109408897	XM_019682264.1	mRNA	potassium voltage-gated channel subfamily H member 8%2C transcript variant X3	0.519234	0.0189698	0.724528
NW_017857831.1	2034872	2040690	+	LOC109403402	XM_019676227.2	mRNA	uncharacterized LOC109403402%2C transcript variant X2	0.518999	0.0190336	0.725634
NW_017856312.1	3624396	3640985	-	LOC109410231	XM_020076554.1	mRNA	phosphatidylinositol 3-kinase 2%2C transcript variant X3	0.519026	0.0190262	0.725634
NW_017857093.1	6415725	6417247	-	LOC109423786	XM_019698807.1	mRNA	congested-like trachea protein%2C transcript variant X2	0.518809	0.0190851	0.727044
NW_017856912.1	19245279	19256785	-	LOC109417836	XM_019692010.1	mRNA	transmembrane protein 135-like%2C transcript variant X3	0.518733	0.0191059	0.727283
NW_017856558.1	1850899	1851772	+	LOC109415899	XM_019689850.1	mRNA	UPF0488 protein CG14286-like%2C transcript variant X2	0.518164	0.019261	0.732316
NW_017857007.1	12202434	12219374	-	LOC109420735	XM_019695210.1	mRNA	zinc finger protein 28-like%2C transcript variant X2	0.518135	0.019269	0.732316
NW_017857607.1	6003	69708	+	LOC109398551	XM_019670934.1	mRNA	protein pelota;start_range=.,6003	0.518088	0.0192818	0.732316
NW_017857065.1	10499883	10501256	-	LOC109422740	XR_002133083.1	ncRNA	uncharacterized LOC109422740%2C transcript variant X2	0.517849	0.0193474	0.73425
NW_017856504.1	1459007	1460060	-	LOC109415267	XR_002131348.1	ncRNA	uncharacterized LOC109415267	0.517626	0.0194087	0.736022
NW_017857433.1	1826507	1827542	+	LOC109432572	XR_002135434.1	ncRNA	uncharacterized LOC109432572	0.517413	0.0194675	0.736026
NW_017857659.1	4694093	4711554	-	LOC109399590	XM_019672071.1	mRNA	sorting nexin lst-4	0.517446	0.0194583	0.736026
NW_017857663.1	787456	795700	-	LOC109399803	XM_019672299.1	mRNA	uncharacterized LOC109399803%2C transcript variant X2	0.517519	0.0194381	0.736026
NW_017856248.1	2650275	2652786	+	LOC109408552	XM_019681877.1	mRNA	stomatin-like protein 2%2C mitochondrial	0.517497	0.0194444	0.736026
NW_017856074.1	99543	100252	+	LOC109416990	XM_019691108.1	mRNA	endochitinase EP3	0.51726	0.0195097	0.737069
NW_017857027.1	1315741	1316943	-	LOC109420955	XM_019695428.1	mRNA	uncharacterized LOC109420955	0.517097	0.019555	0.737667
NW_017857529.1	48083	99026	-	LOC109397569	XM_019669866.2	mRNA	polyhomeotic-proximal chromatin protein-like%2C transcript variant X2	0.517129	0.019546	0.737667
NW_017856188.1	953827	1017765	+	LOC109403435	XM_019676304.1	mRNA	insulin-like growth factor 2 mRNA-binding protein 1%2C transcript variant X7	0.516792	0.0196396	0.740304
NW_017857223.1	1777207	1778620	-	LOC109425749	XM_019701071.1	mRNA	uncharacterized LOC109425749	0.516579	0.0196987	0.740863
NW_017857555.1	6199042	6208091	-	LOC109398110	XR_002127234.1	ncRNA	uncharacterized LOC109398110	0.516624	0.0196862	0.740863
NW_017857616.1	2620710	2631981	-	LOC109398872	XM_019671319.1	mRNA	dephospho-CoA kinase domain-containing protein-like%2C transcript variant X2	0.516666	0.0196747	0.740863
NW_017856220.1	5081528	5082207	+	LOC109407773	XM_019680949.1	mRNA	bladder cancer-associated protein-like	0.516314	0.0197727	0.743089
NW_017857080.1	2064060	2103650	+	LOC109423205	XM_019698127.1	mRNA	nucleolysin TIAR-like%2C transcript variant X8	0.516182	0.0198097	0.743923
NW_017856992.1	4498460	4513195	+	LOC109420246	XM_019694583.1	mRNA	geranylgeranyl pyrophosphate synthase	0.51597	0.0198689	0.744793
NW_017857797.1	729337	729662	+	LOC109402925	XR_002128288.1	ncRNA	uncharacterized LOC109402925	0.516035	0.0198508	0.744793
NW_017856262.1	454645	467196	-	LOC109408999	XM_019682405.1	mRNA	uncharacterized LOC109408999	0.51594	0.0198774	0.744793
NW_017857697.1	300395	301403	+	LOC109401044	XM_019673524.1	mRNA	histone H3-like	0.515587	0.0199766	0.747955
NW_017858006.1	1754824	1757202	+	LOC109405729	XM_019678802.1	mRNA	putative gustatory receptor 28b	0.515437	0.0200192	0.748989
NW_017857359.1	713348	770953	+	LOC109430622	XM_019706705.1	mRNA	folliculin-interacting protein 2-like%2C transcript variant X2	0.515337	0.0200473	0.749481
NW_017856117.1	1663542	1718400	-	LOC109424484	XM_019699681.1	mRNA	ralBP1-associated Eps domain-containing protein 1-like%2C transcript variant X6	0.515142	0.0201025	0.750428
NW_017856300.1	355799	357439	-	LOC109409666	XM_019683142.1	mRNA	ras-related GTP-binding protein C	0.515174	0.0200933	0.750428
NW_017856091.1	5450973	5452211	-	LOC109420846	XM_019695321.2	mRNA	histone H1	0.514889	0.0201741	0.752543
NW_017856336.1	1458960	1462043	-	LOC109411110	XM_019684562.1	mRNA	CWF19-like protein 1 homolog	0.514776	0.0202064	0.753187
NW_017856551.1	280312	304379	+	LOC109415738	XM_019689667.1	mRNA	sestrin homolog%2C transcript variant X2	0.514476	0.0202918	0.754975
NW_017856054.1	26051	30854	-	LOC109414439	XM_019688260.1	mRNA	uncharacterized LOC109414439	0.514449	0.0202995	0.754975
NW_017857670.1	4580241	4580586	+	LOC109400066	XR_002127655.1	ncRNA	uncharacterized LOC109400066	0.514472	0.0202928	0.754975
NW_017857026.1	1230669	1251343	-	LOC109420933	XM_019695408.1	mRNA	prohibitin-2%2C transcript variant X1	0.514318	0.020337	0.755811
NW_017856472.1	2757035	2803283	+	LOC109414477	XM_019688323.1	mRNA	alpha-1%2C3-mannosyl-glycoprotein 4-beta-N-acetylglucosaminyltransferase A-like%2C transcript variant X2	0.514196	0.0203719	0.756546
NW_017856327.1	189116	197140	+	LOC109410618	XM_019684140.1	mRNA	probable transaldolase	0.513977	0.0204345	0.757194
NW_017856651.1	463408	464839	+	LOC109416863	XR_002131738.1	ncRNA	uncharacterized LOC109416863	0.514066	0.020409	0.757194
NW_017856230.1	159715	216810	-	LOC109408161	XM_019681398.1	mRNA	ran-binding protein 9-like%2C transcript variant X2	0.51398	0.0204338	0.757194
NW_017856432.1	2004861	2007279	+	LOC109413610	XM_019687312.1	mRNA	WD repeat-containing protein CG11141	0.513873	0.0204643	0.757451
NW_017857318.1	8783503	8799006	-	LOC109429626	XM_019705624.2	mRNA	nuclear hormone receptor FTZ-F1 beta%2C transcript variant X3	0.513848	0.0204717	0.757451
NW_017856401.1	1250433	1266627	+	LOC109412856	XM_019686477.1	mRNA	uncharacterized LOC109412856%2C transcript variant X2	0.513536	0.0205613	0.759649
NW_017857688.1	1555726	1562425	-	LOC109400870	XM_019673356.1	mRNA	double-strand break repair protein MRE11%2C transcript variant X2	0.513569	0.0205519	0.759649
NW_017857087.1	654785	665499	+	LOC109423547	XM_019698534.1	mRNA	N(G)%2CN(G)-dimethylarginine dimethylaminohydrolase 1%2C transcript variant X1	0.513377	0.0206073	0.760789
NW_017856987.1	91834	112614	+	LOC109420004	XM_019694292.1	mRNA	uncharacterized LOC109420004	0.513063	0.0206981	0.763578
NW_017856347.1	575782	577041	-	LOC109411479	XR_002130423.1	ncRNA	uncharacterized LOC109411479	0.512925	0.0207382	0.763817
NW_017856053.1	1922814	1925006	+	LOC109414105	XM_019687856.1	mRNA	lamin Dm0-like	0.512868	0.0207548	0.763817
NW_017857250.1	3112392	3153999	+	LOC109427255	XM_019702784.1	mRNA	E3 ubiquitin-protein ligase RFWD2%2C transcript variant X3	0.51292	0.0207395	0.763817
NW_017857361.1	226262	235739	-	LOC109430672	XM_019706753.1	mRNA	GPI ethanolamine phosphate transferase 2-like	0.512779	0.0207806	0.763817
NW_017856037.1	210396	234456	-	LOC109405631	XM_019678798.1	mRNA	fumarate hydratase%2C mitochondrial%2C transcript variant X2	0.512795	0.0207759	0.763817
NW_017856042.1	4678741	4679869	+	LOC109409244	XR_002129938.1	ncRNA	uncharacterized LOC109409244	0.512717	0.0207986	0.763857
NW_017857413.1	2317798	2319534	-	LOC109431924	XM_019708230.1	mRNA	serine/threonine-protein phosphatase Pgam5%2C mitochondrial%2C transcript variant X2	0.512671	0.0208121	0.763857
NW_017857100.1	5230593	5232583	+	LOC109424092	XM_019699183.1	mRNA	zinc finger protein with KRAB and SCAN domains 5	0.512605	0.0208312	0.763998
NW_017856318.1	4716718	4718168	+	LOC109410445	XM_019684001.1	mRNA	leucine-rich repeat protein 1	0.512124	0.0209717	0.767469
NW_017857089.1	1412613	1478355	-	LOC109423587	XM_019698570.1	mRNA	elongation of very long chain fatty acids protein AAEL008004%2C transcript variant X2	0.511968	0.0210175	0.767469
NW_017857289.1	240624	246087	+	LOC109428801	XM_019704655.1	mRNA	uncharacterized LOC109428801	0.511982	0.0210132	0.767469
NW_017857555.1	6633135	6633764	-	LOC109397967	XR_002127197.1	ncRNA	uncharacterized LOC109397967	0.512028	0.021	0.767469
NW_017857555.1	6649697	6650326	+	LOC109397968	XR_002127198.1	ncRNA	uncharacterized LOC109397968	0.512028	0.021	0.767469
NW_017857831.1	1683156	1699342	-	LOC109403404	XM_019676230.1	mRNA	tryptase-like%2C transcript variant X3	0.512198	0.02095	0.767469
NW_017856987.1	88042	89884	-	LOC109419999	XM_019694288.1	mRNA	uncharacterized LOC109419999	0.511647	0.0211117	0.769688
NW_017857100.1	5305339	5318008	+	LOC109424093	XM_019699184.1	mRNA	zinc finger protein 8%2C transcript variant X1	0.511605	0.0211243	0.769688
NW_017857237.1	870258	871828	-	LOC109426515	XM_019702046.1	mRNA	quinone oxidoreductase-like protein 2	0.511685	0.0211005	0.769688
NW_017857321.1	971422	973903	+	LOC109429887	XM_019705879.1	mRNA	uncharacterized LOC109429887	0.511044	0.02129	0.775163
NW_017856586.1	286597	369464	-	LOC109416350	XM_019690379.1	mRNA	glutamyl aminopeptidase-like%2C transcript variant X2	0.510918	0.0213274	0.775405
NW_017857501.1	947907	1008645	+	LOC109397277	XM_019669595.1	mRNA	spastin-like%2C transcript variant X2	0.510917	0.0213275	0.775405
NW_017856336.1	3160622	3193943	-	LOC109411140	XM_019684600.1	mRNA	probable Ufm1-specific protease 1%2C transcript variant X4	0.510765	0.0213727	0.775487
NW_017857050.1	1929286	1939442	-	LOC109421755	XR_002132827.1	ncRNA	uncharacterized LOC109421755	0.510754	0.0213761	0.775487
NW_017858149.1	200227	210684	+	LOC109406595	XM_019679688.1	mRNA	uncharacterized LOC109406595	0.510819	0.0213567	0.775487
NW_017858145.1	638518	644877	+	LOC109406524	XM_019679617.1	mRNA	cell division cycle protein 20 homolog	0.510558	0.0214344	0.777038
NW_017857393.1	2447279	2604692	-	LOC109431563	XM_019707792.2	mRNA	protein TIS11%2C transcript variant X2	0.510419	0.0214758	0.777418
NW_017856211.1	4240446	4246138	-	LOC109407599	XM_019680707.1	mRNA	zinc finger protein 667-like	0.510461	0.0214634	0.777418
NW_017856482.1	2552047	2553583	-	LOC109414840	XM_019688685.1	mRNA	SET and MYND domain-containing protein 4%2C transcript variant X2	0.510052	0.0215857	0.777485
NW_017856912.1	1977652	1978540	-	LOC109417550	XM_019691626.1	mRNA	uncharacterized LOC109417550	0.510226	0.0215335	0.777485
NW_017856074.1	81904	82689	-	LOC109416979	XM_019691099.1	mRNA	acidic endochitinase SP2	0.510051	0.0215861	0.777485
NW_017856028.1	189883	404748	+	LOC109622969	XM_020077416.1	mRNA	myb-like protein A%2C transcript variant X2	0.510285	0.021516	0.777485
NW_017857228.1	223104	276433	-	LOC109426148	XM_019701579.1	mRNA	1-acyl-sn-glycerol-3-phosphate acyltransferase alpha-like	0.510284	0.0215162	0.777485
NW_017857476.1	2679785	2719798	-	LOC109433114	XM_019709508.1	mRNA	G1/S-specific cyclin-E-like%2C transcript variant X1	0.510185	0.0215458	0.777485
NW_017856258.1	1132525	1142954	-	LOC109408906	XM_019682289.1	mRNA	uncharacterized LOC109408906	0.510121	0.0215651	0.777485
NW_017856331.1	1436813	1437642	+	LOC109410893	XM_019684403.1	mRNA	mitotic spindle assembly checkpoint protein MAD2B	0.509999	0.0216016	0.777487
NW_017856345.1	283430	296179	-	LOC109411429	XM_019684943.1	mRNA	glutamic acid-rich protein	0.509587	0.0217255	0.778043
NW_017856472.1	2930660	2942820	+	LOC109414482	XM_019688326.1	mRNA	ubiquitin carboxyl-terminal hydrolase 38-like%2C transcript variant X2	0.509754	0.021675	0.778043
NW_017856053.1	793968	799347	+	LOC109414363	XM_019688178.1	mRNA	trans-1%2C2-dihydrobenzene-1%2C2-diol dehydrogenase-like	0.50979	0.0216643	0.778043
NW_017856966.1	4888520	4906904	-	LOC109622833	XM_020077278.1	mRNA	importin subunit alpha-like	0.509655	0.0217048	0.778043
NW_017857661.1	1016325	1353574	+	LOC109399736	XM_019672254.1	mRNA	uncharacterized protein DDB_G0283357-like%2C transcript variant X2	0.509587	0.0217255	0.778043
NW_017857663.1	787456	795700	-	LOC109399803	XM_019672298.1	mRNA	uncharacterized LOC109399803%2C transcript variant X1	0.50976	0.0216733	0.778043
NW_017856300.1	2081775	2083097	-	LOC109409790	XM_019683294.1	mRNA	microtubule-associated protein RP/EB family member 1	0.5096	0.0217215	0.778043
NW_017856318.1	2896824	2909747	+	LOC109410407	XM_019683957.1	mRNA	dihydroxyacetone phosphate acyltransferase-like	0.508913	0.021929	0.780675
NW_017856987.1	79054	91643	-	LOC109420002	XM_019694290.1	mRNA	endonuclease G%2C mitochondrial	0.50889	0.0219362	0.780675
NW_017857007.1	6061958	6062669	-	LOC109420588	XR_002132599.1	ncRNA	uncharacterized LOC109420588	0.509242	0.0218294	0.780675
NW_017857060.1	8950267	8980344	+	LOC109422214	XM_019696852.1	mRNA	uncharacterized serine-rich protein C215.13-like	0.508881	0.0219389	0.780675
NW_017856089.1	1229095	1229676	+	LOC109419912	XR_002132459.1	ncRNA	uncharacterized LOC109419912	0.508944	0.0219198	0.780675
NW_017857289.1	2342448	2376660	+	LOC109428780	XM_019704625.1	mRNA	nardilysin%2C transcript variant X1	0.508935	0.0219226	0.780675
NW_017857529.1	151973	153072	+	LOC109397563	XM_019669862.1	mRNA	RIP-like protein	0.508959	0.0219152	0.780675
NW_017857653.1	2140583	2141576	-	LOC109399271	XM_019671709.1	mRNA	protein lin-37 homolog	0.50907	0.0218814	0.780675
NW_017857752.1	284510	299498	+	LOC109401937	XM_019674567.1	mRNA	uncharacterized LOC109401937	0.509152	0.0218568	0.780675
NW_017857367.1	7422890	7514764	-	LOC109430880	XM_019706967.1	mRNA	transcription factor CP2-like%2C transcript variant X2	0.508804	0.0219623	0.780954
NW_017856428.1	1197258	1220942	-	LOC109413486	XM_019687168.1	mRNA	uncharacterized LOC109413486%2C transcript variant X2	0.508686	0.0219981	0.781118
NW_017856494.1	338820	378542	+	LOC109415061	XM_019688917.1	mRNA	alpha-tocopherol transfer protein-like%2C transcript variant X2	0.508711	0.0219906	0.781118
NW_017856966.1	129937	176067	+	LOC109621236	XM_020077251.1	mRNA	mediator of RNA polymerase II transcription subunit 25-like%2C transcript variant X2	0.508579	0.0220306	0.781722
NW_017856996.1	3777399	3779367	+	LOC109420312	XM_019694640.1	mRNA	uncharacterized LOC109420312	0.50846	0.0220668	0.781901
NW_017857089.1	1038332	1126842	-	LOC109423586	XM_019698566.1	mRNA	elongation of very long chain fatty acids protein AAEL008004%2C transcript variant X2	0.508484	0.0220598	0.781901
NW_017856704.1	113619	124734	+	LOC109417126	XM_019691250.1	mRNA	endonuclease III-like protein 1%2C transcript variant X2	0.508222	0.0221396	0.782998
NW_017857853.1	1533718	1543331	+	LOC109403667	XM_019676493.1	mRNA	microtubule-associated protein futsch%2C transcript variant X3	0.508284	0.0221209	0.782998
NW_017856313.1	209730	372877	+	LOC109410267	XM_019683805.1	mRNA	tyrosine-protein kinase receptor torso-like%2C transcript variant X2	0.508206	0.0221446	0.782998
NW_017857955.1	651058	652444	+	LOC109405267	XM_019678300.1	mRNA	box C/D snoRNA protein 1	0.507218	0.0224484	0.793183
NW_017857047.1	3967590	3996523	-	LOC109421644	XM_019696161.1	mRNA	uncharacterized LOC109421644%2C transcript variant X5	0.507107	0.0224826	0.793273
NW_017857083.1	2572918	2605263	+	LOC109423324	XM_019698260.1	mRNA	transcription factor HIVEP3%2C transcript variant X7	0.507112	0.0224812	0.793273
NW_017856043.1	777700	784775	-	LOC109622495	XM_020076850.1	mRNA	uncharacterized LOC109622495	0.507015	0.0225111	0.793721
NW_017857065.1	10113498	10203610	-	LOC109422732	XM_019697606.1	mRNA	ubiquitin carboxyl-terminal hydrolase 32-like%2C transcript variant X8	0.506843	0.0225644	0.795044
NW_017857084.1	957033	994083	+	LOC109423411	XM_019698394.1	mRNA	UMP-CMP kinase-like%2C transcript variant X1	0.506521	0.0226646	0.798014
NW_017857509.1	28360	33450	+	LOC109397449	XR_002127062.1	ncRNA	uncharacterized LOC109397449%2C transcript variant X2	0.505937	0.0228471	0.802841
NW_017857691.1	650660	651835	-	LOC109400930	XM_019673419.1	mRNA	uncharacterized LOC109400930%2C transcript variant X1	0.506015	0.0228229	0.802841
NW_017856167.1	59026	70228	+	LOC109401270	XM_019673790.1	mRNA	phospholipid scramblase 1-like%2C transcript variant X5	0.505929	0.0228497	0.802841
NW_017856528.1	1253251	1254805	-	LOC109622685	XM_020077108.1	mRNA	ferrochelatase%2C mitochondrial-like%2C transcript variant X2	0.505693	0.0229238	0.804883
NW_017856449.1	86563	86910	+	LOC109413872	XR_002130970.1	ncRNA	uncharacterized LOC109413872	0.505445	0.0230019	0.80706
NW_017857224.1	7948180	7990037	+	LOC109426028	XM_019701460.1	mRNA	zinc finger and BTB domain-containing protein 17%2C transcript variant X1	0.505374	0.0230244	0.807284
NW_017857706.1	2559998	2673135	+	LOC109401247	XM_020075765.1	mRNA	plexin domain-containing protein 2%2C transcript variant X2	0.505309	0.0230448	0.807436
NW_017857777.1	2667109	2676539	+	LOC109402451	XM_019675139.1	mRNA	N(G)%2CN(G)-dimethylarginine dimethylaminohydrolase 1-like	0.50524	0.0230664	0.80763
NW_017857382.1	1013599	1066143	+	LOC109431240	XM_019707461.1	mRNA	F-box only protein 25-like%2C transcript variant X3	0.505165	0.0230902	0.8079
NW_017857712.1	4347894	4350340	-	LOC109401411	XM_019673963.1	mRNA	uncharacterized LOC109401411	0.504989	0.0231459	0.809285
NW_017856146.1	4563856	4574015	-	LOC109430360	XM_019706422.1	mRNA	eukaryotic translation initiation factor 4E type 2	0.504901	0.0231738	0.809518
NW_017857590.1	542984	543592	-	LOC109398363	XR_002127337.1	ncRNA	uncharacterized LOC109398363%2C transcript variant X3	0.504816	0.0232009	0.809518
NW_017856294.1	811199	811848	+	LOC109409547	XR_002130010.1	ncRNA	uncharacterized LOC109409547	0.504859	0.0231872	0.809518
NW_017856074.1	17269	17909	-	LOC109416950	XM_019691067.1	mRNA	endochitinase At2g43620-like	0.504694	0.0232395	0.810301
NW_017856928.1	2176208	2177631	-	LOC109418626	XM_019692839.1	mRNA	box C/D snoRNA protein 1-like	0.504539	0.0232889	0.810871
NW_017857819.1	413822	455380	+	LOC109403054	XM_019675789.1	mRNA	Usher syndrome type-1G protein homolog%2C transcript variant X5	0.504528	0.0232925	0.810871
NW_017856205.1	2405406	2407387	+	LOC109407277	XR_002129584.1	ncRNA	uncharacterized LOC109407277%2C transcript variant X4	0.50449	0.0233043	0.810871
NW_017857100.1	6694965	6711743	-	LOC109424110	XM_019699211.1	mRNA	protein FAM160B1-like	0.504076	0.0234365	0.814905
NW_017857831.1	1552052	1668144	-	LOC109403390	XM_019676209.1	mRNA	protein split ends-like%2C transcript variant X4	0.503914	0.0234884	0.816145
NW_017856377.1	1054507	1065240	+	LOC109412100	XM_019685740.1	mRNA	putative OPA3-like protein CG13603%2C transcript variant X1	0.503714	0.0235527	0.816913
NW_017856997.1	3927027	3928516	-	LOC109420430	XR_002132577.1	ncRNA	uncharacterized LOC109420430%2C transcript variant X2	0.503655	0.0235715	0.816913
NW_017858191.1	529942	531282	+	LOC109406746	XM_019679795.2	mRNA	uncharacterized LOC109406746%2C transcript variant X1	0.503643	0.0235756	0.816913
NW_017856208.1	2401442	2402405	-	LOC109407416	XM_019680441.1	mRNA	thymidylate kinase	0.503729	0.0235479	0.816913
NW_017856043.1	4318280	4319895	-	LOC109622551	XM_020076945.1	mRNA	uncharacterized LOC109622551	0.503537	0.0236094	0.81752
NW_017856661.1	143803	145442	-	LOC109416936	XM_019691049.1	mRNA	UPF0046 protein C25E10.12-like	0.503233	0.0237075	0.817565
NW_017857060.1	11860222	11862006	+	LOC109422421	XM_019697217.1	mRNA	UDP-glucuronosyltransferase	0.503301	0.0236855	0.817565
NW_017857390.1	565101	629598	+	LOC109431408	XM_019707625.1	mRNA	putative aminopeptidase W07G4.4	0.50323	0.0237084	0.817565
NW_017857706.1	4595331	4597747	-	LOC109401284	XM_019673776.1	mRNA	WD repeat-containing protein CG11141	0.503315	0.0236811	0.817565
NW_017858087.1	94147	95532	-	LOC109406235	XM_019679291.1	mRNA	BTB/POZ domain-containing protein 6	0.50326	0.0236988	0.817565
NW_017856171.1	802143	803409	-	LOC109621954	XM_020076155.1	mRNA	probable ribosome production factor 1	0.503233	0.0237075	0.817565
NW_017857130.1	233190	233586	+	LOC109424741	XR_002133592.1	ncRNA	uncharacterized LOC109424741	0.502915	0.0238103	0.81883
NW_017857268.1	2118084	2119942	-	LOC109427765	XM_019703359.1	mRNA	nucleoporin NUP53	0.502952	0.0237983	0.81883
NW_017857311.1	4482372	4486104	-	LOC109429435	XR_002134740.1	ncRNA	uncharacterized LOC109429435	0.503006	0.023781	0.81883
NW_017857418.1	2514080	2515098	+	LOC109432010	XM_019708313.1	mRNA	gametocyte-specific factor 1 homolog	0.50297	0.0237925	0.81883
NW_017856939.1	252397	397767	-	LOC109419131	XM_019693352.1	mRNA	dystrobrevin beta%2C transcript variant X3	0.502773	0.0238565	0.819607
NW_017858001.1	1261076	1283529	+	LOC109405693	XM_019678753.1	mRNA	vacuolar fusion protein MON1 homolog A-like	0.502745	0.0238656	0.819607
NW_017856348.1	1802174	1804544	+	LOC109411504	XM_019685040.1	mRNA	protein farnesyltransferase subunit beta-like	0.502413	0.0239734	0.822749
NW_017856338.1	157636	171976	+	LOC109411198	XM_019684692.1	mRNA	uncharacterized LOC109411198	0.502229	0.0240333	0.823607
NW_017857305.1	869588	882208	-	LOC109428862	XM_019704698.1	mRNA	glutamic acid-rich protein-like	0.502274	0.0240188	0.823607
NW_017856286.1	699525	717712	+	LOC109409258	XM_019682675.1	mRNA	fructose-1%2C6-bisphosphatase 1%2C transcript variant X2	0.502185	0.0240476	0.823607
NW_017856052.1	1654326	1655818	+	LOC109413836	XM_020077215.1	mRNA	uncharacterized LOC109413836	0.50203	0.0240983	0.824217
NW_017857700.1	9821	24574	+	LOC109401083	XM_019673562.1	mRNA	adenosine monophosphate-protein transferase FICD homolog	0.50204	0.0240953	0.824217
NW_017856336.1	3703925	3742641	+	LOC109411157	XM_019684633.1	mRNA	kinesin light chain-like%2C transcript variant X2	0.501727	0.0241977	0.82649
NW_017856161.1	1549200	1550451	+	LOC109621830	XM_020076002.1	mRNA	zinc finger protein 891-like	0.501751	0.0241896	0.82649
NW_017857745.1	1190073	1191189	+	LOC109401749	XR_002128039.1	ncRNA	uncharacterized LOC109401749	0.50165	0.024223	0.826793
NW_017857165.1	141227	142328	-	LOC109425016	XR_002133673.1	ncRNA	uncharacterized LOC109425016	0.501303	0.024337	0.830119
NW_017857060.1	3123375	3125872	-	LOC109422293	XM_019696964.1	mRNA	H/ACA ribonucleoprotein complex non-core subunit NAF1-like	0.501088	0.0244081	0.830853
NW_017857247.1	12164999	12166319	-	LOC109427120	XM_019702686.1	mRNA	uncharacterized LOC109427120	0.501135	0.0243926	0.830853
NW_017857684.1	1857336	1858013	+	LOC109400643	XR_002127795.1	ncRNA	uncharacterized LOC109400643%2C transcript variant X1	0.501151	0.0243873	0.830853
NW_017857075.1	833766	851998	+	LOC109422943	XM_019697838.1	mRNA	pterin-4-alpha-carbinolamine dehydratase	0.500953	0.0244525	0.831381
NW_017857297.1	10563	11566	-	LOC109428835	XR_002134590.1	ncRNA	uncharacterized LOC109428835	0.500941	0.0244568	0.831381
NW_017856612.1	551577	585641	-	LOC109416591	XM_019690663.1	mRNA	brain tumor protein-like%2C transcript variant X3	0.500849	0.0244872	0.831852
NW_017857065.1	8026080	8068412	-	LOC109422537	XM_019697340.1	mRNA	acrosin-like	0.500658	0.0245504	0.831878
NW_017857120.1	57920	63980	-	LOC109424388	XM_019699476.1	mRNA	H/ACA ribonucleoprotein complex non-core subunit NAF1%2C transcript variant X2	0.500677	0.0245441	0.831878
NW_017857272.1	2925868	2969566	-	LOC109427871	XM_019703455.1	mRNA	uncharacterized LOC109427871%2C transcript variant X2	0.500647	0.0245542	0.831878
NW_017857479.1	1455054	1479902	-	LOC109433242	XM_019709651.1	mRNA	cytochrome P450 9e2%2C transcript variant X1	0.500676	0.0245443	0.831878
NW_017856100.1	880638	906727	-	LOC109421734	XM_019696275.1	mRNA	FAD synthase%2C transcript variant X2	0.500528	0.0245934	0.832644
NW_017856532.1	233744	239035	-	LOC109415464	XR_002131396.1	ncRNA	uncharacterized LOC109415464%2C transcript variant X2	0.500404	0.0246349	0.833309
NW_017856286.1	5199526	5220058	-	LOC109409315	XM_019682761.1	mRNA	aspartate aminotransferase%2C mitochondrial	0.50037	0.0246462	0.833309
NW_017857084.1	950576	951466	-	LOC109423410	XR_002133271.1	ncRNA	uncharacterized LOC109423410	0.499921	0.0247961	0.837182
NW_017857382.1	261252	266098	+	LOC109431232	XM_019707446.1	mRNA	histone H1	0.499936	0.024791	0.837182
NW_017857782.1	2126892	2142063	+	LOC109402649	XM_019675353.1	mRNA	uncharacterized LOC109402649	0.499877	0.0248108	0.837182
NW_017856990.1	568863	569337	-	LOC109420116	XM_019694426.1	mRNA	histone H2B-like	0.499768	0.0248473	0.837287
NW_017857823.1	2030188	2045876	-	LOC109403232	XM_019676014.1	mRNA	2-acylglycerol O-acyltransferase 2-A-like%2C transcript variant X4	0.499779	0.0248436	0.837287
NW_017857931.1	1498165	1499558	-	LOC109404955	XM_019677912.1	mRNA	uncharacterized LOC109404955	0.499591	0.0249066	0.838161
NW_017856305.1	5262087	5296980	+	LOC109410025	XM_019683565.1	mRNA	protein yellow%2C transcript variant X1	0.49961	0.0249003	0.838161
NW_017857966.1	525760	527051	-	LOC109405346	XM_019678400.1	mRNA	max-like protein X	0.49945	0.0249539	0.838627
NW_017856292.1	1428416	1429513	+	LOC109409428	XR_002129970.1	ncRNA	uncharacterized LOC109409428%2C transcript variant X1	0.499456	0.024952	0.838627
NW_017857068.1	1781058	1782228	-	LOC109422823	XM_019697714.1	mRNA	uncharacterized LOC109422823%2C transcript variant X1	0.499111	0.0250682	0.841907
NW_017857314.1	457613	478076	-	LOC109429461	XM_019705412.1	mRNA	transcription initiation factor IIB%2C transcript variant X2	0.499003	0.0251044	0.842399
NW_017856259.1	1928052	1929609	-	LOC109408949	XM_019682348.1	mRNA	origin recognition complex subunit 5-like	0.498968	0.0251164	0.842399
NW_017856542.1	1150590	1153584	-	LOC109415633	XM_019689540.1	mRNA	uncharacterized LOC109415633%2C transcript variant X2	0.498732	0.0251961	0.843142
NW_017857237.1	2373852	2607818	+	LOC109426530	XM_019702068.1	mRNA	protein cortex%2C transcript variant X3	0.498654	0.0252226	0.843142
NW_017857311.1	4475606	4476809	+	LOC109429433	XM_019705388.1	mRNA	uncharacterized LOC109429433%2C transcript variant X1	0.498671	0.0252169	0.843142
NW_017857644.1	41960	42786	-	LOC109399045	XM_019671478.1	mRNA	uncharacterized LOC109399045	0.498706	0.0252051	0.843142
NW_017857926.1	1357454	1358353	-	LOC109404864	XR_002128786.1	ncRNA	uncharacterized LOC109404864	0.498688	0.0252111	0.843142
NW_017857418.1	1194208	1195967	+	LOC109432000	XM_019708303.1	mRNA	zinc finger protein 572	0.498536	0.0252627	0.843922
NW_017857318.1	11043872	11045679	-	LOC109429679	XM_019705686.1	mRNA	putative uncharacterized zinc finger protein 814	0.498353	0.025325	0.844973
NW_017857870.1	822710	903042	-	LOC109403799	XM_019676699.1	mRNA	growth hormone secretagogue receptor type 1-like	0.498325	0.0253344	0.844973
NW_017856040.1	202566	203913	+	LOC109407386	XM_019680393.1	mRNA	hsp70-binding protein 1-like%2C transcript variant X1	0.498295	0.0253446	0.844973
NW_017856122.1	2652483	2677035	+	LOC109425895	XM_019701280.1	mRNA	guanylate kinase-like%2C transcript variant X2	0.49817	0.025387	0.845824
NW_017858264.1	237832	286434	-	LOC109406925	XM_019679927.1	mRNA	ceramide kinase%2C transcript variant X2	0.497798	0.0255142	0.849497
NW_017856912.1	3107125	3132348	-	LOC109622776	XM_020077208.1	mRNA	protein mothers against dpp-like	0.497606	0.0255799	0.850956
NW_017857532.1	314886	315546	+	LOC109397602	XR_002127111.1	ncRNA	uncharacterized LOC109397602	0.497571	0.0255919	0.850956
NW_017856463.1	524483	526010	+	LOC109414128	XM_019687883.1	mRNA	probable RNA methyltransferase CG1239	0.497343	0.0256704	0.85131
NW_017856089.1	2993543	2995402	-	LOC109419571	XM_019693788.2	mRNA	abscission/NoCut checkpoint regulator	0.497351	0.0256674	0.85131
NW_017857767.1	185700	202850	-	LOC109402161	XM_019674789.1	mRNA	uncharacterized LOC109402161	0.497381	0.025657	0.85131
NW_017856228.1	1064899	1067168	-	LOC109407926	XM_019681120.1	mRNA	transmembrane protein 209-like%2C transcript variant X1	0.497416	0.0256452	0.85131
NW_017856328.1	206223	207606	-	LOC109410762	XM_019684287.1	mRNA	uncharacterized LOC109410762	0.497093	0.0257562	0.853593
NW_017856388.1	4033446	4034526	+	LOC109412545	XR_002130693.1	ncRNA	uncharacterized LOC109412545%2C transcript variant X1	0.496837	0.0258446	0.855395
NW_017857687.1	532740	533349	-	LOC109400799	XM_019673298.1	mRNA	uncharacterized protein CG13380	0.496862	0.0258361	0.855395
NW_017857694.1	423708	426739	-	LOC109400993	XM_019673456.1	mRNA	adenosine monophosphate-protein transferase FICD homolog	0.496772	0.0258672	0.855578
NW_017856584.1	894126	899361	-	LOC109416280	XM_019690312.1	mRNA	zinc finger and BTB domain-containing protein 49	0.49658	0.0259338	0.856595
NW_017856589.1	78485	184725	-	LOC109416403	XM_019690463.1	mRNA	serine-rich adhesin for platelets-like%2C transcript variant X25	0.496583	0.0259325	0.856595
NW_017857280.1	3798237	3798826	+	LOC109428318	XR_002134459.1	ncRNA	uncharacterized LOC109428318%2C transcript variant X1	0.496535	0.0259491	0.856595
NW_017856022.1	10879	12537	+	LOC109416929	XM_019691079.1	mRNA	protein lingerer;start_range=.,10879	0.496286	0.0260356	0.857861
NW_017856936.1	621515	642486	+	LOC109418926	XM_019693141.1	mRNA	isocitrate dehydrogenase [NADP] cytoplasmic-like	0.496228	0.0260558	0.857861
NW_017857318.1	8813967	8815313	+	LOC109429627	XM_019705630.2	mRNA	odorant receptor 63a-like	0.496267	0.0260422	0.857861
NW_017856252.1	1981584	2040289	+	LOC109408674	XM_019682035.1	mRNA	Usher syndrome type-1G protein homolog%2C transcript variant X1	0.496367	0.0260076	0.857861
NW_017857007.1	605756	607137	+	LOC109420629	XM_019694990.1	mRNA	methionine aminopeptidase 1D%2C mitochondrial	0.495953	0.0261518	0.859892
NW_017857739.1	2307810	2381079	+	LOC109401673	XM_019674258.1	mRNA	E3 ubiquitin-protein ligase SH3RF1-like%2C transcript variant X5	0.495979	0.0261425	0.859892
NW_017857416.1	897593	899385	-	LOC109431957	XR_002135324.1	ncRNA	uncharacterized LOC109431957	0.495863	0.0261832	0.860361
NW_017857538.1	961438	962432	-	LOC109397732	XM_019670051.1	mRNA	mitotic spindle assembly checkpoint protein MAD2A-like	0.495768	0.0262161	0.86088
NW_017857502.1	3572925	3589004	-	LOC109397357	XM_019669683.1	mRNA	syntaxin-17-like	0.495706	0.0262381	0.861038
NW_017857475.1	2043689	2056599	-	LOC109433010	XM_019709388.1	mRNA	uncharacterized LOC109433010%2C transcript variant X2	0.495611	0.0262712	0.861115
NW_017857706.1	3053727	3178554	-	LOC109401268	XM_020075773.1	mRNA	uncharacterized LOC109401268%2C transcript variant X5	0.495601	0.0262747	0.861115
NW_017856990.1	797449	802507	-	LOC109420143	XM_019694455.1	mRNA	histone H1-II	0.495498	0.0263107	0.861732
NW_017857411.1	8449	11583	+	LOC109431831	XM_019708096.1	mRNA	RNA polymerase I-specific transcription initiation factor RRN3-like	0.495243	0.0264002	0.864097
NW_017856377.1	2233750	2234295	-	LOC109412217	XR_002130629.1	ncRNA	uncharacterized LOC109412217	0.495139	0.0264369	0.864735
NW_017857120.1	5622567	5800232	+	LOC109424471	XM_019699614.1	mRNA	NAD kinase-like%2C transcript variant X5	0.494877	0.0265292	0.866765
NW_017856151.1	714419	717651	-	LOC109432777	XM_019709143.1	mRNA	protein phosphatase 1B%2C transcript variant X2	0.494767	0.026568	0.866765
NW_017857819.1	331200	337417	-	LOC109403058	XM_019675791.1	mRNA	peroxisomal membrane protein PEX14-like%2C transcript variant X1	0.494856	0.0265367	0.866765
NW_017856039.1	3057758	3058452	-	LOC109423644	XR_002133322.2	ncRNA	uncharacterized LOC109423644	0.494802	0.0265556	0.866765
NW_017856413.1	850385	851573	+	LOC109413067	XM_019686736.1	mRNA	uncharacterized LOC109413067	0.49471	0.0265881	0.866857
NW_017856504.1	1281029	1282928	-	LOC109415200	XM_019689085.1	mRNA	soma ferritin%2C transcript variant X2	0.494197	0.0267699	0.872218
NW_017857233.1	90387	97862	+	LOC109426253	XM_019701720.1	mRNA	UDP-glucuronosyltransferase 2B20	0.494147	0.0267878	0.872237
NW_017857096.1	446574	463982	+	LOC109423885	XM_019698942.1	mRNA	aromatic-L-amino-acid decarboxylase-like%2C transcript variant X2	0.494083	0.0268105	0.872409
NW_017857727.1	1317614	1331138	+	LOC109401485	XM_019674058.1	mRNA	cysteine-rich hydrophobic domain-containing protein 2-like%2C transcript variant X2	0.494032	0.0268285	0.872431
NW_017856310.1	231553	238321	-	LOC109410100	XM_019683636.1	mRNA	borealin-like%2C transcript variant X1	0.49398	0.0268473	0.872476
NW_017857113.1	679658	680805	+	LOC109424317	XR_002133494.1	ncRNA	uncharacterized LOC109424317	0.4939	0.0268756	0.872831
NW_017857255.1	2934580	2935917	-	LOC109427524	XR_002134215.1	ncRNA	uncharacterized LOC109427524	0.493785	0.0269168	0.873604
NW_017856161.1	1511965	1515112	+	LOC109621820	XM_020075979.1	mRNA	zinc finger protein 569-like%2C transcript variant X2	0.493695	0.0269487	0.874074
NW_017856964.1	689107	704685	+	LOC109419568	XM_019693780.1	mRNA	melanization protease 1-like%2C transcript variant X1	0.493449	0.0270369	0.876369
NW_017856531.1	861065	874147	+	LOC109415445	XM_019689318.1	mRNA	TBC1 domain family member 15	0.493317	0.0270842	0.876419
NW_017857103.1	1529107	1529630	-	LOC109424199	XM_019699287.1	mRNA	histidine-rich glycoprotein-like	0.493278	0.0270982	0.876419
NW_017857681.1	5137734	5158436	-	LOC109400497	XM_019673013.2	mRNA	uncharacterized LOC109400497%2C transcript variant X2	0.493276	0.0270988	0.876419
NW_017857767.1	152734	163906	+	LOC109402171	XM_019674802.1	mRNA	proton-associated sugar transporter A	0.49325	0.0271083	0.876419
NW_017857626.1	2352148	2373369	-	LOC109398991	XM_019671439.1	mRNA	chorion peroxidase-like	0.492953	0.027215	0.879303
NW_017856314.1	749033	755960	+	LOC109410345	XM_019683894.1	mRNA	branched-chain-amino-acid aminotransferase%2C cytosolic-like%2C transcript variant X1	0.492479	0.0273858	0.884253
NW_017857969.1	1579386	1581124	-	LOC109405404	XR_002128931.1	ncRNA	uncharacterized LOC109405404	0.492407	0.0274118	0.884525
NW_017857482.1	2489320	2491370	-	LOC109433354	XM_019709779.1	mRNA	putative gustatory receptor 28b	0.492173	0.027497	0.886133
NW_017856230.1	737804	740864	-	LOC109408168	XM_019681408.1	mRNA	CWF19-like protein 1 homolog	0.492191	0.0274903	0.886133
NW_017857840.1	1409983	1410600	-	LOC109403497	XR_002128421.1	ncRNA	uncharacterized LOC109403497	0.491995	0.0275616	0.887647
NW_017857060.1	3142480	3172502	+	LOC109422294	XM_019696965.1	mRNA	mitochondrial 2-oxoglutarate/malate carrier protein-like	0.491641	0.0276906	0.891228
NW_017857007.1	12101107	12111217	+	LOC109420731	XM_019695191.1	mRNA	cytochrome b5	0.491477	0.0277505	0.891465
NW_017857280.1	1009356	1030379	+	LOC109428218	XM_019703916.2	mRNA	tudor domain-containing protein 5-like%2C transcript variant X1	0.491548	0.0277245	0.891465
NW_017857482.1	993402	1034036	-	LOC109433355	XM_019709780.1	mRNA	fructose-bisphosphate aldolase-like%2C transcript variant X1	0.491388	0.0277828	0.891465
NW_017857706.1	4612719	4613886	-	LOC109401315	XM_019673817.1	mRNA	uncharacterized LOC109401315%2C transcript variant X1	0.491378	0.0277867	0.891465
NW_017857727.1	1515270	1577008	-	LOC109401451	XM_019674019.1	mRNA	serine/threonine-protein phosphatase 2B catalytic subunit 3%2C transcript variant X7	0.491468	0.0277535	0.891465
NW_017857425.1	300088	302327	-	LOC109432324	XM_019708663.1	mRNA	glutactin-like	0.491299	0.0278155	0.891818
NW_017856410.1	3433902	3450589	+	LOC109413010	XM_019686683.1	mRNA	zinc finger protein 93	0.491077	0.0278968	0.892177
NW_017857052.1	400259	407813	+	LOC109421844	XM_019696410.1	mRNA	60S ribosomal protein L7a	-0.491032	0.0279135	0.892177
NW_017857324.1	1621521	1623515	+	LOC109430033	XM_019706057.1	mRNA	beclin-1-like protein	0.491106	0.0278863	0.892177
NW_017857382.1	264988	265447	-	LOC109431220	XM_019707432.1	mRNA	histone H2A	0.491026	0.0279155	0.892177
NW_017856300.1	5402367	5403263	-	LOC109409744	XM_019683247.1	mRNA	brachyurin-like	0.491092	0.0278914	0.892177
NW_017856515.1	5647	7293	+	LOC109415359	XR_002131364.1	ncRNA	uncharacterized LOC109415359	0.490964	0.0279384	0.89226
NW_017857923.1	373711	470205	-	LOC109404757	XM_019677694.2	mRNA	carbohydrate sulfotransferase 11%2C transcript variant X4	0.490922	0.0279536	0.89226
NW_017856348.1	1233883	1258526	+	LOC109411495	XM_019685014.1	mRNA	phosphopantothenate--cysteine ligase-like%2C transcript variant X3	0.490753	0.0280162	0.892914
NW_017856044.1	1190052	1209056	+	LOC109410792	XM_019684340.1	mRNA	dual specificity protein phosphatase 12-like%2C transcript variant X3	0.490785	0.0280041	0.892914
NW_017857247.1	5636529	5853258	-	LOC109427072	XM_019702636.1	mRNA	tyrosine-protein phosphatase non-receptor type 9-like%2C transcript variant X3	0.490722	0.0280275	0.892914
NW_017856342.1	526836	527803	+	LOC109411369	XR_002130393.1	ncRNA	uncharacterized LOC109411369	0.490662	0.0280495	0.893047
NW_017857490.1	781512	782869	-	LOC109433637	XR_002135708.1	ncRNA	uncharacterized LOC109433637	0.490583	0.0280787	0.893411
NW_017856428.1	3509904	3517607	+	LOC109413505	XM_019687190.1	mRNA	cleavage and polyadenylation specificity factor subunit 5%2C transcript variant X2	0.49042	0.0281389	0.893919
NW_017856489.1	498932	499730	-	LOC109414966	XR_002131231.1	ncRNA	uncharacterized LOC109414966%2C transcript variant X2	0.490375	0.0281554	0.893919
NW_017857120.1	2662164	2662236	-	109424506	109424506	tRNA	tRNA-Lys	0.490402	0.0281456	0.893919
NW_017858250.1	672140	672907	+	LOC109406877	XR_002129446.1	ncRNA	uncharacterized LOC109406877%2C transcript variant X2	0.490347	0.0281659	0.893919
NW_017856028.1	1344442	1393536	+	LOC109623000	XM_020077456.1	mRNA	putative aminopeptidase W07G4.4	0.490249	0.028202	0.893935
NW_017857966.1	114590	116462	-	LOC109405350	XM_019678405.1	mRNA	kelch-like protein 40b%2C transcript variant X1	0.490288	0.0281878	0.893935
NW_017858008.1	177437	177821	+	LOC109405804	XR_002201906.1	ncRNA	uncharacterized LOC109405804	0.490163	0.028234	0.894386
NW_017857916.1	1849782	1863429	-	LOC109404627	XM_019677542.1	mRNA	malate dehydrogenase%2C cytoplasmic-like	0.490049	0.0282762	0.894704
NW_017856286.1	673810	674931	-	LOC109409260	XM_019682678.1	mRNA	THAP domain-containing protein 3-like	0.49004	0.0282797	0.894704
NW_017857057.1	787319	790058	-	LOC109422129	XM_019696762.1	mRNA	F-box/LRR-repeat protein 4%2C transcript variant X2	0.489917	0.0283254	0.895585
NW_017856485.1	435486	436672	+	LOC109414894	XM_019688738.1	mRNA	TP53-regulated inhibitor of apoptosis 1-like	0.489612	0.0284388	0.898041
NW_017857538.1	3176383	3179366	-	LOC109397726	XM_019670044.1	mRNA	proton-coupled amino acid transporter-like protein CG1139%2C transcript variant X4	0.489656	0.0284223	0.898041
NW_017856117.1	815327	838662	+	LOC109424185	XM_019699280.1	mRNA	cytochrome P450 9e2	0.489342	0.0285393	0.899518
NW_017857729.1	3423872	3426197	+	LOC109401553	XM_019674124.1	mRNA	hexamerin-1.1-like	0.489384	0.028524	0.899518
NW_017856229.1	829769	836438	-	LOC109408103	XM_019681317.1	mRNA	alkaline ceramidase%2C transcript variant X2	0.489435	0.0285047	0.899518
NW_017856140.1	3584570	3843843	+	LOC109427047	XM_019702647.1	mRNA	serine/threonine-protein kinase mig-15-like%2C transcript variant X7	0.489249	0.0285742	0.900051
NW_017856468.1	402201	411239	-	LOC109414301	XM_019688117.1	mRNA	androgen-induced gene 1 protein-like%2C transcript variant X1	0.488921	0.0286973	0.902797
NW_017857080.1	5182427	5512865	-	LOC109423233	XM_019698174.1	mRNA	autophagy-related protein 16-1%2C transcript variant X1	0.488952	0.0286857	0.902797
NW_017856344.1	759259	759711	-	LOC109411418	XR_002130408.1	ncRNA	uncharacterized LOC109411418	0.488285	0.0289368	0.906354
NW_017856344.1	762393	762845	-	LOC109411419	XR_002130409.1	ncRNA	uncharacterized LOC109411419	0.488285	0.0289368	0.906354
NW_017857065.1	3138668	3210408	+	LOC109422619	XM_019697438.1	mRNA	USP6 N-terminal-like protein%2C transcript variant X8	0.488321	0.0289232	0.906354
NW_017857336.1	115680	116273	-	LOC109623411	XR_002202295.1	ncRNA	uncharacterized LOC109623411	0.48855	0.0288368	0.906354
NW_017856035.1	2412490	2423529	+	LOC109402911	XM_019675687.1	mRNA	uncharacterized LOC109402911	0.48847	0.0288669	0.906354
NW_017856195.1	288954	291036	+	LOC109404539	XM_019677439.1	mRNA	zinc finger protein 567	0.488416	0.0288872	0.906354
NW_017856195.1	1915308	1932295	-	LOC109404911	XM_019677866.1	mRNA	m-AAA protease-interacting protein 1%2C mitochondrial	0.488402	0.0288926	0.906354
NW_017857670.1	2498122	2500439	+	LOC109400115	XM_019672599.2	mRNA	zinc finger protein 728-like%2C transcript variant X1	0.488159	0.0289844	0.907279
NW_017856355.1	608968	869402	-	LOC109411545	XM_019685085.1	mRNA	serine-rich adhesin for platelets-like%2C transcript variant X2	0.488061	0.0290213	0.907321
NW_017857275.1	637695	638858	-	LOC109428046	XM_019703712.1	mRNA	uncharacterized LOC109428046	0.48806	0.0290218	0.907321
NW_017856318.1	3609967	3610525	+	LOC109410503	XM_019684050.1	mRNA	uncharacterized LOC109410503	0.487974	0.0290545	0.907485
NW_017856928.1	1736132	1749626	+	LOC109418612	XM_019692817.1	mRNA	borealin%2C transcript variant X1	0.487951	0.0290632	0.907485
NW_017857485.1	1798668	1799916	-	LOC109621477	XM_020075506.1	mRNA	thioredoxin domain-containing protein 15	0.487901	0.0290821	0.90751
NW_017856386.1	3538930	3643017	+	LOC109412460	XM_019686096.1	mRNA	zinc finger protein 37-like%2C transcript variant X2	0.487686	0.0291636	0.909487
NW_017856188.1	65466	122866	-	LOC109403309	XM_019676116.1	mRNA	Na(+)/H(+) exchange regulatory cofactor NHE-RF2	0.487481	0.0292418	0.91136
NW_017856042.1	1794166	1841699	+	LOC109408668	XM_020076678.1	mRNA	glycerol-3-phosphate dehydrogenase [NAD(+)]%2C cytoplasmic%2C transcript variant X4	0.487387	0.0292774	0.911905
NW_017856565.1	1812097	1813484	-	LOC109415991	XM_019689965.1	mRNA	O-glucosyltransferase rumi homolog	0.486962	0.0294398	0.913562
NW_017856912.1	16704950	16716452	+	LOC109417805	XM_019691978.1	mRNA	apyrase	0.487057	0.0294037	0.913562
NW_017857412.1	1109878	1113934	-	LOC109431873	XM_019708140.1	mRNA	angiotensin-converting enzyme-like	0.48699	0.0294292	0.913562
NW_017857674.1	699414	701429	-	LOC109400247	XM_019672724.1	mRNA	zinc finger protein 32	0.48715	0.0293681	0.913562
NW_017856161.1	178586	179324	-	LOC109621804	XR_002201886.1	ncRNA	uncharacterized LOC109621804	0.487024	0.0294162	0.913562
NW_017856228.1	6872559	6873509	+	LOC109408091	XM_019681307.1	mRNA	uncharacterized LOC109408091	0.487001	0.0294251	0.913562
NW_017856969.1	6265213	6374732	+	LOC109419708	XM_019693972.1	mRNA	protein FAM49B%2C transcript variant X2	0.486914	0.0294585	0.913577
NW_017857922.1	651658	741882	-	LOC109404734	XM_019677657.1	mRNA	dopamine N-acetyltransferase-like%2C transcript variant X2	0.486725	0.0295308	0.915253
NW_017856328.1	718068	741377	+	LOC109410753	XM_019684277.1	mRNA	sorting nexin-8-like%2C transcript variant X3	0.486258	0.0297104	0.917423
NW_017856043.1	3126927	3174343	+	LOC109622526	XM_020076898.1	mRNA	facilitated trehalose transporter Tret1-like%2C transcript variant X2	0.48634	0.029679	0.917423
NW_017856125.1	378335	386607	+	LOC109426115	XM_019701558.1	mRNA	peptidoglycan-recognition protein SC1a/b%2C transcript variant X2	0.486385	0.0296614	0.917423
NW_017857412.1	14307	186633	-	LOC109431861	XM_019708126.1	mRNA	trichoplein keratin filament-binding protein-like	0.486468	0.0296297	0.917423
NW_017858087.1	89866	91269	+	LOC109406230	XM_019679285.1	mRNA	BTB/POZ domain-containing protein 6	0.486393	0.0296584	0.917423
NW_017856206.1	3229665	3252439	+	LOC109407341	XM_019680340.1	mRNA	E3 ubiquitin-protein ligase Su(dx)-like%2C transcript variant X2	0.486284	0.0297006	0.917423
NW_017856230.1	1735651	1756415	-	LOC109408185	XM_019681426.1	mRNA	collagen type IV alpha-3-binding protein-like%2C transcript variant X4	0.485903	0.0298477	0.921097
NW_017857289.1	2668241	2669804	-	LOC109428806	XM_019704659.1	mRNA	uncharacterized LOC109428806	0.485796	0.0298893	0.921139
NW_017857354.1	2001005	2004385	+	LOC109430470	XM_019706542.1	mRNA	uncharacterized LOC109430470%2C transcript variant X2	0.485757	0.0299041	0.921139
NW_017857951.1	72297	84785	+	LOC109405208	XM_019678226.1	mRNA	lisH domain-containing protein C1711.05%2C transcript variant X2	0.485816	0.0298814	0.921139
NW_017856936.1	3881250	3886010	+	LOC109418944	XM_019693163.1	mRNA	uncharacterized LOC109418944	0.485627	0.0299545	0.922124
NW_017856912.1	13557994	13559122	+	LOC109417570	XM_019691640.1	mRNA	uncharacterized LOC109417570	0.485272	0.0300927	0.925497
NW_017857872.1	130224	157077	+	LOC109403800	XM_019676700.1	mRNA	uncharacterized LOC109403800	0.485251	0.0301009	0.925497
NW_017856981.1	341212	352637	+	LOC109419932	XM_019694204.1	mRNA	cytochrome b5-like	0.485046	0.0301808	0.926818
NW_017857044.1	463463	476328	-	LOC109421246	XM_019695732.1	mRNA	4-coumarate--CoA ligase 1-like	0.485072	0.0301706	0.926818
NW_017856582.1	580784	639058	-	LOC109416253	XM_019690271.1	mRNA	tyrosine-protein phosphatase non-receptor type 14%2C transcript variant X5	0.484936	0.0302237	0.927239
NW_017857318.1	11117876	11127534	-	LOC109429671	XM_019705677.1	mRNA	cell division cycle protein 20 homolog	0.484917	0.0302314	0.927239
NW_017857380.1	1469415	1471173	+	LOC109431172	XM_019707380.1	mRNA	origin recognition complex subunit 5	0.484851	0.0302571	0.927461
NW_017856339.1	85661	108552	+	LOC109411213	XM_019684709.1	mRNA	protein sprint%2C transcript variant X9	0.484791	0.0302804	0.927609
NW_017857587.1	2414308	2415366	+	LOC109398270	XR_002127313.1	ncRNA	uncharacterized LOC109398270	0.484668	0.0303288	0.928524
NW_017856503.1	1039037	1059219	+	LOC109415128	XM_019688999.1	mRNA	apoptosis-stimulating of p53 protein 2-like%2C transcript variant X4	0.484277	0.0304824	0.932067
NW_017857247.1	6151102	6153451	-	LOC109426965	XM_019702533.1	mRNA	uncharacterized LOC109426965	0.484231	0.0305002	0.932067
NW_017856230.1	2732757	2741339	+	LOC109408213	XM_019681462.1	mRNA	RILP-like protein homolog	0.48428	0.0304812	0.932067
NW_017855997.1	39977	41353	-	LOC109396975	XM_019682619.1	mRNA	protein spinster-like	-0.0637522	0.789452	0.933139
NW_017856004.1	221319	223047	-	LOC109408788	XM_019682201.1	mRNA	ATPase ASNA1 homolog	-0.19378	0.413008	0.933139
NW_017856040.1	447917	448496	+	LOC109407727	XM_019680881.1	mRNA	general odorant-binding protein 56d-like	-0.221833	0.347232	0.933139
NW_017856313.1	443297	444661	-	LOC109410273	XM_019683819.1	mRNA	UPF0428 protein CG16865%2C transcript variant X4	0.181988	0.442536	0.933139
NW_017856313.1	472955	504142	+	LOC109410274	XM_019683821.1	mRNA	protein SCAI-like%2C transcript variant X1	-0.178372	0.451809	0.933139
NW_017856313.1	472955	504142	+	LOC109410274	XM_019683822.1	mRNA	protein SCAI-like%2C transcript variant X2	-0.189119	0.424549	0.933139
NW_017856313.1	530639	570606	+	LOC109410276	XM_019683823.1	mRNA	uncharacterized LOC109410276	-0.0872773	0.714452	0.933139
NW_017856313.1	578084	594121	+	LOC109410296	XM_019683846.1	mRNA	acetylcholinesterase-like	-0.14415	0.544295	0.933139
NW_017856313.1	612498	612956	-	LOC109410279	XR_002130163.1	ncRNA	uncharacterized LOC109410279	-0.199574	0.3989	0.933139
NW_017856313.1	665572	693207	-	LOC109410297	XM_019683847.1	mRNA	uncharacterized LOC109410297	-0.095636	0.688361	0.933139
NW_017856040.1	706796	737955	+	LOC109407510	XM_019680567.1	mRNA	nuclear hormone receptor HR78-like%2C transcript variant X1	-0.197289	0.404432	0.933139
NW_017856313.1	712021	719846	-	LOC109410280	XM_019683827.1	mRNA	esterase B1-like	0.194402	0.411481	0.933139
NW_017856313.1	812658	813553	+	LOC109410298	XM_019683848.1	mRNA	DNA-binding protein D-ETS-3-like	-0.232514	0.323894	0.933139
NW_017856313.1	943602	1137134	+	LOC109410282	XM_019683828.1	mRNA	DNA-binding protein D-ETS-3-like	-0.278045	0.235238	0.933139
NW_017856313.1	1140966	1142666	-	LOC109410283	XM_019683829.1	mRNA	UDP-glucuronosyltransferase 2B7-like	-0.0701558	0.768829	0.933139
NW_017856313.1	1144812	1146462	-	LOC109410284	XM_019683830.1	mRNA	UDP-glucuronosyltransferase 2B18-like	-0.0728156	0.760306	0.933139
NW_017856313.1	1149343	1161438	+	LOC109410288	XM_019683833.1	mRNA	UDP-glucuronosyltransferase 2B15-like	-0.108595	0.648582	0.933139
NW_017856313.1	1161296	1165026	-	LOC109410285	XM_019683831.1	mRNA	UDP-glucuronosyltransferase 2B33-like	0.460744	0.040906	0.933139
NW_017856040.1	706796	737955	+	LOC109407510	XM_019680591.1	mRNA	nuclear hormone receptor HR78-like%2C transcript variant X4	-0.2293	0.330816	0.933139
NW_017856313.1	1212312	1216722	+	LOC109410290	XM_019683835.1	mRNA	UDP-glucuronosyltransferase 2B15-like	-0.107118	0.653072	0.933139
NW_017856313.1	1223857	1246626	+	LOC109410292	XM_019683842.1	mRNA	pyrimidodiazepine synthase-like	0.403324	0.0778375	0.933139
NW_017856313.1	1250182	1286239	-	LOC109410291	XM_019683841.1	mRNA	zinc finger and BTB domain-containing protein 14-like%2C transcript variant X5	-0.204388	0.387382	0.933139
NW_017856313.1	1250182	1265858	-	LOC109410291	XM_019683837.1	mRNA	zinc finger and BTB domain-containing protein 14-like%2C transcript variant X1	-0.0687901	0.773216	0.933139
NW_017856313.1	1304051	1305167	-	LOC109410299	XM_019683850.1	mRNA	uncharacterized LOC109410299	0.247157	0.293461	0.933139
NW_017856313.1	1593854	1670503	+	LOC109410294	XM_019683844.1	mRNA	semaphorin-1A%2C transcript variant X1	0.268196	0.252922	0.933139
NW_017856040.1	729197	737955	+	LOC109407510	XM_019680575.1	mRNA	nuclear hormone receptor HR78-like%2C transcript variant X2	-0.0906844	0.703779	0.933139
NW_017856313.1	1593854	1669372	+	LOC109410294	XM_019683845.1	mRNA	semaphorin-1A%2C transcript variant X2	-0.106356	0.655395	0.933139
NW_017856314.1	11940	14757	+	LOC109410300	XM_019683851.1	mRNA	transcription factor grauzone-like	0.131425	0.580734	0.933139
NW_017856314.1	27286	28953	-	LOC109410301	XM_019683852.1	mRNA	transcription factor grauzone-like	0.463243	0.0396837	0.933139
NW_017856314.1	30313	31428	+	LOC109410304	XR_002130166.1	ncRNA	uncharacterized LOC109410304	-0.122754	0.606147	0.933139
NW_017856314.1	34205	35320	-	LOC109410303	XR_002130165.1	ncRNA	uncharacterized LOC109410303	-0.122754	0.606147	0.933139
NW_017856314.1	49293	51085	+	LOC109410302	XM_019683853.1	mRNA	transcription factor grauzone	0.37533	0.102952	0.933139
NW_017856314.1	56317	58012	-	LOC109410305	XM_019683854.1	mRNA	transcription factor grauzone-like%2C transcript variant X1	0.37575	0.102536	0.933139
NW_017856314.1	58427	59206	-	LOC109410356	XR_002130173.1	ncRNA	uncharacterized LOC109410356	-0.0756016	0.751407	0.933139
NW_017856314.1	65992	67798	+	LOC109410322	XM_019683872.1	mRNA	transcription factor grauzone-like	0.321668	0.166665	0.933139
NW_017856040.1	729197	737955	+	LOC109407510	XM_019680584.1	mRNA	nuclear hormone receptor HR78-like%2C transcript variant X3	-0.208704	0.377216	0.933139
NW_017856314.1	70177	89803	-	LOC109410329	XM_019683878.1	mRNA	transcription factor grauzone-like	0.379919	0.0984776	0.933139
NW_017856314.1	89908	91745	+	LOC109410319	XM_019683868.1	mRNA	zinc finger protein 728-like	0.281805	0.228703	0.933139
NW_017856314.1	94706	96462	+	LOC109410324	XM_019683874.1	mRNA	zinc finger protein draculin-like	0.222406	0.345956	0.933139
NW_017856314.1	108927	110696	-	LOC109410323	XM_019683873.1	mRNA	transcription factor grauzone-like	-0.122367	0.607291	0.933139
NW_017856314.1	130544	131148	+	LOC109410335	XR_002130169.1	ncRNA	uncharacterized LOC109410335	-0.159331	0.502236	0.933139
NW_017856314.1	132591	134310	-	LOC109410332	XM_019683882.1	mRNA	zinc finger protein 62-like	-0.0895837	0.707221	0.933139
NW_017856314.1	135150	140750	+	LOC109410313	XM_019683863.1	mRNA	uncharacterized LOC109410313	0.165137	0.486578	0.933139
NW_017856314.1	137806	138634	+	LOC109410334	XR_002130168.1	ncRNA	uncharacterized LOC109410334	0.165756	0.484922	0.933139
NW_017856040.1	743621	745542	-	LOC109407535	XM_019680603.1	mRNA	U4/U6.U5 tri-snRNP-associated protein 2-like	0.271442	0.247002	0.933139
NW_017856314.1	143072	148221	-	LOC109410312	XM_019683862.1	mRNA	uncharacterized LOC109410312	0.370293	0.108031	0.933139
NW_017856314.1	149871	151793	+	LOC109410325	XM_019683875.1	mRNA	zinc finger protein 502-like	0.190687	0.420649	0.933139
NW_017856314.1	157079	158822	-	LOC109410321	XM_019683871.1	mRNA	transcription factor grauzone-like	-0.118562	0.618593	0.933139
NW_017856314.1	167950	169695	-	LOC109410349	XM_019683898.1	mRNA	transcription factor grauzone-like	-0.13605	0.567371	0.933139
NW_017856314.1	171762	172640	-	LOC109410350	XM_019683899.1	mRNA	transcription factor grauzone-like	0.170765	0.471634	0.933139
NW_017856314.1	172646	173728	-	LOC109410351	XM_019683901.1	mRNA	uncharacterized LOC109410351	0.0815429	0.732532	0.933139
NW_017856314.1	173850	177426	+	LOC109410327	XM_019683877.1	mRNA	transcription factor grauzone-like	0.301614	0.196234	0.933139
NW_017856040.1	752747	754786	+	LOC109407545	XM_019680614.1	mRNA	zinc finger protein 449	0.202982	0.390727	0.933139
NW_017856314.1	202600	204990	-	LOC109410311	XM_019683861.1	mRNA	transcription factor grauzone	-0.13668	0.56556	0.933139
NW_017856314.1	205176	224715	+	LOC109410353	XM_019683903.1	mRNA	uncharacterized LOC109410353	-0.2562	0.275576	0.933139
NW_017856314.1	230934	244286	-	LOC109410308	XM_019683857.1	mRNA	transcription factor grauzone-like	-0.387501	0.0913983	0.933139
NW_017856314.1	244526	247121	+	LOC109410310	XM_019683860.1	mRNA	zinc finger protein 62-like	-0.288751	0.216944	0.933139
NW_017856314.1	259679	263242	+	LOC109410315	XM_019683865.1	mRNA	zinc finger protein Xfin-like%2C transcript variant X1	-0.340056	0.142379	0.933139
NW_017856314.1	260202	263242	+	LOC109410315	XM_019683866.1	mRNA	zinc finger protein Xfin-like%2C transcript variant X2	-0.25019	0.287384	0.933139
NW_017856314.1	275799	278009	-	LOC109410314	XM_019683864.1	mRNA	zinc finger protein Xfin	0.286044	0.221478	0.933139
NW_017856314.1	283763	287034	+	LOC109410320	XM_019683869.1	mRNA	zinc finger protein Xfin-like	-0.342385	0.139491	0.933139
NW_017856314.1	302841	307428	-	LOC109410354	XM_019683904.1	mRNA	transcription factor grauzone-like	0.200611	0.396404	0.933139
NW_017856040.1	781632	860128	+	LOC109407554	XM_019680642.1	mRNA	solute carrier organic anion transporter family member 4A1-like%2C transcript variant X3	-0.201315	0.394714	0.933139
NW_017856314.1	325601	327410	+	LOC109410318	XM_019683867.1	mRNA	transcription factor grauzone-like	-0.202412	0.392087	0.933139
NW_017856314.1	336515	350163	-	LOC109410309	XM_019683858.1	mRNA	transcription factor grauzone-like	0.288322	0.217659	0.933139
NW_017856314.1	351124	365614	-	LOC109410336	XM_019683883.1	mRNA	uncharacterized LOC109410336	0.453883	0.0444118	0.933139
NW_017856314.1	374895	550245	-	LOC109410338	XM_019683885.1	mRNA	moesin/ezrin/radixin homolog 1%2C transcript variant X2	0.117891	0.620594	0.933139
NW_017856314.1	374895	512310	-	LOC109410338	XM_019683887.1	mRNA	moesin/ezrin/radixin homolog 1%2C transcript variant X4	-0.315268	0.175746	0.933139
NW_017856314.1	374895	512109	-	LOC109410338	XM_019683886.1	mRNA	moesin/ezrin/radixin homolog 1%2C transcript variant X3	-0.205013	0.385901	0.933139
NW_017856314.1	374895	456992	-	LOC109410338	XM_019683884.1	mRNA	moesin/ezrin/radixin homolog 1%2C transcript variant X1	-0.0714683	0.764621	0.933139
NW_017856314.1	557949	619930	-	LOC109410340	XM_019683891.1	mRNA	kinesin heavy chain%2C transcript variant X3	0.114664	0.630255	0.933139
NW_017856040.1	781632	860128	+	LOC109407554	XM_019680702.1	mRNA	solute carrier organic anion transporter family member 4A1-like%2C transcript variant X10	-0.0694115	0.771219	0.933139
NW_017856314.1	557949	619930	-	LOC109410340	XM_019683890.1	mRNA	kinesin heavy chain%2C transcript variant X2	-0.193715	0.413168	0.933139
NW_017856314.1	557949	619930	-	LOC109410340	XM_019683889.1	mRNA	kinesin heavy chain%2C transcript variant X1	-0.111614	0.639439	0.933139
NW_017856314.1	603881	604126	+	LOC109410342	XR_002130172.1	ncRNA	uncharacterized LOC109410342	-0.128218	0.590082	0.933139
NW_017856314.1	610470	610715	+	LOC109410341	XR_002130171.1	ncRNA	uncharacterized LOC109410341	-0.128218	0.590082	0.933139
NW_017856314.1	620430	620934	+	LOC109410357	XR_002130174.1	ncRNA	uncharacterized LOC109410357	0.0714522	0.764672	0.933139
NW_017856314.1	625472	626068	-	LOC109410358	XR_002130175.1	ncRNA	uncharacterized LOC109410358	-0.182533	0.441148	0.933139
NW_017856314.1	634174	651378	+	LOC109410343	XM_019683892.1	mRNA	sorting nexin-29	0.365822	0.112689	0.933139
NW_017856314.1	672398	674905	+	LOC109410344	XM_019683893.1	mRNA	cleavage and polyadenylation specificity factor 73-like	0.107685	0.651347	0.933139
NW_017856314.1	738279	755960	+	LOC109410345	XM_019683895.1	mRNA	branched-chain-amino-acid aminotransferase%2C cytosolic-like%2C transcript variant X2	0.124788	0.600146	0.933139
NW_017856040.1	781632	860128	+	LOC109407554	XM_019680650.1	mRNA	solute carrier organic anion transporter family member 4A1-like%2C transcript variant X4	-0.201287	0.39478	0.933139
NW_017856314.1	778161	800962	+	LOC109410346	XM_019683896.1	mRNA	xaa-Pro aminopeptidase 1-like	-0.125246	0.598798	0.933139
NW_017856314.1	892026	898475	+	LOC109410348	XM_019683897.1	mRNA	uncharacterized LOC109410348	0.308987	0.184982	0.933139
NW_017856314.1	1126136	1126684	-	LOC109410355	XM_019683905.1	mRNA	serine/threonine-protein kinase 32B-like	-0.112833	0.635764	0.933139
NW_017856315.1	7524	85970	-	LOC109410363	XM_019683909.1	mRNA	long-chain-fatty-acid--CoA ligase 6-like%2C transcript variant X1	-0.110705	0.642186	0.933139
NW_017856315.1	7524	72744	-	LOC109410363	XM_019683910.1	mRNA	long-chain-fatty-acid--CoA ligase 6-like%2C transcript variant X2	-0.155601	0.512423	0.933139
NW_017856315.1	7524	51289	-	LOC109410363	XM_019683911.1	mRNA	long-chain-fatty-acid--CoA ligase 6-like%2C transcript variant X3	-0.0638407	0.789166	0.933139
NW_017856316.1	95328	95601	+	LOC109410366	XR_002130176.1	ncRNA	uncharacterized LOC109410366	-0.14484	0.542349	0.933139
NW_017856316.1	261625	288734	+	LOC109410367	XM_019683914.2	mRNA	ubiquitin carboxyl-terminal hydrolase 36%2C transcript variant X1	0.166161	0.483841	0.933139
NW_017856004.1	229744	250137	+	LOC109408893	XM_019682299.1	mRNA	transcription factor 25	0.283661	0.225522	0.933139
NW_017856040.1	781632	860128	+	LOC109407554	XM_019680711.1	mRNA	solute carrier organic anion transporter family member 4A1-like%2C transcript variant X11	-0.127166	0.59316	0.933139
NW_017856316.1	271611	288734	+	LOC109410367	XM_019683915.2	mRNA	ubiquitin carboxyl-terminal hydrolase 36%2C transcript variant X2	-0.120452	0.612967	0.933139
NW_017856316.1	271611	288734	+	LOC109410367	XM_019683916.2	mRNA	ubiquitin carboxyl-terminal hydrolase 36%2C transcript variant X3	-0.0911556	0.702307	0.933139
NW_017856316.1	297959	312038	-	LOC109410369	XM_019683918.2	mRNA	peroxisomal membrane protein PMP34	0.356628	0.122719	0.933139
NW_017856316.1	319202	320547	+	LOC109622308	XM_020076556.1	mRNA	28S ribosomal protein S22%2C mitochondrial-like	0.224024	0.342367	0.933139
NW_017856316.1	320903	321517	-	LOC109410371	XM_019683921.2	mRNA	histidine triad nucleotide-binding protein 1	-0.317917	0.171947	0.933139
NW_017856316.1	321892	323139	+	LOC109410373	XM_019683923.2	mRNA	THUMP domain-containing protein 1 homolog	0.377812	0.100514	0.933139
NW_017856316.1	323072	326404	-	LOC109410372	XM_019683922.2	mRNA	kinesin-like protein KIF23	0.160835	0.498158	0.933139
NW_017856316.1	331264	340065	+	LOC109621272	XM_020076557.1	mRNA	splicing factor 3B subunit 3-like%2C transcript variant X1	0.125102	0.59922	0.933139
NW_017856316.1	331265	335033	+	LOC109621272	XM_020076558.1	mRNA	splicing factor 3B subunit 3-like%2C transcript variant X2	-0.304708	0.191458	0.933139
NW_017856318.1	78542	79149	+	LOC109410488	XM_019684045.1	mRNA	epididymal secretory protein E1-like	-0.117881	0.620625	0.933139
NW_017856040.1	781634	860128	+	LOC109407554	XM_019680677.1	mRNA	solute carrier organic anion transporter family member 4A1-like%2C transcript variant X7	-0.103375	0.664503	0.933139
NW_017856318.1	186362	187582	-	LOC109410375	XM_019683928.1	mRNA	S-formylglutathione hydrolase-like	0.308889	0.185129	0.933139
NW_017856318.1	205786	207017	-	LOC109410490	XM_019684046.1	mRNA	cyclin-dependent kinase 7-like	-0.0800733	0.737187	0.933139
NW_017856318.1	254977	276112	-	LOC109410378	XM_019683930.1	mRNA	uncharacterized LOC109410378	-0.123441	0.604117	0.933139
NW_017856318.1	454551	455621	-	LOC109410379	XM_019683931.1	mRNA	uncharacterized LOC109410379	-0.095641	0.688346	0.933139
NW_017856318.1	536449	537003	-	LOC109410475	XM_019684034.1	mRNA	oligoribonuclease-like	-0.120867	0.611736	0.933139
NW_017856040.1	781634	860128	+	LOC109407554	XM_019680720.1	mRNA	solute carrier organic anion transporter family member 4A1-like%2C transcript variant X12	-0.119468	0.615893	0.933139
NW_017856318.1	681268	683097	+	LOC109410381	XM_019683933.1	mRNA	probable nucleoporin Nup58	0.171791	0.468934	0.933139
NW_017856318.1	718977	721068	+	LOC109410383	XM_019683935.1	mRNA	vacuolar protein sorting-associated protein 45	0.123128	0.605041	0.933139
NW_017856318.1	724098	725632	-	LOC109410384	XM_019683936.1	mRNA	metaxin-1 homolog	0.40317	0.0779625	0.933139
NW_017856318.1	736224	739066	+	LOC109410386	XM_019683938.1	mRNA	methyl-CpG-binding domain protein 2-like	-0.137903	0.562056	0.933139
NW_017856318.1	737472	738369	+	LOC109410388	XM_019683939.1	mRNA	uncharacterized LOC109410388	-0.181744	0.443159	0.933139
NW_017856318.1	750530	1031555	+	LOC109410389	XM_019683941.1	mRNA	tyrosine-protein kinase CSK%2C transcript variant X2	0.124973	0.5996	0.933139
NW_017856318.1	934506	1031555	+	LOC109410389	XM_019683940.1	mRNA	tyrosine-protein kinase CSK%2C transcript variant X1	0.252273	0.283257	0.933139
NW_017856040.1	781856	860128	+	LOC109407554	XM_019680658.1	mRNA	solute carrier organic anion transporter family member 4A1-like%2C transcript variant X5	-0.170499	0.472333	0.933139
NW_017856318.1	1047498	1049121	-	LOC109410390	XM_019683942.1	mRNA	zinc finger protein OZF-like	0.0728055	0.760339	0.933139
NW_017856318.1	1064092	1066155	-	LOC109410392	XM_019683945.1	mRNA	tyrosine--tRNA ligase%2C cytoplasmic	-0.284411	0.224244	0.933139
NW_017856318.1	1069244	1073268	-	LOC109410397	XM_019683950.1	mRNA	regucalcin-like%2C transcript variant X1	-0.0671148	0.778605	0.933139
NW_017856318.1	1069244	1072803	-	LOC109410397	XM_019683952.1	mRNA	regucalcin-like%2C transcript variant X3	-0.313664	0.178074	0.933139
NW_017856040.1	781856	860128	+	LOC109407554	XM_019680633.1	mRNA	solute carrier organic anion transporter family member 4A1-like%2C transcript variant X2	-0.148514	0.532044	0.933139
NW_017856318.1	1164173	1167448	+	LOC109410393	XM_019683946.1	mRNA	elongation factor-like GTPase 1	0.271021	0.247766	0.933139
NW_017856318.1	1180149	1181368	-	LOC109410400	XR_002130177.1	ncRNA	uncharacterized LOC109410400	-0.0714371	0.76472	0.933139
NW_017856318.1	1187925	1189176	-	LOC109410402	XR_002130179.1	ncRNA	uncharacterized LOC109410402	-0.0723083	0.76193	0.933139
NW_017856318.1	1199052	1339910	-	LOC109410476	XM_019684035.1	mRNA	uncharacterized LOC109410476	-0.180968	0.445142	0.933139
NW_017856318.1	1358471	1359111	-	LOC109410493	XR_002130199.1	ncRNA	uncharacterized LOC109410493	-0.155117	0.51375	0.933139
NW_017856318.1	1545728	1618065	-	LOC109410477	XM_019684036.1	mRNA	uncharacterized LOC109410477	-0.173803	0.463663	0.933139
NW_017856318.1	1675193	1675858	+	LOC109410494	XR_002130200.1	ncRNA	uncharacterized LOC109410494	-0.0824939	0.729524	0.933139
NW_017856318.1	1682042	1682778	+	LOC109410495	XR_002130201.1	ncRNA	uncharacterized LOC109410495	0.127818	0.59125	0.933139
NW_017856318.1	1913338	1915192	+	LOC109410403	XM_019683954.1	mRNA	proton-coupled folate transporter-like	-0.10492	0.659777	0.933139
NW_017856040.1	781856	860128	+	LOC109407554	XM_019680694.1	mRNA	solute carrier organic anion transporter family member 4A1-like%2C transcript variant X9	-0.102075	0.668491	0.933139
NW_017856318.1	1924555	1927192	-	LOC109410496	XM_019684047.1	mRNA	SET and MYND domain-containing protein 4-like	-0.228624	0.332283	0.933139
NW_017856318.1	1947401	2040085	-	LOC109410480	XM_019684038.1	mRNA	adenylate cyclase type 5-like	-0.130765	0.582652	0.933139
NW_017856318.1	2774657	2775640	-	LOC109410497	XR_002130202.1	ncRNA	uncharacterized LOC109410497	-0.294569	0.207406	0.933139
NW_017856318.1	2818182	2819086	-	LOC109410405	XR_002130180.1	ncRNA	uncharacterized LOC109410405	0.0843467	0.723674	0.933139
NW_017856318.1	2832361	2882324	+	LOC109410406	XM_019683956.1	mRNA	uncharacterized LOC109410406	0.126756	0.594363	0.933139
NW_017856318.1	2928576	2929652	-	LOC109410408	XM_019683958.1	mRNA	60S ribosomal protein L6	-0.287619	0.218832	0.933139
NW_017856318.1	2932184	2948929	+	LOC109410410	XM_019683959.1	mRNA	40S ribosomal protein S3-like	-0.371076	0.10723	0.933139
NW_017856040.1	781856	860128	+	LOC109407554	XM_019680625.1	mRNA	solute carrier organic anion transporter family member 4A1-like%2C transcript variant X1	-0.146779	0.536899	0.933139
NW_017856318.1	2949159	2951915	-	LOC109410411	XM_019683960.1	mRNA	ribosomal protein S6 kinase delta-1-like	0.208292	0.37818	0.933139
NW_017856318.1	2968353	2969397	+	LOC109410499	XR_002130203.1	ncRNA	uncharacterized LOC109410499	0.433688	0.0560833	0.933139
NW_017856318.1	3008434	3008997	+	LOC109410500	XR_002130205.1	ncRNA	uncharacterized LOC109410500%2C transcript variant X2	-0.154501	0.515446	0.933139
NW_017856318.1	3012201	3044635	-	LOC109410412	XM_019683961.1	mRNA	glycine receptor subunit alpha-4-like	-0.0988159	0.678522	0.933139
NW_017856318.1	3056676	3058020	+	LOC109410501	XM_019684048.1	mRNA	odorant receptor 85c-like	-0.0864834	0.716947	0.933139
NW_017856318.1	3064798	3065428	+	LOC109410502	XR_002130206.1	ncRNA	uncharacterized LOC109410502	-0.117711	0.621133	0.933139
NW_017856318.1	3071381	3088127	+	LOC109410413	XM_019683963.1	mRNA	uncharacterized LOC109410413	-0.246907	0.293966	0.933139
NW_017856318.1	3097551	3099193	+	LOC109410414	XM_019683964.1	mRNA	developmentally-regulated GTP-binding protein 2-like	-0.0670911	0.778682	0.933139
NW_017856040.1	781856	860128	+	LOC109407554	XM_019680668.1	mRNA	solute carrier organic anion transporter family member 4A1-like%2C transcript variant X6	-0.124746	0.600268	0.933139
NW_017856318.1	3105826	3106577	-	LOC109410416	XR_002130181.1	ncRNA	uncharacterized LOC109410416	0.222569	0.345593	0.933139
NW_017856318.1	3150257	3449236	-	LOC109410417	XM_019683966.1	mRNA	low-density lipoprotein receptor-like	0.0861319	0.718052	0.933139
NW_017856318.1	3679289	3680269	+	LOC109410504	XM_019684051.1	mRNA	general odorant-binding protein 45-like	0.243591	0.300705	0.933139
NW_017856318.1	3800306	3800920	+	LOC109410506	XR_002130207.1	ncRNA	uncharacterized LOC109410506	-0.181247	0.444429	0.933139
NW_017856318.1	3809178	3912627	-	LOC109410419	XM_019683976.1	mRNA	F-BAR domain only protein 2-like%2C transcript variant X8	-0.314099	0.17744	0.933139
NW_017856318.1	3809178	3912627	-	LOC109410419	XM_019683971.1	mRNA	F-BAR domain only protein 2-like%2C transcript variant X4	0.0944908	0.691917	0.933139
NW_017856040.1	781856	860128	+	LOC109407554	XM_019680686.1	mRNA	solute carrier organic anion transporter family member 4A1-like%2C transcript variant X8	-0.215083	0.36247	0.933139
NW_017856318.1	3809178	3890605	-	LOC109410419	XM_019683970.1	mRNA	F-BAR domain only protein 2-like%2C transcript variant X3	-0.0856402	0.719599	0.933139
NW_017856318.1	3809178	3890605	-	LOC109410419	XM_019683969.1	mRNA	F-BAR domain only protein 2-like%2C transcript variant X2	0.117944	0.620437	0.933139
NW_017856318.1	3809178	3890604	-	LOC109410419	XM_019683975.1	mRNA	F-BAR domain only protein 2-like%2C transcript variant X7	-0.228429	0.332707	0.933139
NW_017856318.1	3809178	3890604	-	LOC109410419	XM_019683972.1	mRNA	F-BAR domain only protein 2-like%2C transcript variant X5	0.0657719	0.782932	0.933139
NW_017856318.1	3809178	3880099	-	LOC109410419	XM_019683973.1	mRNA	F-BAR domain only protein 2-like%2C transcript variant X6	0.25528	0.277364	0.933139
NW_017856318.1	3923610	3924428	+	LOC109410507	XR_002130208.1	ncRNA	uncharacterized LOC109410507	0.221876	0.347136	0.933139
NW_017856318.1	3942587	3952086	+	LOC109410508	XR_002130209.1	ncRNA	uncharacterized LOC109410508	0.0758457	0.750629	0.933139
NW_017856318.1	3955435	3956130	-	LOC109410509	XR_002130210.1	ncRNA	uncharacterized LOC109410509	0.473106	0.0351337	0.933139
NW_017856318.1	3995418	3996219	+	LOC109410422	XR_002130182.1	ncRNA	uncharacterized LOC109410422	0.171398	0.469967	0.933139
NW_017856040.1	866414	877740	+	LOC109407610	XR_002129648.1	ncRNA	uncharacterized LOC109407610	-0.193842	0.412854	0.933139
NW_017856318.1	4032797	4033701	-	LOC109410510	XR_002130211.1	ncRNA	uncharacterized LOC109410510	-0.0696948	0.770309	0.933139
NW_017856318.1	4033759	4035314	+	LOC109410423	XM_019683977.1	mRNA	short coiled-coil protein homolog	-0.256884	0.27425	0.933139
NW_017856318.1	4052431	4077444	+	LOC109410424	XM_019683978.1	mRNA	zinc finger MYM-type protein 4%2C transcript variant X1	-0.133555	0.574564	0.933139
NW_017856318.1	4081210	4082481	-	LOC109410425	XM_019683981.1	mRNA	39S ribosomal protein L19%2C mitochondrial-like%2C transcript variant X2	0.306816	0.188249	0.933139
NW_017856318.1	4167665	4175429	+	LOC109410427	XM_019683982.1	mRNA	uncharacterized LOC109410427	-0.242994	0.301928	0.933139
NW_017856318.1	4184037	4184349	+	LOC109410511	XR_002130212.1	ncRNA	uncharacterized LOC109410511	-0.137792	0.562372	0.933139
NW_017856318.1	4202023	4202660	+	LOC109410513	XR_002130213.2	ncRNA	uncharacterized LOC109410513%2C transcript variant X1	-0.0722772	0.76203	0.933139
NW_017856318.1	4202023	4202660	+	LOC109410513	XR_002130214.2	ncRNA	uncharacterized LOC109410513%2C transcript variant X2	-0.14424	0.544041	0.933139
NW_017856040.1	978150	979751	+	LOC109407768	XR_002129673.1	ncRNA	uncharacterized LOC109407768	-0.14188	0.550719	0.933139
NW_017856318.1	4229534	4250755	+	LOC109410428	XM_019683983.1	mRNA	uncharacterized LOC109410428%2C transcript variant X1	0.0757298	0.750999	0.933139
NW_017856318.1	4229534	4250755	+	LOC109410428	XM_019683984.1	mRNA	uncharacterized LOC109410428%2C transcript variant X2	0.255419	0.277092	0.933139
NW_017856318.1	4231446	4231911	-	LOC109410431	XR_002130185.1	ncRNA	uncharacterized LOC109410431	-0.0786459	0.741718	0.933139
NW_017856318.1	4239159	4239597	-	LOC109410430	XR_002130184.1	ncRNA	uncharacterized LOC109410430	-0.169255	0.475618	0.933139
NW_017856318.1	4250774	4266492	-	LOC109410429	XM_019683985.1	mRNA	uncharacterized LOC109410429	0.162552	0.493519	0.933139
NW_017856318.1	4268504	4270208	+	LOC109410484	XM_019684042.1	mRNA	uncharacterized LOC109410484	0.142931	0.54774	0.933139
NW_017856318.1	4275561	4276778	-	LOC109410432	XM_019683986.1	mRNA	uncharacterized LOC109410432	0.334755	0.149109	0.933139
NW_017856318.1	4280305	4328145	+	LOC109410433	XM_019683989.1	mRNA	uncharacterized LOC109410433%2C transcript variant X3	-0.126834	0.594132	0.933139
NW_017856318.1	4280310	4328145	+	LOC109410433	XM_019683987.1	mRNA	uncharacterized LOC109410433%2C transcript variant X1	0.269135	0.2512	0.933139
NW_017856040.1	1068059	1108932	+	LOC109407612	XM_019680743.1	mRNA	uncharacterized LOC109407612	0.280802	0.230434	0.933139
NW_017856318.1	4335146	4385970	+	LOC109410435	XM_019683990.1	mRNA	ATP-binding cassette sub-family A member 2-like	-0.0745442	0.754781	0.933139
NW_017856318.1	4399042	4399955	+	LOC109410514	XM_019684053.1	mRNA	uncharacterized LOC109410514	-0.0995274	0.676328	0.933139
NW_017856318.1	4414912	4416611	-	LOC109410436	XM_019683991.1	mRNA	uncharacterized LOC109410436	0.195999	0.407573	0.933139
NW_017856318.1	4429471	4430877	-	LOC109410437	XM_019683993.1	mRNA	uncharacterized LOC109410437	-0.137881	0.562116	0.933139
NW_017856318.1	4431012	4462629	+	LOC109410438	XM_019683994.1	mRNA	putative U5 small nuclear ribonucleoprotein 200 kDa helicase	-0.269153	0.251168	0.933139
NW_017856318.1	4564959	4581809	+	LOC109410487	XM_019684044.1	mRNA	uncharacterized LOC109410487	0.300294	0.198297	0.933139
NW_017856318.1	4598617	4622700	-	LOC109410440	XM_019683996.1	mRNA	phosphate carrier protein%2C mitochondrial-like	-0.107081	0.653184	0.933139
NW_017856318.1	4623125	4643738	-	LOC109410439	XM_019683995.1	mRNA	phosphate carrier protein%2C mitochondrial-like	-0.205637	0.384425	0.933139
NW_017856318.1	4657636	4700981	-	LOC109410441	XM_019683997.1	mRNA	sodium-independent sulfate anion transporter	0.183375	0.439006	0.933139
NW_017856040.1	1128186	1351609	+	LOC109407617	XM_019680789.1	mRNA	protein tyrosine phosphatase type IVA 1-like%2C transcript variant X5	-0.070566	0.767513	0.933139
NW_017856318.1	4701116	4710074	+	LOC109410442	XM_019683998.1	mRNA	V-type proton ATPase subunit e 2%2C transcript variant X1	-0.392717	0.0867496	0.933139
NW_017856318.1	4701218	4710074	+	LOC109410442	XM_019683999.1	mRNA	V-type proton ATPase subunit e 2%2C transcript variant X2	-0.277891	0.235508	0.933139
NW_017856318.1	4713976	4715527	+	LOC109410444	XM_019684000.1	mRNA	probable proline--tRNA ligase%2C mitochondrial	0.405777	0.0758773	0.933139
NW_017856318.1	4715437	4716621	-	LOC109410447	XM_019684003.1	mRNA	protein ARV1	0.445165	0.0491957	0.933139
NW_017856318.1	4718224	4719477	-	LOC109410446	XM_019684002.1	mRNA	uncharacterized LOC109410446	-0.112172	0.637756	0.933139
NW_017856318.1	4727856	4729276	-	LOC109410448	XM_019684004.1	mRNA	neurofilament heavy polypeptide-like	0.266888	0.255334	0.933139
NW_017856318.1	4729368	4738210	+	LOC109410449	XM_019684005.1	mRNA	ATP synthase subunit O%2C mitochondrial%2C transcript variant X1	-0.19465	0.410873	0.933139
NW_017856318.1	4792607	4803282	+	LOC109410452	XM_019684008.1	mRNA	eukaryotic translation initiation factor 2 subunit 3-like%2C transcript variant X1	0.138984	0.558964	0.933139
NW_017856318.1	4792621	4815584	+	LOC109410452	XM_019684009.1	mRNA	eukaryotic translation initiation factor 2 subunit 3-like%2C transcript variant X2	-0.127822	0.591238	0.933139
NW_017856318.1	4821244	4856430	-	LOC109410453	XM_019684010.1	mRNA	uncharacterized LOC109410453	0.236412	0.315616	0.933139
NW_017856318.1	4863075	4863837	+	LOC109410456	XM_019684013.1	mRNA	uncharacterized LOC109410456	-0.0972978	0.683213	0.933139
NW_017856318.1	4873019	4873842	+	LOC109410455	XM_019684012.1	mRNA	uncharacterized LOC109410455	-0.0939686	0.69354	0.933139
NW_017856318.1	4876890	4877675	+	LOC109410454	XM_019684011.1	mRNA	uncharacterized LOC109410454	-0.0866449	0.716439	0.933139
NW_017856318.1	4909891	4914148	+	LOC109410459	XM_019684015.1	mRNA	protein arginine N-methyltransferase 1%2C transcript variant X1	0.127666	0.591696	0.933139
NW_017856318.1	4919536	4935948	-	LOC109410460	XM_019684019.1	mRNA	zinc finger protein 84-like%2C transcript variant X3	0.211846	0.369912	0.933139
NW_017856040.1	1128187	1351609	+	LOC109407617	XM_019680765.1	mRNA	protein tyrosine phosphatase type IVA 1-like%2C transcript variant X2	-0.174732	0.461241	0.933139
NW_017856318.1	4919536	4935948	-	LOC109410460	XM_019684018.1	mRNA	zinc finger protein 84-like%2C transcript variant X2	0.336376	0.147027	0.933139
NW_017856318.1	4937897	4939767	+	LOC109410461	XM_019684020.1	mRNA	60S acidic ribosomal protein P0	-0.422627	0.0633923	0.933139
NW_017856318.1	4940150	4941166	+	LOC109410462	XR_002130191.1	ncRNA	uncharacterized LOC109410462	0.135227	0.569739	0.933139
NW_017856318.1	4950735	4954529	-	LOC109410464	XM_019684021.1	mRNA	zinc finger protein 271	0.322745	0.165169	0.933139
NW_017856318.1	5014912	5039805	+	LOC109410465	XM_019684022.1	mRNA	cysteine-rich hydrophobic domain-containing protein 2%2C transcript variant X1	0.361116	0.117747	0.933139
NW_017856318.1	5026805	5039805	+	LOC109410465	XM_019684023.1	mRNA	cysteine-rich hydrophobic domain-containing protein 2%2C transcript variant X2	0.236456	0.315522	0.933139
NW_017856318.1	5046696	5059964	+	LOC109410466	XM_019684024.1	mRNA	uncharacterized LOC109410466	0.346467	0.134529	0.933139
NW_017856318.1	5065572	5067877	+	LOC109410467	XM_019684025.1	mRNA	uncharacterized LOC109410467	0.332934	0.15147	0.933139
NW_017856318.1	5108762	5174692	+	LOC109410468	XM_019684026.1	mRNA	uncharacterized LOC109410468	0.088671	0.71008	0.933139
NW_017856040.1	1128187	1351609	+	LOC109407617	XM_019680771.1	mRNA	protein tyrosine phosphatase type IVA 1-like%2C transcript variant X3	0.113436	0.633947	0.933139
NW_017856318.1	5214988	5330481	-	LOC109410471	XM_019684030.1	mRNA	serine/threonine-protein phosphatase 2B catalytic subunit 3%2C transcript variant X2	0.285523	0.222358	0.933139
NW_017856318.1	5214988	5249444	-	LOC109410471	XM_019684031.1	mRNA	serine/threonine-protein phosphatase 2B catalytic subunit 3%2C transcript variant X3	0.307018	0.187943	0.933139
NW_017856318.1	5214988	5249443	-	LOC109410471	XM_019684029.1	mRNA	serine/threonine-protein phosphatase 2B catalytic subunit 3%2C transcript variant X1	0.106812	0.654003	0.933139
NW_017856318.1	5275161	5536623	+	LOC109410473	XM_019684032.1	mRNA	ATP-sensitive inward rectifier potassium channel 12%2C transcript variant X1	0.173624	0.46413	0.933139
NW_017856318.1	5275167	5536615	+	LOC109410473	XM_019684033.1	mRNA	ATP-sensitive inward rectifier potassium channel 12%2C transcript variant X2	0.425355	0.0615258	0.933139
NW_017856318.1	5391169	5403501	-	LOC109410469	XM_019684027.1	mRNA	uncharacterized LOC109410469	-0.111374	0.640166	0.933139
NW_017856318.1	5416916	5429075	+	LOC109410470	XM_019684028.1	mRNA	uncharacterized LOC109410470	-0.127914	0.590971	0.933139
NW_017856321.1	28623	29058	+	LOC109410520	XM_019684058.1	mRNA	retinal homeobox protein Rx-like	-0.239811	0.308502	0.933139
NW_017856322.1	1550	21356	-	LOC109410522	XM_019684060.1	mRNA	GATA zinc finger domain-containing protein 14-like	-0.30131	0.196709	0.933139
NW_017856322.1	4730	21220	-	LOC109410524	XM_019684062.1	mRNA	RNA exonuclease 1-like	0.430527	0.0581031	0.933139
NW_017856322.1	21545	24593	+	LOC109410521	XM_019684059.1	mRNA	splicing factor 3B subunit 2-like	-0.182421	0.441433	0.933139
NW_017856323.1	46999	48866	-	LOC109410525	XM_019684063.1	mRNA	uncharacterized LOC109410525	-0.229819	0.329693	0.933139
NW_017856323.1	50596	51480	+	LOC109410526	XM_019684064.1	mRNA	serine protease SP24D-like	-0.0794586	0.739137	0.933139
NW_017856323.1	95937	96971	-	LOC109410531	XM_019684067.1	mRNA	serine protease SP24D-like	-0.0671745	0.778413	0.933139
NW_017856323.1	542244	542925	+	LOC109410527	XR_002130215.1	ncRNA	uncharacterized LOC109410527	-0.125287	0.598676	0.933139
NW_017856040.1	1371241	1380754	+	LOC109407645	XM_019680800.1	mRNA	N-acetylserotonin O-methyltransferase-like protein	0.431997	0.0571568	0.933139
NW_017856324.1	19198	20384	+	LOC109410532	XM_019684068.1	mRNA	protein Gemin2-like	0.144102	0.544433	0.933139
NW_017856324.1	74626	75532	+	LOC109410536	XR_002130216.1	ncRNA	uncharacterized LOC109410536	0.222048	0.346751	0.933139
NW_017856324.1	105692	109685	-	LOC109410535	XM_019684070.1	mRNA	DC-STAMP domain-containing protein 2-like	-0.103287	0.664773	0.933139
NW_017856325.1	86130	86201	+	109410602	109410602	tRNA	tRNA-Ala	-0.0720594	0.762727	0.933139
NW_017856325.1	133191	134146	+	LOC109410537	XM_019684071.1	mRNA	uncharacterized LOC109410537	-0.129266	0.58702	0.933139
NW_017856325.1	154538	157288	+	LOC109410538	XM_019684072.1	mRNA	clumping factor B-like	-0.247661	0.292445	0.933139
NW_017856325.1	177218	195936	+	LOC109410569	XM_019684102.1	mRNA	uncharacterized LOC109410569	-0.188447	0.426228	0.933139
NW_017856325.1	262301	264776	+	LOC109410571	XM_019684103.1	mRNA	uncharacterized LOC109410571	0.0976968	0.68198	0.933139
NW_017856325.1	443484	443824	+	LOC109410582	XR_002130228.1	ncRNA	uncharacterized LOC109410582	-0.251302	0.285176	0.933139
NW_017856040.1	1506129	1506611	-	LOC109407775	XR_002129674.1	ncRNA	uncharacterized LOC109407775	-0.165319	0.486091	0.933139
NW_017856325.1	452852	453440	-	LOC109410583	XR_002130229.1	ncRNA	uncharacterized LOC109410583	0.287683	0.218726	0.933139
NW_017856325.1	859511	1022556	+	LOC109410572	XM_019684104.1	mRNA	MOXD1 homolog 2-like	-0.245693	0.296423	0.933139
NW_017856325.1	899146	899418	+	LOC109410541	XR_002130220.1	ncRNA	uncharacterized LOC109410541	-0.208271	0.37823	0.933139
NW_017856325.1	1006581	1007104	+	LOC109410540	XR_002202035.1	ncRNA	uncharacterized LOC109410540%2C transcript variant X1	-0.104206	0.661958	0.933139
NW_017856325.1	1006771	1007104	+	LOC109410540	XR_002202036.1	ncRNA	uncharacterized LOC109410540%2C transcript variant X2	0.210621	0.372751	0.933139
NW_017856325.1	1718813	1719386	+	LOC109410584	XR_002130230.1	ncRNA	uncharacterized LOC109410584	0.297678	0.202425	0.933139
NW_017856325.1	1864033	1947084	-	LOC109410542	XM_019684074.1	mRNA	MOXD1 homolog 2-like	-0.246853	0.294074	0.933139
NW_017856325.1	1960408	1960953	+	LOC109410586	XR_002130231.1	ncRNA	uncharacterized LOC109410586	-0.114007	0.63223	0.933139
NW_017856325.1	2055244	2055879	+	LOC109410587	XR_002130232.1	ncRNA	uncharacterized LOC109410587	0.0940454	0.693302	0.933139
NW_017856040.1	2203693	2205385	-	LOC109407665	XM_019680822.1	mRNA	uncharacterized LOC109407665	0.350841	0.12935	0.933139
NW_017856325.1	2245665	2246812	+	LOC109410588	XM_019684112.1	mRNA	uncharacterized LOC109410588	-0.0807702	0.734978	0.933139
NW_017856325.1	2412270	2413358	-	LOC109410590	XM_019684114.1	mRNA	uncharacterized LOC109410590	-0.121374	0.610231	0.933139
NW_017856325.1	2425124	2425729	+	LOC109410591	XM_019684115.1	mRNA	uncharacterized LOC109410591	-0.188744	0.425486	0.933139
NW_017856325.1	2442093	2444380	+	LOC109410544	XM_019684076.1	mRNA	glutamic acid-rich protein-like%2C transcript variant X2	-0.132673	0.577117	0.933139
NW_017856325.1	2442095	2444380	+	LOC109410544	XM_019684075.1	mRNA	glutamic acid-rich protein-like%2C transcript variant X1	-0.102584	0.666929	0.933139
NW_017856325.1	2444598	2445408	+	LOC109410545	XM_019684077.1	mRNA	probable endochitinase	-0.085119	0.72124	0.933139
NW_017856325.1	2450331	2453178	-	LOC109410546	XM_019684078.1	mRNA	uncharacterized LOC109410546	-0.0804734	0.735919	0.933139
NW_017856325.1	2506077	2507799	-	LOC109410592	XR_002130235.1	ncRNA	uncharacterized LOC109410592%2C transcript variant X2	-0.102201	0.668102	0.933139
NW_017856325.1	2506077	2507799	-	LOC109410592	XR_002130234.1	ncRNA	uncharacterized LOC109410592%2C transcript variant X1	-0.141258	0.552485	0.933139
NW_017856004.1	311925	383193	-	LOC109409071	XM_019682506.1	mRNA	golgin subfamily A member 4-like	0.209885	0.374461	0.933139
NW_017856040.1	2206643	2209589	+	LOC109407654	XM_019680811.1	mRNA	uncharacterized LOC109407654	0.179101	0.44993	0.933139
NW_017856325.1	2539339	2542249	-	LOC109410547	XM_019684079.1	mRNA	uncharacterized LOC109410547	-0.0901814	0.705351	0.933139
NW_017856325.1	2708914	2945175	+	LOC109410573	XM_019684105.1	mRNA	MOXD1 homolog 2-like	-0.281446	0.229322	0.933139
NW_017856325.1	3161096	3161978	+	LOC109410595	XM_019684118.1	mRNA	uncharacterized LOC109410595	-0.106785	0.654086	0.933139
NW_017856325.1	3173005	3174266	+	LOC109410552	XM_019684083.1	mRNA	uncharacterized LOC109410552	-0.226356	0.337233	0.933139
NW_017856040.1	2281854	2295171	+	LOC109407733	XM_019680896.1	mRNA	serine protease snake-like	-0.191191	0.419399	0.933139
NW_017856325.1	3189493	3204013	+	LOC109410553	XM_019684084.1	mRNA	collagen alpha-1(I) chain-like	-0.204902	0.386163	0.933139
NW_017856325.1	3220565	3229253	+	LOC109410554	XM_019684085.1	mRNA	60S ribosomal protein L31	-0.358	0.121184	0.933139
NW_017856325.1	3239567	3241580	-	LOC109410555	XM_019684087.1	mRNA	uroporphyrinogen decarboxylase%2C transcript variant X2	-0.147147	0.535868	0.933139
NW_017856325.1	3449585	3450180	-	LOC109410596	XR_002130236.1	ncRNA	uncharacterized LOC109410596	-0.0893628	0.707913	0.933139
NW_017856325.1	3455013	3457079	-	LOC109410577	XM_019684107.1	mRNA	uncharacterized LOC109410577	-0.219517	0.352417	0.933139
NW_017856325.1	3620206	3639879	+	LOC109410556	XM_019684088.1	mRNA	protein bric-a-brac 1-like	-0.247335	0.293103	0.933139
NW_017856325.1	3660232	3661337	+	LOC109410578	XM_019684108.1	mRNA	glycoprotein endo-alpha-1%2C2-mannosidase-like	-0.284539	0.224027	0.933139
NW_017856325.1	3676545	3677049	+	LOC109410580	XM_019684110.1	mRNA	transcription factor Adf-1-like	-0.0722772	0.76203	0.933139
NW_017856040.1	2295319	2306456	+	LOC109407676	XM_019680832.1	mRNA	serine protease snake	-0.198929	0.400458	0.933139
NW_017856325.1	3684999	3686315	+	LOC109410598	XM_019684120.1	mRNA	zinc finger protein 12-like	0.27393	0.242527	0.933139
NW_017856325.1	3693795	3695269	-	LOC109410558	XM_019684089.1	mRNA	zinc finger protein 26-like	0.24093	0.306181	0.933139
NW_017856325.1	3701739	3702846	+	LOC109410559	XM_019684090.1	mRNA	exosome complex component MTR3-like	0.11418	0.63171	0.933139
NW_017856325.1	3702837	3703282	-	LOC109410560	XM_019684091.1	mRNA	probable splicing factor 3B subunit 5	-0.158703	0.503945	0.933139
NW_017856325.1	3708112	3709372	-	LOC109410562	XM_019684093.1	mRNA	venom serine protease-like	-0.11765	0.621312	0.933139
NW_017856325.1	3709452	3733681	-	LOC109410561	XM_019684092.1	mRNA	venom serine protease-like	-0.0956658	0.688269	0.933139
NW_017856325.1	3750157	3758631	+	LOC109410563	XM_019684094.1	mRNA	venom serine protease-like%2C transcript variant X1	-0.104242	0.66185	0.933139
NW_017856325.1	3750157	3758631	+	LOC109410563	XM_019684095.1	mRNA	venom serine protease-like%2C transcript variant X2	0.234897	0.318817	0.933139
NW_017856325.1	3778533	3780259	-	LOC109410565	XM_019684096.1	mRNA	venom serine protease-like	-0.121538	0.609747	0.933139
NW_017856325.1	3791368	3792771	+	LOC109410599	XM_019684121.1	mRNA	venom serine protease-like	-0.100477	0.673403	0.933139
NW_017856040.1	2376034	2498383	-	LOC109407688	XM_019680840.1	mRNA	zinc transporter 2	0.195957	0.407676	0.933139
NW_017856325.1	3810527	3811371	+	LOC109410567	XR_002130225.1	ncRNA	uncharacterized LOC109410567	-0.0723083	0.76193	0.933139
NW_017856325.1	3812063	3813424	-	LOC109410566	XM_019684098.1	mRNA	uncharacterized LOC109410566%2C transcript variant X2	-0.0724328	0.761532	0.933139
NW_017856325.1	3812549	3813417	-	LOC109410566	XM_019684099.1	mRNA	uncharacterized LOC109410566%2C transcript variant X3	-0.101574	0.670029	0.933139
NW_017856325.1	3813825	3814661	+	LOC109410600	XR_002130237.1	ncRNA	uncharacterized LOC109410600	-0.213741	0.365545	0.933139
NW_017856325.1	3816923	3867857	-	LOC109410568	XM_019684101.1	mRNA	uncharacterized LOC109410568	-0.0857949	0.719112	0.933139
NW_017856325.1	4198248	4198603	+	LOC109410601	XR_002130238.1	ncRNA	uncharacterized LOC109410601	-0.190321	0.421557	0.933139
NW_017856326.1	29416	150441	-	LOC109410605	XM_019684124.1	mRNA	uncharacterized LOC109410605	-0.237728	0.312849	0.933139
NW_017856326.1	163533	212005	-	LOC109410607	XM_019684125.1	mRNA	uncharacterized LOC109410607	-0.247347	0.293077	0.933139
NW_017856326.1	219884	222498	+	LOC109410604	XM_019684123.1	mRNA	leucine-rich repeat-containing protein 59-like%2C transcript variant X2	-0.0855798	0.719789	0.933139
NW_017856326.1	219884	221392	+	LOC109410604	XM_019684122.1	mRNA	leucine-rich repeat-containing protein 59-like%2C transcript variant X1	-0.070566	0.767513	0.933139
NW_017856327.1	20394	41356	+	LOC109410608	XM_019684126.1	mRNA	protein RMD5 homolog A%2C transcript variant X1	-0.0952171	0.689661	0.933139
NW_017856327.1	68567	102809	-	LOC109410610	XM_019684131.1	mRNA	MAP kinase-activated protein kinase 2-like%2C transcript variant X1	0.0892594	0.708236	0.933139
NW_017856327.1	68567	95867	-	LOC109410610	XM_019684132.1	mRNA	MAP kinase-activated protein kinase 2-like%2C transcript variant X2	-0.134665	0.571358	0.933139
NW_017856327.1	109509	110021	-	LOC109410697	XR_002130252.1	ncRNA	uncharacterized LOC109410697	-0.226245	0.337475	0.933139
NW_017856327.1	110181	111364	+	LOC109410611	XM_019684133.1	mRNA	nucleoporin Nup37-like	0.301094	0.197044	0.933139
NW_017856327.1	111586	142666	-	LOC109410613	XM_019684135.1	mRNA	methyltransferase-like protein 16 homolog	0.343705	0.137872	0.933139
NW_017856327.1	170896	171599	-	LOC109410617	XM_019684139.1	mRNA	60S ribosomal protein L39	-0.4166	0.0676654	0.933139
NW_017856327.1	171771	173391	+	LOC109410616	XM_019684138.1	mRNA	28S ribosomal protein S27%2C mitochondrial-like	0.288229	0.217814	0.933139
NW_017856327.1	173355	182715	-	LOC109410615	XM_019684136.1	mRNA	coiled-coil domain-containing protein 22 homolog%2C transcript variant X1	0.330151	0.155131	0.933139
NW_017856327.1	206123	208100	-	LOC109410619	XM_019684142.1	mRNA	eukaryotic translation initiation factor 2D-like%2C transcript variant X2	-0.0766471	0.748076	0.933139
NW_017856041.1	447017	447954	+	LOC109408181	XR_002129740.1	ncRNA	uncharacterized LOC109408181%2C transcript variant X1	-0.107125	0.65305	0.933139
NW_017856327.1	206123	208100	-	LOC109410619	XM_019684141.1	mRNA	eukaryotic translation initiation factor 2D-like%2C transcript variant X1	-0.248039	0.291687	0.933139
NW_017856327.1	216928	220368	-	LOC109410622	XM_019684144.1	mRNA	uncharacterized LOC109410622	0.272926	0.244326	0.933139
NW_017856327.1	245983	246894	+	LOC109410624	XM_019684146.1	mRNA	anaphase-promoting complex subunit 10-like%2C transcript variant X1	-0.142386	0.549285	0.933139
NW_017856327.1	245987	246888	+	LOC109410624	XM_019684147.1	mRNA	anaphase-promoting complex subunit 10-like%2C transcript variant X2	0.228963	0.331548	0.933139
NW_017856327.1	257493	258884	+	LOC109410625	XM_019684148.1	mRNA	uncharacterized LOC109410625	0.370149	0.108179	0.933139
NW_017856327.1	268876	273111	-	LOC109410626	XM_019684149.1	mRNA	ornithine decarboxylase 1	-0.225259	0.339641	0.933139
NW_017856327.1	324339	325589	+	LOC109410628	XM_019684150.1	mRNA	uncharacterized LOC109410628	-0.30494	0.191103	0.933139
NW_017856327.1	325712	325784	+	109410714	109410714	tRNA	tRNA-Val	-0.0642354	0.787891	0.933139
NW_017856327.1	407913	409355	+	LOC109410629	XM_019684151.1	mRNA	ornithine decarboxylase-like	-0.218356	0.355034	0.933139
NW_017856327.1	422818	423461	+	LOC109410699	XR_002130253.1	ncRNA	uncharacterized LOC109410699	-0.071686	0.763923	0.933139
NW_017856327.1	430305	430920	+	LOC109410700	XR_002130255.1	ncRNA	uncharacterized LOC109410700%2C transcript variant X2	-0.121885	0.608719	0.933139
NW_017856327.1	503727	674502	+	LOC109410630	XM_019684152.1	mRNA	spondin-1-like%2C transcript variant X1	-0.112538	0.636653	0.933139
NW_017856327.1	503729	674502	+	LOC109410630	XM_019684154.1	mRNA	spondin-1-like%2C transcript variant X2	0.0646811	0.786452	0.933139
NW_017856327.1	503741	674502	+	LOC109410630	XM_019684155.1	mRNA	spondin-1-like%2C transcript variant X3	-0.136842	0.565097	0.933139
NW_017856327.1	621441	622820	-	LOC109410631	XM_019684156.1	mRNA	uncharacterized LOC109410631	-0.252073	0.283652	0.933139
NW_017856327.1	640263	640991	+	LOC109410635	XR_002130244.1	ncRNA	uncharacterized LOC109410635	-0.115184	0.628693	0.933139
NW_017856327.1	641552	641888	-	LOC109410633	XR_002130242.1	ncRNA	uncharacterized LOC109410633	-0.0723083	0.76193	0.933139
NW_017856041.1	454726	455663	+	LOC109408191	XR_002129745.1	ncRNA	uncharacterized LOC109408191%2C transcript variant X1	-0.107125	0.65305	0.933139
NW_017856327.1	643208	643474	+	LOC109410634	XR_002130243.1	ncRNA	uncharacterized LOC109410634	-0.121803	0.608962	0.933139
NW_017856327.1	674590	680652	-	LOC109410680	XM_019684217.1	mRNA	basic salivary proline-rich protein 2-like	-0.166703	0.482396	0.933139
NW_017856327.1	777525	802075	-	LOC109410636	XM_019684157.1	mRNA	coiled-coil domain-containing protein 94-like	0.221431	0.348127	0.933139
NW_017856327.1	804748	813697	+	LOC109410637	XM_019684158.1	mRNA	nucleolar transcription factor 1-like%2C transcript variant X1	0.0877788	0.712878	0.933139
NW_017856327.1	804748	813246	+	LOC109410637	XM_019684159.1	mRNA	nucleolar transcription factor 1-like%2C transcript variant X2	0.0985199	0.679436	0.933139
NW_017856327.1	817290	819762	+	LOC109410638	XM_019684160.1	mRNA	nucleolar transcription factor 1-A-like	0.299386	0.199724	0.933139
NW_017856327.1	834333	858670	+	LOC109410681	XM_019684218.1	mRNA	tyrosine-protein kinase-like otk	-0.229661	0.330033	0.933139
NW_017856327.1	1043233	1100450	+	LOC109410682	XM_019684219.1	mRNA	tyrosine-protein kinase-like otk	-0.248837	0.290085	0.933139
NW_017856041.1	495720	596561	-	LOC109407781	XR_002129677.1	ncRNA	uncharacterized LOC109407781	-0.0696948	0.770309	0.933139
NW_017856327.1	1224342	1225232	-	LOC109410641	XM_019684165.1	mRNA	cytochrome b-c1 complex subunit 7-like	-0.146687	0.537157	0.933139
NW_017856327.1	1231724	1258175	-	LOC109410642	XM_019684166.1	mRNA	lipoyltransferase 1%2C mitochondrial-like	-0.198309	0.401958	0.933139
NW_017856327.1	1282336	1405880	-	LOC109410643	XM_019684176.1	mRNA	protein 4.1 homolog%2C transcript variant X10	-0.32207	0.166105	0.933139
NW_017856327.1	1282336	1405880	-	LOC109410643	XM_019684177.1	mRNA	protein 4.1 homolog%2C transcript variant X11	-0.170393	0.472613	0.933139
NW_017856327.1	1282336	1405855	-	LOC109410643	XM_019684170.1	mRNA	protein 4.1 homolog%2C transcript variant X4	-0.210738	0.372479	0.933139
NW_017856327.1	1282336	1405854	-	LOC109410643	XM_019684173.1	mRNA	protein 4.1 homolog%2C transcript variant X7	-0.256485	0.275022	0.933139
NW_017856327.1	1282336	1405854	-	LOC109410643	XM_019684168.1	mRNA	protein 4.1 homolog%2C transcript variant X2	-0.241494	0.305015	0.933139
NW_017856004.1	324767	325456	+	LOC109409233	XR_002129941.1	ncRNA	uncharacterized LOC109409233	-0.228709	0.332098	0.933139
NW_017856041.1	1133343	1134191	-	LOC109408201	XR_002129747.2	ncRNA	uncharacterized LOC109408201	0.449114	0.0469824	0.933139
NW_017856327.1	1282336	1405818	-	LOC109410643	XM_019684175.1	mRNA	protein 4.1 homolog%2C transcript variant X9	-0.106279	0.655629	0.933139
NW_017856327.1	1282336	1405724	-	LOC109410643	XM_019684172.1	mRNA	protein 4.1 homolog%2C transcript variant X6	-0.131165	0.581491	0.933139
NW_017856327.1	1282336	1405648	-	LOC109410643	XM_019684171.1	mRNA	protein 4.1 homolog%2C transcript variant X5	-0.121084	0.611092	0.933139
NW_017856327.1	1282336	1405648	-	LOC109410643	XM_019684169.1	mRNA	protein 4.1 homolog%2C transcript variant X3	-0.220983	0.34913	0.933139
NW_017856327.1	1282336	1405490	-	LOC109410643	XM_019684174.1	mRNA	protein 4.1 homolog%2C transcript variant X8	-0.138986	0.558957	0.933139
NW_017856327.1	1411533	1413697	+	LOC109410645	XM_019684178.1	mRNA	12 kDa FK506-binding protein-like	-0.22885	0.331793	0.933139
[truncated: 48,210 more rows]
